# Supplementary material for: Diethyl ether anesthesia induces transient cytosolic [Ca2+] increase, heat shock proteins, and heat stress tolerance of photosystem II in Arabidopsis
Source: Front Plant Sci. 2022 Sep 12;13:995001. doi: 10.3389/fpls.2022.995001 (PMC9511054; doi:10.3389/fpls.2022.995001)
Supplement: SUPPLEMENTARY TABLE S1 — The complete list of significantly upregulated and downregulated differentially expressed genes (DEGs) in A. thaliana arranged from the highest to lowest log2 fold change (p < 0.05). [file Table_1.XLSX]

## Sheet: DEG_up
gene_id	log2FoldChange	pvalue	padj	gene_name	gene_chr	gene_start	gene_end	gene_strand	gene_length	gene_biotype	gene_description	tf_family
AT1G32960	16.147	3.04305078870067e-30	1.06559161890401e-28	SBT3.3	1	11945250	11948650	+	2656	protein_coding	Subtilisin-like protease SBT3.3 [Source:UniProtKB/Swiss-Prot;Acc:Q9MAP5]	Peptidase_S8
AT1G05680	15.7481	2.64236875639975e-28	8.20050531112356e-27	UGT74E2	1	1703002	1704838	-	1755	protein_coding	Glycosyltransferase (Fragment) [Source:UniProtKB/TrEMBL;Acc:A0A0K1SBE8]	UDPGT
AT2G36750	14.7714	3.58017477417386e-25	8.86172464014538e-24	UGT73C1	2	15410376	15412064	-	1689	protein_coding	UDP-glycosyltransferase 73C1 [Source:UniProtKB/Swiss-Prot;Acc:Q9ZQ99]	UDPGT
AT3G25250	14.4768	1.91810682018112e-16	2.32626331752697e-15	OXI1	3	9195334	9197126	+	1675	protein_coding	Serine/threonine-protein kinase OXI1 [Source:UniProtKB/Swiss-Prot;Acc:Q9LSF1]	Pkinase
AT2G47520	14.4665	1.36740337611056e-29	4.60798463009786e-28	ERF071	2	19502776	19503702	-	843	protein_coding	Ethylene-responsive transcription factor ERF071 [Source:UniProtKB/Swiss-Prot;Acc:O22259]	AP2
AT4G01360	13.7294	1.43062315665585e-20	2.50090810572902e-19	-	4	564760	566408	+	1484	protein_coding	BPS1-like protein [Source:UniProtKB/TrEMBL;Acc:F4JI15]	-
AT5G55150	13.035	5.14791124410631e-14	4.94201593778835e-13	-	5	22382202	22383392	-	1156	protein_coding	Putative F-box protein At5g55150 [Source:UniProtKB/Swiss-Prot;Acc:Q9FLP7]	-
AT4G14368	12.5941	3.61183863107544e-18	5.12157802338048e-17	-	4	8274085	8278908	-	3684	protein_coding	Regulator of chromosome condensation (RCC1) family protein [Source:UniProtKB/TrEMBL;Acc:F4JVE8]	FYVE
AT1G71520	12.2347	5.7927023416197e-15	6.12848735678877e-14	ERF020	1	26938369	26939267	+	899	protein_coding	Ethylene-responsive transcription factor ERF020 [Source:UniProtKB/Swiss-Prot;Acc:Q9C9I8]	AP2
AT1G63530	12.1251	2.82815431431162e-168	3.33067268089668e-165	-	1	23563315	23565586	+	2189	protein_coding	BEST Arabidopsis thaliana protein match is: hydroxyproline-rich glycoprotein family protein (TAIR:AT1G63540.1); Ha. [Source:TAIR;Acc:AT1G63530]	-
AT4G08555	11.9473	8.76229280687904e-45	6.28413666175402e-43	-	4	5448049	5448638	+	590	protein_coding	At4g08555 [Source:UniProtKB/TrEMBL;Acc:Q8GWL6]	-
AT4G12735	11.8447	1.86775822620836e-19	2.97458776296357e-18	-	4	7493716	7494234	-	519	protein_coding	At4g12735 [Source:UniProtKB/TrEMBL;Acc:Q8LCC1]	-
AT1G42980	11.7063	9.69150936581843e-21	1.7115802175971e-19	FH12	1	16133286	16135587	+	1089	protein_coding	Formin-like protein 12 [Source:UniProtKB/Swiss-Prot;Acc:Q9C7S1]	FH2
AT4G39670	11.6995	5.95040152480599e-27	1.64989076231795e-25	-	4	18409846	18411069	+	1224	protein_coding	ACD11 homolog protein [Source:UniProtKB/Swiss-Prot;Acc:Q8L7U7]	-
AT4G27580	11.3527	2.92041653953713e-15	3.17643272301097e-14	-	4	13765659	13766597	-	779	protein_coding	At4g27580 [Source:UniProtKB/TrEMBL;Acc:Q8L9A7]	-
AT1G32880	11.2457	1.08916394768131e-22	2.2649751387841e-21	-	1	11913928	11914735	-	552	protein_coding	ARM repeat superfamily protein [Source:UniProtKB/TrEMBL;Acc:F4HPE4]	Arm
AT1G80660	11.0979	8.87624127472894e-89	3.10335585567711e-86	AHA9	1	30315964	30320197	-	3503	protein_coding	ATPase 9, plasma membrane-type [Source:UniProtKB/Swiss-Prot;Acc:Q42556]	E1-E2_ATPase
AT1G15040	10.6827	3.89986446466523e-11	2.79153446133555e-10	GAT1_2.1	1	5179887	5181402	-	1516	protein_coding	Putative glutamine amidotransferase GAT1_2.1 [Source:UniProtKB/Swiss-Prot;Acc:Q8H0Z4]	-
AT1G17180	10.5833	3.53141998194199e-06	1.37114443026087e-05	GSTU25	1	5872024	5873124	+	1016	protein_coding	Glutathione S-transferase U25 [Source:UniProtKB/Swiss-Prot;Acc:Q9SHH7]	GST_N
AT5G51440	10.4889	5.96526149175173e-43	3.93742451738751e-41	HSP23.5	5	20891163	20892416	+	1115	protein_coding	23.5 kDa heat shock protein, mitochondrial [Source:UniProtKB/Swiss-Prot;Acc:Q9FGM9]	-
AT4G11170	10.4314	2.92727527075764e-11	2.12457708266211e-10	-	4	6811103	6817339	+	3521	protein_coding	Putative disease resistance protein At4g11170 [Source:UniProtKB/Swiss-Prot;Acc:O82500]	TIR
AT5G12020	10.3631	6.10749479575614e-11	4.27333657128953e-10	HSP17.6	5	3882231	3883111	-	881	protein_coding	17.6 kDa class II heat shock protein [Source:UniProtKB/Swiss-Prot;Acc:P29830]	-
AT3G28210	10.3263	1.1877857110581e-53	1.2536742014451e-51	SAP12	3	10520443	10521796	+	1164	protein_coding	Zinc finger AN1 domain-containing stress-associated protein 12 [Source:UniProtKB/Swiss-Prot;Acc:Q67YE6]	zf-AN1
AT2G04050	10.2645	9.3029644334688e-19	1.38775421442199e-17	DTX3	2	1337180	1339468	-	1835	protein_coding	Protein DETOXIFICATION 3 [Source:UniProtKB/Swiss-Prot;Acc:Q9SIA4]	MatE
AT2G15490	10.1979	2.02796667994781e-18	2.94660924873455e-17	UGT73B4	2	6761635	6763500	+	1672	protein_coding	UDP-glycosyltransferase 73B4 [Source:UniProtKB/Swiss-Prot;Acc:Q7Y232]	UDPGT
AT5G59820	10.1373	6.70184605884517e-30	2.30708472942646e-28	ZAT12	5	24102814	24103794	+	981	protein_coding	Zinc finger protein ZAT12 [Source:UniProtKB/Swiss-Prot;Acc:Q42410]	-
AT1G21529	10.0691	9.37913850193364e-17	1.17048300680015e-15	-	1	7543924	7544678	-	755	ncRNA	-	-
AT3G46080	10.0399	3.46794675164912e-10	2.22282373288171e-09	ZAT8	3	16922514	16923299	-	786	protein_coding	Zinc finger protein ZAT8 [Source:UniProtKB/Swiss-Prot;Acc:Q9LX85]	-
AT1G61800	9.76371	9.68764151379196e-31	3.46279019988193e-29	GPT2	1	22824414	22826902	+	1843	protein_coding	glucose-6-phosphate/phosphate translocator 2 [Source:TAIR;Acc:AT1G61800]	-
AT5G12030	9.74825	5.55030222035881e-08	2.73373459129977e-07	HSP17.7	5	3883957	3884838	-	882	protein_coding	17.7 kDa class II heat shock protein [Source:UniProtKB/Swiss-Prot;Acc:O81822]	-
AT3G48850	9.41546	4.07496780703964e-07	1.79809662098835e-06	MPT2	3	18114526	18116569	-	1474	protein_coding	Mitochondrial phosphate carrier protein 2, mitochondrial [Source:UniProtKB/Swiss-Prot;Acc:Q9M2Z8]	Mito_carr
AT1G19040	9.36612	2.66516114958461e-16	3.18162965888396e-15	-	1	6576077	6577413	+	1337	protein_coding	At1g19040 [Source:UniProtKB/TrEMBL;Acc:A0JQ66]	NAM
AT2G35980	9.22815	2.25528856220837e-16	2.71167849908514e-15	NHL10	2	15110492	15111539	+	1048	protein_coding	NDR1/HIN1-like protein 10 [Source:UniProtKB/Swiss-Prot;Acc:Q9SJ52]	-
AT2G18193	9.16954	4.51935472332286e-46	3.39345910366014e-44	-	2	7917413	7919345	-	1857	protein_coding	AAA-ATPase At2g18193 [Source:UniProtKB/Swiss-Prot;Acc:Q8GW96]	AAA
AT5G22540	9.09898	3.05469566474631e-13	2.73735963934175e-12	-	5	7481397	7482953	-	1557	protein_coding	At5g22540 [Source:UniProtKB/TrEMBL;Acc:Q9FK85]	-
AT4G34135	9.01619	2.199871314228e-285	9.84486410543314e-282	UGT73B2	4	16345150	16347434	-	2285	protein_coding	UDP-glucosyl transferase 73B2 [Source:UniProtKB/Swiss-Prot;Acc:Q94C57]	UDPGT
AT1G07143	9.00907	1.96499890443297e-13	1.79537833750887e-12	-	1	16131687	16132318	+	632	lncRNA	-	-
AT5G09470	8.94792	8.88065326894318e-12	6.7843461094528e-11	PUMP6	5	2949132	2950695	-	1305	protein_coding	DIC3 [Source:UniProtKB/TrEMBL;Acc:A0A178UKG1]	Mito_carr
AT2G42065	8.93694	2.16829812516776e-12	1.77137053117027e-11	-	2	17551475	17553028	-	791	protein_coding	DnaJ domain protein [Source:UniProtKB/TrEMBL;Acc:A0A1P8AYV4]	DnaJ
AT3G62320	8.92564	1.95480966251869e-15	2.15938871397886e-14	-	3	23061805	23062398	-	516	protein_coding	Polynucleotidyl transferase, ribonuclease H-like superfamily protein [Source:UniProtKB/TrEMBL;Acc:Q9LZQ8]	-
AT3G02840	8.9113	3.85695012594076e-09	2.18433601665529e-08	-	3	618398	619686	+	1289	protein_coding	ARM repeat superfamily protein [Source:UniProtKB/TrEMBL;Acc:Q9M8S5]	-
AT1G59660	8.83914	0	0	NUP98B	1	21923986	21929437	+	3622	protein_coding	Nuclear pore complex protein NUP98B [Source:UniProtKB/Swiss-Prot;Acc:F4ID16]	-
AT3G57380	8.81349	1.18916127282773e-12	9.93973576421113e-12	-	3	21229727	21231833	+	2023	protein_coding	Glycosyltransferase [Source:UniProtKB/TrEMBL;Acc:F4J287]	-
AT4G02950	8.73828	2.25570758321376e-10	1.47540815206054e-09	-	4	1311198	1312154	+	957	protein_coding	Putative ubiquitin-like protein [Source:UniProtKB/TrEMBL;Acc:Q9ZT93]	ubiquitin
AT4G23070	8.7186	2.74029391928919e-20	4.67353786112918e-19	RBL7	4	12090690	12092217	-	1082	protein_coding	Rhomboid-like protein [Source:UniProtKB/TrEMBL;Acc:A0A178UXE9]	Rhomboid
AT1G56060	8.68037	1.12590071739605e-25	2.87265159092976e-24	-	1	20966528	20967180	-	552	protein_coding	unknown protein; BEST Arabidopsis thaliana protein match is: unknown protein (TAIR:AT2G32210.1); Ha. [Source:TAIR;Acc:AT1G56060]	-
AT3G43250	8.65095	0.00311908381000572	0.00742948896451864	-	3	15216585	15217574	+	990	protein_coding	Coiled-coil protein (DUF572) [Source:UniProtKB/TrEMBL;Acc:Q9LXK9]	-
AT1G15520	8.61264	9.08973711111239e-56	1.03771406937883e-53	ABCG40	1	5331858	5338326	-	4641	protein_coding	ABC transporter G family member 40 [Source:UniProtKB/Swiss-Prot;Acc:Q9M9E1]	ABC2_membrane
AT1G29640	8.53439	2.43790486985756e-09	1.40957517746597e-08	-	1	10355638	10356482	-	845	protein_coding	At1g29640 [Source:UniProtKB/TrEMBL;Acc:Q9C7N7]	-
AT1G17540	8.51493	2.20871467616049e-12	1.80110056828598e-11	-	1	6029138	6032860	-	2819	protein_coding	Kinase with adenine nucleotide alpha hydrolases-like domain-containing protein [Source:UniProtKB/TrEMBL;Acc:Q681A5]	Pkinase
AT5G54450	8.50581	1.43898357255575e-09	8.55211060279082e-09	-	5	22108273	22109379	-	1107	protein_coding	Putative uncharacterized protein [Source:UniProtKB/TrEMBL;Acc:Q9LSR0]	-
AT1G32350	8.47954	0.000867622141642697	0.00230022666367263	AOX3	1	11666886	11668690	-	1526	protein_coding	AOX1D [Source:UniProtKB/TrEMBL;Acc:A0A384LFI3]	AOX
AT5G12880	8.47021	8.89423159679106e-12	6.79240021193846e-11	-	5	4068426	4069094	-	669	protein_coding	At5g12880 [Source:UniProtKB/TrEMBL;Acc:Q9LXV1]	-
AT5G49480	8.43428	4.62125883614676e-240	1.477218395966e-236	ATCP1	5	20070489	20071682	+	1194	protein_coding	Calcium-binding protein CP1 [Source:UniProtKB/Swiss-Prot;Acc:Q9FDX6]	efhand
AT2G17810	8.43111	6.51985717258757e-14	6.2027348679345e-13	-	2	7742712	7742785	+	74	tRNA	pre-tRNA [Source:TAIR;Acc:AT2G17810]	-
AT5G62480	8.4054	1.51856949905598e-14	1.53060860859804e-13	GSTU9	5	25088527	25089626	-	1031	protein_coding	Glutathione S-transferase U9 [Source:UniProtKB/Swiss-Prot;Acc:Q9FUT0]	-
AT1G32510	8.39962	4.36208909128787e-12	3.44897899316811e-11	ANAC011	1	11756691	11758118	+	1161	protein_coding	NAC011 [Source:UniProtKB/TrEMBL;Acc:A0A178WL27]	NAM
AT2G03630	8.39706	9.43380301320812e-13	7.96869672418063e-12	-	2	1103205	1104392	+	1095	protein_coding	unknown protein; BEST Arabidopsis thaliana protein match is: unknown protein (TAIR:AT1G74220.1); Ha. [Source:TAIR;Acc:AT2G03630]	-
AT5G37490	8.37876	4.0885845253852e-10	2.58508525967842e-09	PUB21	5	14887429	14889151	+	1723	protein_coding	U-box domain-containing protein 21 [Source:UniProtKB/Swiss-Prot;Acc:Q5PNY6]	U-box
AT4G01870	8.34028	4.29041074906216e-154	4.57153480576262e-151	-	4	808376	810611	-	2236	protein_coding	tolB protein-related [Source:TAIR;Acc:AT4G01870]	-
AT1G68765	8.32378	0.000102651531276728	0.000320352951722184	IDA	1	25829917	25830781	-	865	protein_coding	IDA [Source:UniProtKB/TrEMBL;Acc:A0A178WMB5]	-
AT4G25200	8.27669	4.09248589555196e-06	1.57667810604116e-05	HSP23.6	4	12916926	12918110	+	1048	protein_coding	HSP23.6-MITO [Source:UniProtKB/TrEMBL;Acc:A0A178USN5]	-
AT3G54530	8.26808	6.7871585993256e-09	3.72777272504933e-08	-	3	20185966	20187637	-	1387	protein_coding	Putative uncharacterized protein [Source:UniProtKB/TrEMBL;Acc:Q1PEF3]	-
AT4G31710	8.2588	3.62351167425874e-10	2.31193890000609e-09	ATGLR2.4	4	15349121	15352962	+	2761	protein_coding	glutamate receptor 2.4 [Source:TAIR;Acc:AT4G31710]	ANF_receptor
AT1G47400	8.25856	1.77517536436324e-11	1.31266767855228e-10	-	1	17385707	17386485	+	779	protein_coding	unknown protein; BEST Arabidopsis thaliana protein match is: unknown protein (TAIR:AT1G47395.1); Ha. [Source:TAIR;Acc:AT1G47400]	-
AT2G19890	8.22427	1.39223095409087e-12	1.15379851217546e-11	-	2	8586050	8589637	+	2011	protein_coding	BEST Arabidopsis thaliana protein match is: Putative endonuclease or glycosyl hydrolase (TAIR:AT3G62210.1); Ha. [Source:TAIR;Acc:AT2G19890]	-
AT2G36800	8.22224	2.3264601133257e-46	1.76463971172122e-44	UGT73C5	2	15423172	15425129	-	1958	protein_coding	Glycosyltransferase (Fragment) [Source:UniProtKB/TrEMBL;Acc:W8Q3B1]	UDPGT
AT5G59490	8.22066	2.10654640529736e-10	1.38228615208028e-09	-	5	23982621	23984656	-	1407	protein_coding	At5g59490 [Source:UniProtKB/TrEMBL;Acc:Q7XJ55]	-
AT5G54165	8.21616	1.75269510672867e-10	1.16271288787906e-09	-	5	21984569	21984964	+	396	protein_coding	Avr9/Cf-9 rapidly elicited protein [Source:UniProtKB/TrEMBL;Acc:Q570N6]	-
AT5G51060	8.21119	1.53838817413143e-10	1.03155450357701e-09	RBOHC	5	20757199	20762461	-	3289	protein_coding	RHD2 [Source:UniProtKB/TrEMBL;Acc:A0A178UIV0]	FAD_binding_8
AT3G27490	8.18573	1.58066543722464e-12	1.30085817549562e-11	-	3	10177892	10180175	-	2284	protein_coding	Cysteine/Histidine-rich C1 domain family protein [Source:UniProtKB/TrEMBL;Acc:Q9LT63]	-
AT4G14690	8.16958	5.34346433621472e-12	4.18792847590685e-11	ELIP2	4	8418242	8419325	+	909	protein_coding	Early light-induced protein 2, chloroplastic [Source:UniProtKB/Swiss-Prot;Acc:Q94K66]	-
AT5G03210	8.15114	7.98421615027256e-07	3.40165309555405e-06	-	5	762604	763480	-	877	protein_coding	Arabidopsis thaliana genomic DNA, chromosome 5, P1 clone:MOK16 [Source:UniProtKB/TrEMBL;Acc:Q9FYM8]	-
AT4G35180	8.13525	3.74305440137551e-15	4.02086343183765e-14	LHT7	4	16737835	16740601	-	2424	protein_coding	Lysine histidine transporter-like 7 [Source:UniProtKB/Swiss-Prot;Acc:Q84WE9]	Aa_trans
AT2G34500	8.10114	2.30530838395152e-12	1.8764489050309e-11	CYP710A1	2	14539373	14541617	-	2245	protein_coding	CYP710A1 [Source:UniProtKB/TrEMBL;Acc:A0A178VRK5]	p450
AT1G19020	8.02117	8.13464408496219e-144	7.000799847889e-141	-	1	6568002	6568705	+	704	protein_coding	CDP-diacylglycerol-glycerol-3-phosphate 3-phosphatidyltransferase [Source:UniProtKB/TrEMBL;Acc:Q8VYY6]	-
AT4G02650	8.00399	4.99716142405014e-11	3.53849632989069e-10	-	4	1156379	1158788	+	2241	protein_coding	Putative clathrin assembly protein At4g02650 [Source:UniProtKB/Swiss-Prot;Acc:Q8GX47]	-
AT4G26200	7.96439	3.16394556460104e-08	1.61047420276417e-07	ACS7	4	13275200	13277188	+	1693	protein_coding	1-aminocyclopropane-1-carboxylate synthase 7 [Source:UniProtKB/Swiss-Prot;Acc:Q9STR4]	Aminotran_1_2
AT1G72490	7.92551	1.53581066275634e-08	8.11650906703729e-08	-	1	27288900	27291107	-	1916	protein_coding	unknown protein; BEST Arabidopsis thaliana protein match is: unknown protein (TAIR:AT1G17400.1); Ha. [Source:TAIR;Acc:AT1G72490]	-
AT1G17170	7.91146	7.1146353186862e-12	5.497136736565e-11	GSTU24	1	5869543	5870883	+	1201	protein_coding	Glutathione S-transferase U24 [Source:UniProtKB/Swiss-Prot;Acc:Q9SHH6]	GST_N
AT1G47395	7.90292	1.64619386035728e-10	1.09824787773866e-09	-	1	17382998	17383830	+	833	protein_coding	At1g47390 [Source:UniProtKB/TrEMBL;Acc:Q8GUL3]	-
AT1G72125	7.83871	2.67830500617706e-10	1.74062598949224e-09	NPF5.13	1	27134108	27136403	+	1892	protein_coding	Protein NRT1/ PTR FAMILY 5.13 [Source:UniProtKB/Swiss-Prot;Acc:Q0WSZ6]	-
AT3G49110	7.83518	8.28700659602616e-69	1.54525049660568e-66	PER33	3	18200587	18203265	+	1565	protein_coding	Peroxidase 33 [Source:UniProtKB/Swiss-Prot;Acc:P24101]	-
AT2G48150	7.83291	3.28389497904135e-08	1.66697899389812e-07	GPX4	2	19687831	19689229	-	1021	protein_coding	Probable glutathione peroxidase 4 [Source:UniProtKB/Swiss-Prot;Acc:Q8L910]	GSHPx
AT1G05675	7.7957	5.13725916820197e-13	4.47455473521554e-12	UGT74E1	1	1701116	1702749	-	1493	protein_coding	Glycosyltransferase (Fragment) [Source:UniProtKB/TrEMBL;Acc:A0A1W6AJW6]	UDPGT
AT3G22840	7.79444	1.75635701944734e-10	1.16445169384159e-09	ELIP1	3	8084405	8085669	-	1035	protein_coding	ELIP1 [Source:UniProtKB/TrEMBL;Acc:A0A178VCA8]	-
AT5G56300	7.78115	1.71447033195548e-10	1.13938188737261e-09	GAMT2	5	22799507	22801692	+	1436	protein_coding	Gibberellic acid methyltransferase 2 [Source:UniProtKB/Swiss-Prot;Acc:Q5XF78]	-
AT3G55550	7.77	1.66751265317982e-10	1.11114541773531e-09	LECRKS4	3	20599978	20602129	-	2152	protein_coding	L-type lectin-domain containing receptor kinase S.4 [Source:UniProtKB/Swiss-Prot;Acc:Q9M2S4]	Pkinase
AT2G29460	7.76713	8.15027935856609e-21	1.45315259703008e-19	GSTU4	2	12626478	12627891	-	1177	protein_coding	Glutathione S-transferase U4 [Source:UniProtKB/Swiss-Prot;Acc:Q9ZW27]	GST_N
AT3G49130	7.74822	9.44655097934911e-07	3.98071609630727e-06	-	3	18210453	18211708	+	924	protein_coding	SWAP (Suppressor-of-White-APricot)/surp RNA-binding domain-containing protein [Source:UniProtKB/TrEMBL;Acc:Q9SMU9]	-
AT1G26976	7.71462	0.00172176856101555	0.00431860703074588	-	1	9364749	9365610	+	430	protein_coding	unknown protein; FUNCTIONS IN: molecular_function unknown; INVOLVED IN: biological_process unknown; LOCATED IN: cellular_component unknown; Ha. [Source:TAIR;Acc:AT1G26976]	-
AT4G22590	7.70965	1.67692006837619e-116	9.62122139743222e-114	TPPG	4	11893499	11896480	-	1763	protein_coding	Trehalose 6-phosphate phosphatase [Source:UniProtKB/TrEMBL;Acc:A0A178UWC3]	-
AT1G48405	7.63448	1.43859575167843e-08	7.63520363841474e-08	-	1	17884645	17885614	-	894	protein_coding	Kinase-interacting family protein [Source:UniProtKB/Swiss-Prot;Acc:Q9SX73]	-
AT1G13130	7.59872	3.47110269657616e-07	1.54381621821881e-06	-	1	4474684	4478005	+	1886	protein_coding	At1g13130 [Source:UniProtKB/TrEMBL;Acc:Q66GP7]	-
AT3G08700	7.59157	2.2610349927296e-09	1.31512656608572e-08	UBC12	3	2643144	2644775	+	874	protein_coding	Probable ubiquitin-conjugating enzyme E2 12 [Source:UniProtKB/Swiss-Prot;Acc:Q9C9Y7]	UQ_con
AT5G24600	7.57598	3.58874421855773e-09	2.04018649985894e-08	-	5	8421558	8423525	-	1162	protein_coding	At5g24600 [Source:UniProtKB/TrEMBL;Acc:Q9FLU4]	-
AT1G63005	7.57592	1.98056080563848e-08	1.03351279353933e-07	MIR399B	1	23345377	23345511	-	135	miRNA	MIR399B; miRNA [Source:TAIR;Acc:AT1G63005]	-
AT2G20800	7.57213	0.00664127513638891	0.0146901119466032	NDB4	2	8953057	8955831	-	2076	protein_coding	External alternative NAD(P)H-ubiquinone oxidoreductase B4, mitochondrial [Source:UniProtKB/Swiss-Prot;Acc:Q9SKT7]	Pyr_redox_2
AT2G41730	7.55848	2.05687378056851e-33	8.70030391569015e-32	-	2	17409370	17410334	+	965	protein_coding	Calcium-binding site protein [Source:UniProtKB/TrEMBL;Acc:O22947]	-
AT2G45760	7.55299	2.80915542079414e-06	1.10840524943907e-05	BAP2	2	18846944	18847835	-	892	protein_coding	BON1-associated protein 2 [Source:UniProtKB/Swiss-Prot;Acc:Q58FX0]	C2
AT3G46230	7.53977	8.12128850059691e-07	3.45807709779936e-06	HSP17.4A	3	16984118	16984867	-	750	protein_coding	17.4 kDa class I heat shock protein [Source:UniProtKB/Swiss-Prot;Acc:P19036]	-
AT1G32375	7.51902	1.79866006406758e-06	7.28449187214049e-06	-	1	11678886	11680839	+	1546	protein_coding	Probable FBD-associated F-box protein At1g32375 [Source:UniProtKB/Swiss-Prot;Acc:Q9LQM1]	LRR_2
AT1G20150	7.51856	2.1756075856108e-09	1.27005988352798e-08	SBT5.1	1	6987272	6990362	-	2404	protein_coding	Subtilisin-like protease SBT5.1 [Source:UniProtKB/Swiss-Prot;Acc:F4HSQ2]	Peptidase_S8
AT2G16890	7.47389	3.46120565507879e-21	6.3795665352589e-20	UGT90A1	2	7316789	7319243	+	2455	protein_coding	UDP-glycosyltransferase 90A1 [Source:UniProtKB/Swiss-Prot;Acc:Q9ZVX4]	UDPGT
AT5G54550	7.46881	6.63937451064777e-10	4.10734431988539e-09	-	5	22158364	22159565	+	1202	protein_coding	Putative uncharacterized protein [Source:UniProtKB/TrEMBL;Acc:Q9FIU9]	-
AT2G31945	7.46435	7.91738460754597e-09	4.31149666533095e-08	-	2	13581534	13582366	+	833	protein_coding	At2g31940/F20M17.2 [Source:UniProtKB/TrEMBL;Acc:Q8RU85]	-
AT2G29470	7.46313	2.98432412001298e-07	1.33714930935944e-06	GSTU3	2	12628422	12629640	-	1072	protein_coding	Glutathione S-transferase U3 [Source:UniProtKB/Swiss-Prot;Acc:Q9ZW28]	-
AT1G16150	7.45589	5.5493307248848e-08	2.73373459129977e-07	WAKL4	1	5532298	5535060	+	2586	protein_coding	Wall-associated receptor kinase-like 4 [Source:UniProtKB/Swiss-Prot;Acc:Q9S9M2]	Pkinase
AT4G37370	7.44293	2.82469886191964e-27	8.10326432491205e-26	CYP81D8	4	17569740	17571743	-	1790	protein_coding	Cytochrome P450, family 81, subfamily D, polypeptide 8 [Source:UniProtKB/TrEMBL;Acc:Q9SZT7]	p450
AT5G01100	7.43797	1.45994650844194e-37	7.63265492357403e-36	FRB1	5	34538	37999	-	2473	protein_coding	FRB1 [Source:UniProtKB/TrEMBL;Acc:A0A178U817]	-
AT3G21660	7.42477	1.13245861103888e-07	5.37317011767876e-07	-	3	7624406	7626654	-	1416	protein_coding	UBX domain-containing protein [Source:UniProtKB/TrEMBL;Acc:A0A1I9LS32]	UBX
AT4G25810	7.42094	1.32679044401969e-30	4.70495451273925e-29	XTH23	4	13128394	13129927	+	1373	protein_coding	Probable xyloglucan endotransglucosylase/hydrolase protein 23 [Source:UniProtKB/Swiss-Prot;Acc:Q38910]	-
AT2G44110	7.41779	5.95959098353596e-09	3.29915407836716e-08	MLO15	2	18245357	18248459	-	1774	protein_coding	MLO-like protein [Source:UniProtKB/TrEMBL;Acc:A0A178VQX0]	-
AT1G51670	7.40421	7.07372511349613e-11	4.91405380750045e-10	HTT5	1	19156135	19158769	+	1825	protein_coding	Protein HEAT-INDUCED TAS1 TARGET 5 [Source:UniProtKB/Swiss-Prot;Acc:Q8RY97]	-
AT4G13395	7.38862	2.64311912303364e-23	5.71424478231891e-22	DVL10	4	7785428	7786161	-	734	protein_coding	DVL10 [Source:UniProtKB/TrEMBL;Acc:Q6IM91]	-
AT4G29570	7.35411	2.477087251541e-07	1.12178312771668e-06	CDA8	4	14507347	14508482	+	1136	protein_coding	Cytidine deaminase 8 [Source:UniProtKB/Swiss-Prot;Acc:Q9XEX4]	-
AT3G01600	7.33619	6.82668691240036e-14	6.47536864569184e-13	anac044	3	229075	231517	+	1725	protein_coding	NAC domain containing protein 44 [Source:UniProtKB/TrEMBL;Acc:F4J4R5]	NAM
AT4G14370	7.3184	7.51357573461874e-25	1.82544810681682e-23	-	4	8279634	8283535	-	3611	protein_coding	Disease resistance protein (TIR-NBS-LRR class) family [Source:TAIR;Acc:AT4G14370]	TIR
AT3G02585	7.31148	2.4161599433181e-07	1.09529973443448e-06	-	3	4049878	4050061	-	184	ncRNA	-	-
AT5G60285	7.29944	1.62049354797474e-07	7.52597833737707e-07	-	5	24262580	24262660	+	81	tRNA	pre-tRNA [Source:TAIR;Acc:AT5G60285]	-
AT1G07400	7.28774	1.41141580275618e-17	1.89680720735569e-16	HSP17.8	1	2274926	2275783	+	858	protein_coding	17.8 kDa class I heat shock protein [Source:UniProtKB/Swiss-Prot;Acc:Q9LNW0]	-
AT3G17180	7.28509	1.25285705198251e-09	7.49169679186546e-09	SCPL33	3	5855632	5859189	-	1762	protein_coding	Serine carboxypeptidase-like 33 [Source:UniProtKB/Swiss-Prot;Acc:Q9LSM9]	Peptidase_S10
AT5G45630	7.26204	5.49016770224545e-05	0.000178402545026785	-	5	18505536	18506382	-	847	protein_coding	Putative uncharacterized protein [Source:UniProtKB/TrEMBL;Acc:Q9FK78]	-
AT1G73965	7.20888	3.30492184767758e-12	2.64110468798691e-11	CLE13	1	27815627	27816468	+	842	protein_coding	CLAVATA3/ESR (CLE)-related protein 13 [Source:UniProtKB/Swiss-Prot;Acc:Q6NMF0]	-
AT4G37900	7.16616	1.17784914125578e-15	1.33108850427976e-14	GRDP2	4	17821482	17824748	-	2907	protein_coding	Glycine-rich domain-containing protein 2 [Source:UniProtKB/Swiss-Prot;Acc:Q9SZJ2]	-
AT5G11320	7.14879	2.46715271764826e-08	1.27464809997916e-07	YUC4	5	3611247	3613640	-	2163	protein_coding	YUC4 [Source:UniProtKB/TrEMBL;Acc:A0A178UJ31]	-
AT1G53625	7.13132	2.78596923681089e-35	1.30963965636304e-33	-	1	20014379	20015038	-	660	protein_coding	At1g53625 [Source:UniProtKB/TrEMBL;Acc:Q9LPH9]	-
AT1G26975	7.12216	3.09283284786049e-05	0.000104713614470762	MIR395B	1	9364471	9364570	+	100	miRNA	MIR395B; miRNA [Source:TAIR;Acc:AT1G26975]	-
AT1G76965	7.1029	3.24526160617305e-05	0.000109493325843981	-	1	28921137	28922431	-	1295	protein_coding	Encodes a Protease inhibitor/seed storage/LTP family protein [Source:TAIR;Acc:AT1G76965]	-
AT1G73010	7.06815	6.64164043479617e-09	3.65322877013272e-08	PS2	1	27464528	27466348	-	1308	protein_coding	Inorganic pyrophosphatase 1 [Source:UniProtKB/Swiss-Prot;Acc:Q67YC0]	-
AT5G64310	7.05302	1.33324531914013e-23	2.96869406144914e-22	AGP1	5	25721733	25722678	+	946	protein_coding	Classical arabinogalactan protein 1 [Source:UniProtKB/Swiss-Prot;Acc:Q8LCN5]	-
AT3G09520	7.0345	1.2154850977356e-37	6.38443533965536e-36	ATEXO70H4	3	2923518	2925889	+	2372	protein_coding	Exocyst subunit Exo70 family protein [Source:UniProtKB/TrEMBL;Acc:Q9SF51]	Exo70
AT2G32020	7.02542	6.28667291966927e-05	0.000202607796702462	-	2	13630980	13631929	-	950	protein_coding	Acyl-CoA N-acyltransferases (NAT) superfamily protein [Source:UniProtKB/TrEMBL;Acc:Q9SKZ7]	-
AT1G09930	7.01754	3.68063123891107e-05	0.000123069044533584	OPT2	1	3227490	3230257	-	2419	protein_coding	Oligopeptide transporter 2 [Source:UniProtKB/Swiss-Prot;Acc:O04514]	OPT
AT3G14710	7.00082	2.01085598812314e-07	9.21083185061275e-07	-	3	4941481	4943064	+	1402	protein_coding	F-box/FBD/LRR-repeat protein At3g14710 [Source:UniProtKB/Swiss-Prot;Acc:Q9LUC4]	-
AT2G23110	7.0006	1.99554702339677e-06	8.02666909860258e-06	-	2	9840456	9841366	+	897	protein_coding	At2g23110 [Source:UniProtKB/TrEMBL;Acc:O64820]	-
AT4G20360	6.98764	1.54338378139674e-06	6.32388857215408e-06	TUFA	4	10989910	10992509	+	1967	protein_coding	Elongation factor Tu, chloroplastic [Source:UniProtKB/Swiss-Prot;Acc:P17745]	GTP_EFTU
AT4G19000	6.98029	0.000232512531804075	0.000683217388266315	IWS2	4	10405137	10407339	+	1281	protein_coding	Transcription elongation factor (TFIIS) family protein [Source:TAIR;Acc:AT4G19000]	-
AT5G65300	6.96623	2.87230485434364e-24	6.70884064935211e-23	-	5	26095143	26096114	-	972	protein_coding	Uncharacterized protein At5g65300 [Source:UniProtKB/TrEMBL;Acc:Q9FKQ7]	-
AT5G57260	6.94728	3.92118506630068e-08	1.96992449581374e-07	CYP71B10	5	23198589	23200318	-	1659	protein_coding	CYP71B10 [Source:UniProtKB/TrEMBL;Acc:A0A178UG51]	p450
AT1G10040	6.94077	1.18917794291527e-14	1.21603989366973e-13	-	1	3275891	3278779	-	1775	protein_coding	Alpha/beta-Hydrolases superfamily protein [Source:UniProtKB/TrEMBL;Acc:Q08A69]	-
AT3G12580	6.91376	1.43332214553763e-22	2.94238681913303e-21	MED37C	3	3991117	3993886	-	2520	protein_coding	Probable mediator of RNA polymerase II transcription subunit 37c [Source:UniProtKB/Swiss-Prot;Acc:Q9LHA8]	HSP70
AT5G07390	6.90991	1.20716803477338e-06	5.02541245508635e-06	RBOHA	5	2335895	2339913	-	3160	protein_coding	Respiratory burst oxidase homolog protein A [Source:UniProtKB/Swiss-Prot;Acc:O81209]	FAD_binding_8
AT4G10410	6.8902	5.1783669108145e-07	2.253425476398e-06	-	4	6448983	6449998	-	792	protein_coding	Leucine-rich repeat (LRR) family protein [Source:UniProtKB/TrEMBL;Acc:Q9SV81]	-
AT1G50745	6.8864	2.15350836625246e-09	1.25781527547024e-08	-	1	18808866	18810504	-	1568	protein_coding	Plant mobile domain protein [Source:UniProtKB/TrEMBL;Acc:A0A1P8AP45]	-
AT2G32210	6.87946	4.08743422548351e-11	2.92019247220368e-10	-	2	13677986	13678906	+	774	protein_coding	Cysteine-rich/transmembrane domain A-like protein [Source:UniProtKB/TrEMBL;Acc:Q9SKX9]	-
AT1G28840	6.86423	8.8364699482816e-08	4.24575588496348e-07	-	1	10097718	10097789	+	72	tRNA	pre-tRNA [Source:TAIR;Acc:AT1G28840]	-
AT5G20150	6.86392	1.10884409430289e-82	3.39883499371527e-80	SPX1	5	6802282	6803655	+	1206	protein_coding	SPX domain-containing protein 1 [Source:UniProtKB/Swiss-Prot;Acc:Q8LBH4]	SPX
AT5G24640	6.84939	2.27870341031976e-06	9.08557867236547e-06	-	5	8436352	8436895	+	544	protein_coding	Gb [Source:UniProtKB/TrEMBL;Acc:Q9FLU0]	-
AT5G52940	6.83776	3.92932053503134e-19	6.07505741265448e-18	-	5	21472103	21473602	+	1500	protein_coding	Putative uncharacterized protein [Source:UniProtKB/TrEMBL;Acc:Q9FLW7]	-
AT1G16420	6.81464	1.82191578307977e-05	6.39184502386217e-05	AMC8	1	5612150	5614020	-	1491	protein_coding	Metacaspase-8 [Source:UniProtKB/Swiss-Prot;Acc:Q9SA41]	Peptidase_C14
AT2G31210	6.79725	1.70251649198248e-07	7.87748325570717e-07	BHLH91	2	13296143	13298277	+	1693	protein_coding	Transcription factor bHLH91 [Source:UniProtKB/Swiss-Prot;Acc:Q8GX46]	HLH
AT5G52640	6.7792	4.72180369115493e-26	1.23862930121082e-24	HSP90-1	5	21352557	21355147	+	2103	protein_coding	Heat shock protein 90-1 [Source:UniProtKB/Swiss-Prot;Acc:P27323]	HATPase_c
AT4G33930	6.76205	1.59273212824968e-06	6.51535175534093e-06	-	4	16264269	16265420	-	1152	protein_coding	Cupredoxin superfamily protein [Source:UniProtKB/TrEMBL;Acc:O81761]	-
AT1G76600	6.75578	7.17963171534047e-22	1.39575533677201e-20	-	1	28746833	28747848	+	1016	protein_coding	Poly polymerase [Source:UniProtKB/TrEMBL;Acc:Q9C9J8]	-
AT1G80670	6.74177	4.69933744314644e-218	1.16835971808716e-214	RAE1	1	30320525	30323902	-	1612	protein_coding	Protein RAE1 [Source:UniProtKB/Swiss-Prot;Acc:Q38942]	-
AT3G04200	6.73721	2.08204765105278e-41	1.28341317465446e-39	-	3	1103616	1104614	-	854	protein_coding	Germin-like protein subfamily 1 member 6 [Source:UniProtKB/Swiss-Prot;Acc:Q9M8X6]	-
AT1G70800	6.73543	2.24722538937699e-69	4.26134875531352e-67	CAR6	1	26702493	26703926	+	1065	protein_coding	Protein C2-DOMAIN ABA-RELATED 6 [Source:UniProtKB/Swiss-Prot;Acc:Q9S764]	C2
AT4G37390	6.71943	4.55605040067487e-06	1.74237196659547e-05	YDK1	4	17579618	17582022	+	2170	protein_coding	Auxin-responsive GH3 family protein [Source:TAIR;Acc:AT4G37390]	-
AT4G34131	6.71871	4.99022246585343e-74	1.17538124100986e-71	UGT73B3	4	16343057	16344818	-	1762	protein_coding	UDP-glycosyltransferase 73B3 [Source:UniProtKB/Swiss-Prot;Acc:Q8W491]	UDPGT
AT2G03760	6.71773	3.17460229893463e-59	4.17852359064478e-57	SOT12	2	1149295	1150663	-	1369	protein_coding	Cytosolic sulfotransferase 12 [Source:UniProtKB/Swiss-Prot;Acc:P52839]	Sulfotransfer_1
AT1G51820	6.69676	3.12372968519905e-32	1.22841081609866e-30	-	1	19237219	19241965	-	2928	protein_coding	Probable LRR receptor-like serine/threonine-protein kinase At1g51820 [Source:UniProtKB/Swiss-Prot;Acc:C0LGG3]	Pkinase
AT1G05990	6.69503	7.01759768732768e-06	2.61535252917462e-05	CML7	1	1818392	1819184	+	793	protein_coding	Calmodulin-like protein 7 [Source:UniProtKB/Swiss-Prot;Acc:Q9LNE7]	-
AT1G09823	6.68405	2.43852610937716e-06	9.68657202617138e-06	-	1	29549838	29550185	-	348	lncRNA	-	-
AT2G20350	6.67939	0.000619198146745647	0.00168944979046221	ERF120	2	8784769	8785447	+	528	protein_coding	Ethylene-responsive transcription factor ERF120 [Source:UniProtKB/Swiss-Prot;Acc:Q9SK67]	-
AT3G28740	6.67208	5.14964254721843e-22	1.013442406654e-20	CYP81D11	3	10788698	10790553	-	1597	protein_coding	Cytochrome P450 81D11 [Source:UniProtKB/Swiss-Prot;Acc:Q9LHA1]	p450
AT5G42380	6.66411	9.39901016705879e-06	3.44153577971048e-05	CML37	5	16942447	16943820	-	1374	protein_coding	Calcium-binding protein CML37 [Source:UniProtKB/Swiss-Prot;Acc:Q9FIH9]	-
AT3G19240	6.65482	2.86084797476304e-200	5.81948493484525e-197	-	3	6664044	6667021	+	2884	protein_coding	Dem protein [Source:UniProtKB/TrEMBL;Acc:Q9LJK5]	-
AT4G28088	6.65388	0.000163061129018613	0.000490608554917369	-	4	13961134	13961611	-	395	protein_coding	Low temperature and salt responsive protein family [Source:UniProtKB/TrEMBL;Acc:F4JKH9]	-
AT1G06123	6.64015	8.88764500147623e-28	2.65513944663594e-26	-	1	9800635	9800843	-	209	lncRNA	-	-
AT1G30700	6.63707	1.11254570578114e-36	5.56919971198181e-35	-	1	10892445	10894714	+	2039	protein_coding	Berberine bridge enzyme-like 8 [Source:UniProtKB/Swiss-Prot;Acc:Q9SA85]	FAD_binding_4
AT4G36010	6.62024	7.87197161547816e-49	6.69746147786841e-47	-	4	17039063	17041326	-	1595	protein_coding	Pathogenesis-related thaumatin superfamily protein [Source:UniProtKB/TrEMBL;Acc:O65638]	Thaumatin
AT2G31910	6.61806	1.25224594223578e-06	5.19470804661993e-06	CHX21	2	13570107	13574632	+	3345	protein_coding	Cation/H(+) antiporter 21 [Source:UniProtKB/Swiss-Prot;Acc:Q9SKA9]	Na_H_Exchanger
AT1G28760	6.61594	1.7962139658019e-132	1.3859339206477e-129	-	1	10103081	10104883	+	1803	protein_coding	F1K23.6 [Source:UniProtKB/TrEMBL;Acc:Q9SHQ6]	-
AT5G06760	6.60696	0.000180164099111611	0.000538734716253029	LEA46	5	2089445	2090430	-	903	protein_coding	LEA4-5 [Source:UniProtKB/TrEMBL;Acc:A0A178UIZ0]	-
AT3G63380	6.60302	1.11253954379475e-15	1.25982716760887e-14	ACA12	3	23406484	23410360	-	3877	protein_coding	Calcium-transporting ATPase [Source:UniProtKB/TrEMBL;Acc:A0A178VEV7]	Cation_ATPase_C
AT2G35658	6.59971	7.94046976257138e-18	1.09003651170121e-16	-	2	14990325	14990935	-	611	protein_coding	unknown protein; FUNCTIONS IN: molecular_function unknown; INVOLVED IN: biological_process unknown; LOCATED IN: cellular_component unknown; BEST Arabidopsis thaliana protein match is: unknown protein (TAIR:AT4G16840.1); Ha. [Source:TAIR;Acc:AT2G35658]	-
AT1G27080	6.56815	2.16316686877195e-06	8.64802963295356e-06	NPF2.12	1	9400326	9403905	+	2670	protein_coding	Protein NRT1/ PTR FAMILY 2.12 [Source:UniProtKB/Swiss-Prot;Acc:Q9LFX9]	-
AT4G20860	6.55607	1.67209914715208e-66	2.81314966290789e-64	FAD-OXR	4	11172622	11174467	+	1846	protein_coding	Berberine bridge enzyme-like 22 [Source:UniProtKB/Swiss-Prot;Acc:Q9SUC6]	FAD_binding_4
AT3G04530	6.55214	6.93762261665705e-05	0.000221956310652442	PPCK2	3	1221422	1222744	+	1249	protein_coding	Phosphoenolpyruvate carboxylase kinase 2 [Source:UniProtKB/Swiss-Prot;Acc:Q93VK0]	Pkinase
AT5G35688	6.54649	1.09352930869604e-05	3.96577176845747e-05	-	5	13864215	13864712	-	498	protein_coding	unknown protein; Ha. [Source:TAIR;Acc:AT5G35688]	-
AT4G13620	6.53766	9.35173878600639e-07	3.94502415215061e-06	ERF062	4	7932131	7933579	+	1449	protein_coding	Ethylene-responsive transcription factor ERF062 [Source:UniProtKB/Swiss-Prot;Acc:Q9SVQ0]	AP2
AT1G57560	6.53193	1.76084334727984e-05	6.19214690220551e-05	AtMYB50	1	21316730	21318192	+	1299	protein_coding	At1g57560 [Source:UniProtKB/TrEMBL;Acc:Q9C695]	Myb_DNA-binding
AT2G38250	6.53068	2.68010824084222e-15	2.93109002918307e-14	GT-3B	2	16018210	16020156	+	1700	protein_coding	Trihelix transcription factor GT-3b [Source:UniProtKB/Swiss-Prot;Acc:O80450]	-
AT1G72760	6.52442	5.00583781040241e-67	8.61620206504342e-65	-	1	27385130	27388534	-	2625	protein_coding	Protein kinase superfamily protein [Source:TAIR;Acc:AT1G72760]	Pkinase_Tyr
AT3G29000	6.51757	1.65537313420715e-09	9.7706750859982e-09	CML45	3	11005638	11006514	+	877	protein_coding	Probable calcium-binding protein CML45 [Source:UniProtKB/Swiss-Prot;Acc:Q9MBG5]	-
AT4G28460	6.51616	1.52952366656959e-05	5.42129281849537e-05	PIP1	4	14065992	14066661	+	670	protein_coding	PAMP-induced secreted peptide 1 [Source:UniProtKB/Swiss-Prot;Acc:Q1PE40]	-
AT4G30280	6.50951	1.01121066262862e-32	4.09165457269042e-31	XTH18	4	14825757	14827211	-	1263	protein_coding	Probable xyloglucan endotransglucosylase/hydrolase protein 18 [Source:UniProtKB/Swiss-Prot;Acc:Q9M0D2]	-
AT5G45080	6.509	3.91574606765655e-12	3.10264638845195e-11	PP2A6	5	18191355	18193328	-	1520	protein_coding	Protein PHLOEM PROTEIN 2-LIKE A6 [Source:UniProtKB/Swiss-Prot;Acc:Q9FHE8]	TIR
AT2G15480	6.5064	7.43493441790119e-73	1.64716923301938e-70	UGT73B5	2	6758430	6763501	+	2355	protein_coding	Glycosyltransferase [Source:UniProtKB/TrEMBL;Acc:F4IIG3]	UDPGT
AT5G63130	6.5061	2.85290004287265e-24	6.67047976586398e-23	-	5	25322975	25324739	+	1676	protein_coding	At5g63130 [Source:UniProtKB/TrEMBL;Acc:Q9FML0]	-
AT3G09265	6.50152	0.000165341558878272	0.000497068752043561	-	3	22140589	22140959	-	371	lncRNA	-	-
AT2G47000	6.49018	4.29709883875788e-57	5.31225876331748e-55	ABCB4	2	19309643	19315343	-	5046	protein_coding	ABC transporter B family member 4 [Source:UniProtKB/Swiss-Prot;Acc:O80725]	ABC_membrane
AT2G14960	6.48215	6.27435704051375e-06	2.35246335687895e-05	GH3.1	2	6451319	6453797	-	2240	protein_coding	Probable indole-3-acetic acid-amido synthetase GH3.1 [Source:UniProtKB/Swiss-Prot;Acc:O82333]	-
AT5G50790	6.47622	0.00390826740560413	0.00911521695515927	SWEET10	5	20656193	20658001	-	1312	protein_coding	Bidirectional sugar transporter SWEET10 [Source:UniProtKB/Swiss-Prot;Acc:Q9LUE3]	-
AT3G46090	6.47423	3.78309108385287e-16	4.46704201014732e-15	ZAT7	3	16925881	16926883	-	1003	protein_coding	ZAT7 [Source:UniProtKB/TrEMBL;Acc:A0A178VI57]	-
AT4G34440	6.47401	2.4444139992339e-06	9.70823706901983e-06	PERK5	4	16465730	16469039	+	2582	protein_coding	PERK5 [Source:UniProtKB/TrEMBL;Acc:A0A178V2W8]	Pkinase_Tyr
AT2G29500	6.45128	8.24853563594128e-12	6.32519648354428e-11	HSP17.6B	2	12633065	12634120	-	1056	protein_coding	17.6 kDa class I heat shock protein 2 [Source:UniProtKB/Swiss-Prot;Acc:Q9ZW31]	-
AT1G69680	6.45015	1.73536591267366e-243	6.47175794366429e-240	-	1	26204805	26206991	+	1265	protein_coding	At1g69680/T6C23_12 [Source:UniProtKB/TrEMBL;Acc:Q94C15]	-
AT1G48640	6.44831	4.75274718858385e-06	1.81387465617862e-05	-	1	17986303	17989163	+	1589	protein_coding	Lysine histidine transporter-like 1 [Source:UniProtKB/Swiss-Prot;Acc:Q9C733]	Aa_trans
AT1G21240	6.44615	1.24453047297022e-38	6.8929737285103e-37	WAK3	1	7434235	7436830	+	2422	protein_coding	Wall-associated receptor kinase 3 [Source:UniProtKB/Swiss-Prot;Acc:Q9LMN8]	Pkinase_Tyr
AT1G51090	6.43838	4.66253413470254e-14	4.4949962860019e-13	-	1	18932766	18934049	+	1037	protein_coding	Heavy metal transport/detoxification superfamily protein [Source:UniProtKB/TrEMBL;Acc:Q9C684]	-
AT5G17390	6.43775	8.37017322714782e-06	3.0845025713218e-05	-	5	5727473	5728688	+	1025	protein_coding	Adenine nucleotide alpha hydrolases-like superfamily protein [Source:UniProtKB/TrEMBL;Acc:Q9LF45]	Usp
AT2G02720	6.43134	1.36823372026214e-05	4.88364934193423e-05	-	2	762927	765027	+	1807	protein_coding	Probable pectate lyase 6 [Source:UniProtKB/Swiss-Prot;Acc:O64510]	-
AT3G10815	6.42479	3.54381906055442e-13	3.1529421590046e-12	-	3	3384807	3386533	-	1052	protein_coding	Putative RING zinc finger protein [Source:UniProtKB/TrEMBL;Acc:Q8L729]	-
AT4G21390	6.4223	1.27888502270278e-21	2.43750692231665e-20	B120	4	11394295	11397726	-	3083	protein_coding	B120 [Source:UniProtKB/TrEMBL;Acc:A0A178USE7]	Pkinase_Tyr
AT2G24681	6.42033	0.00024893102079514	0.000727734586008892	REM11	2	10497147	10498462	-	1065	protein_coding	B3 domain-containing protein REM11 [Source:UniProtKB/Swiss-Prot;Acc:P0CAP3]	B3
AT2G46995	6.40205	0.00079672013244746	0.00212839179604159	-	2	19309394	19309673	-	280	protein_coding	unknown protein; LOCATED IN: endomembrane system; Ha. [Source:TAIR;Acc:AT2G46995]	-
AT1G19565	6.38348	5.26245333515018e-06	1.99513141015453e-05	-	1	6772084	6773131	-	645	protein_coding	UPF0725 protein At1g19565 [Source:UniProtKB/Swiss-Prot;Acc:P0C8P5]	-
AT5G64910	6.38116	1.12898069227316e-32	4.55994078886359e-31	-	5	25940661	25944114	+	1730	protein_coding	unknown protein; BEST Arabidopsis thaliana protein match is: unknown protein (TAIR:AT5G10010.1); Ha. [Source:TAIR;Acc:AT5G64910]	-
AT4G34550	6.38025	2.14800161617903e-05	7.44942407991661e-05	-	4	16502532	16504254	+	1723	protein_coding	At4g34550 [Source:UniProtKB/TrEMBL;Acc:O65680]	-
AT5G48390	6.37419	1.65205623095252e-12	1.3585597289156e-11	ZIP4	5	19612020	19615383	+	2889	protein_coding	TPR repeat-containing protein ZIP4 [Source:UniProtKB/Swiss-Prot;Acc:B0M1H3]	-
AT4G16820	6.37041	0.00588767147736697	0.0131980101159651	PLA-I{beta]2	4	9467512	9469425	+	1914	protein_coding	Phospholipase A1-Ibeta2, chloroplastic [Source:UniProtKB/Swiss-Prot;Acc:O23522]	Lipase_3
AT5G44540	6.35921	6.18417010159869e-05	0.000199496251722311	-	5	17941287	17941646	-	360	protein_coding	Similarity to tapetum-specific protein [Source:UniProtKB/TrEMBL;Acc:Q9FI11]	-
AT5G35735	6.35228	9.70843783731515e-49	8.22863655483954e-47	-	5	13900695	13903218	-	1717	protein_coding	Cytochrome b561 and DOMON domain-containing protein At5g35735 [Source:UniProtKB/Swiss-Prot;Acc:Q9FKH6]	Cytochrom_B561
AT4G13180	6.35199	7.25992541101066e-139	5.80171753559909e-136	-	4	7657094	7658302	-	1209	protein_coding	AT4g13180/F17N18_70 [Source:UniProtKB/TrEMBL;Acc:Q9SVQ9]	-
AT2G29420	6.35086	1.53856818034085e-71	3.21747678535579e-69	GSTU7	2	12617936	12618899	-	887	protein_coding	Glutathione S-transferase U7 [Source:UniProtKB/Swiss-Prot;Acc:Q9ZW24]	GST_N
AT1G05835	6.35054	3.85785754698254e-06	1.49219395801696e-05	-	1	1762145	1762814	+	599	protein_coding	Uncharacterized protein At1g05835 [Source:UniProtKB/Swiss-Prot;Acc:A8MS78]	-
AT5G49520	6.34027	6.01816478055169e-14	5.75480577477028e-13	WRKY48	5	20090648	20093346	+	1921	protein_coding	Probable WRKY transcription factor 48 [Source:UniProtKB/Swiss-Prot;Acc:Q9FGZ4]	WRKY
AT1G18020	6.33934	2.37269873594425e-09	1.37471535255019e-08	-	1	6202235	6204234	+	1509	protein_coding	Putative 12-oxophytodienoate reductase-like protein 2B [Source:UniProtKB/Swiss-Prot;Acc:P0DI09]	Oxidored_FMN
AT1G72800	6.32968	3.86078755280344e-126	2.61784794792514e-123	-	1	27397089	27398500	+	1412	protein_coding	RNA-binding (RRM/RBD/RNP motifs) family protein [Source:UniProtKB/TrEMBL;Acc:Q9CAJ2]	-
AT5G67310	6.32614	0.000129702414535791	0.000397129341496014	CYP81G1	5	26855216	26857086	-	1783	protein_coding	At5g67310 [Source:UniProtKB/TrEMBL;Acc:Q8GZ20]	p450
AT1G01720	6.32193	9.95155319208856e-95	3.97635632546739e-92	NAC002	1	267993	269819	+	1653	protein_coding	NAC domain-containing protein 2 [Source:UniProtKB/Swiss-Prot;Acc:Q39013]	NAM
AT2G09955	6.31603	2.56678301706675e-05	8.80084842014795e-05	-	2	19563452	19564064	+	368	lncRNA	-	-
AT2G45130	6.30834	0.000521972862722052	0.00144033355238237	SPX3	2	18606410	18607853	+	916	protein_coding	SPX domain-containing protein 3 [Source:UniProtKB/Swiss-Prot;Acc:Q5PP62]	SPX
AT1G01480	6.30328	7.42567028004968e-06	2.75733153312963e-05	ACS2	1	175706	178406	+	2068	protein_coding	1-aminocyclopropane-1-carboxylate synthase 2 [Source:UniProtKB/Swiss-Prot;Acc:Q06402]	Aminotran_1_2
AT3G63320	6.30037	1.39301828999548e-05	4.96643311009868e-05	-	3	23389348	23391593	-	1640	protein_coding	Putative protein phosphatase 2C 50 [Source:UniProtKB/Swiss-Prot;Acc:Q9M1V8]	PP2C
AT1G70170	6.298	0.00695999493778164	0.0153284297960435	2MMP	1	26423874	26425356	+	1483	protein_coding	Metalloendoproteinase 2-MMP [Source:UniProtKB/Swiss-Prot;Acc:O04529]	PG_binding_1
AT3G50930	6.29327	5.63597979131217e-15	5.97114980162884e-14	HSR4	3	18929526	18932181	+	2656	protein_coding	Protein HYPER-SENSITIVITY-RELATED 4 [Source:UniProtKB/Swiss-Prot;Acc:Q8VZG2]	AAA
AT5G42965	6.28893	7.46100977255976e-06	2.76999427029695e-05	-	5	17236736	17237139	+	404	protein_coding	Polynucleotidyl transferase, ribonuclease H-like superfamily protein [Source:UniProtKB/TrEMBL;Acc:Q3E8I3]	-
AT1G66090	6.27455	1.26996449647788e-14	1.29343311666768e-13	-	1	24602033	24604763	+	1668	protein_coding	Disease resistance protein (TIR-NBS class) [Source:UniProtKB/TrEMBL;Acc:Q9C515]	TIR
AT1G33607	6.26914	0.000425200103298806	0.00119361153072564	-	1	12186941	12187423	-	323	protein_coding	Putative defensin-like protein 26 [Source:UniProtKB/Swiss-Prot;Acc:Q2V4J2]	-
AT2G04040	6.24952	2.65580689676173e-26	7.11692636190905e-25	DTX1	2	1334270	1336550	-	1845	protein_coding	Protein DETOXIFICATION [Source:UniProtKB/TrEMBL;Acc:A0A178VPK7]	MatE
AT3G13080	6.24363	2.4093368698975e-18	3.48039520986614e-17	ABCC3	3	4195770	4201734	-	5626	protein_coding	MRP3 [Source:UniProtKB/TrEMBL;Acc:A0A178VHA7]	ABC_tran
AT1G15415	6.23923	0.000593948101151693	0.00162412106945745	-	1	5300742	5301489	-	557	protein_coding	F9L1.37 [Source:UniProtKB/TrEMBL;Acc:Q9XI27]	-
AT3G49570	6.21985	2.42304361873511e-05	8.33354196323654e-05	LSU3	3	18372404	18373147	-	744	protein_coding	Protein RESPONSE TO LOW SULFUR 3 [Source:UniProtKB/Swiss-Prot;Acc:Q9SCK2]	-
AT4G02380	6.21783	6.6689520375731e-114	3.63962123884721e-111	SAG21	4	1046042	1047105	-	968	protein_coding	senescence-associated gene 21 [Source:TAIR;Acc:AT4G02380]	-
AT5G48400	6.20784	1.39841363304735e-14	1.4158779843017e-13	GLR1.2	5	19616066	19619508	+	3134	protein_coding	Glutamate receptor 1.2 [Source:UniProtKB/Swiss-Prot;Acc:Q9LV72]	ANF_receptor
AT4G03450	6.17625	6.12309645749567e-73	1.37010406332923e-70	-	4	1529372	1531819	-	2249	protein_coding	Ankyrin repeat family protein [Source:UniProtKB/TrEMBL;Acc:Q9ZT73]	-
AT3G22370	6.16649	7.13053403614047e-75	1.71562182357719e-72	AOX1A	3	7906521	7908746	+	1764	protein_coding	Ubiquinol oxidase 1a, mitochondrial [Source:UniProtKB/Swiss-Prot;Acc:Q39219]	AOX
AT3G59884	6.14429	2.4629836445998e-10	1.6062874389847e-09	MIR827A	3	22122760	22122936	-	177	miRNA	MIR827a; miRNA [Source:TAIR;Acc:AT3G59884]	-
AT1G76690	6.13607	6.55320877272073e-139	5.4309110925333e-136	OPR2	1	28778622	28780483	+	1607	protein_coding	OPR2 [Source:UniProtKB/TrEMBL;Acc:A0A178W9S3]	Oxidored_FMN
AT4G36490	6.13504	2.71253367069659e-06	1.07236136776514e-05	SFH12	4	17221885	17225088	+	2126	protein_coding	Phosphatidylinositol/phosphatidylcholine transfer protein SFH12 [Source:UniProtKB/Swiss-Prot;Acc:Q94A34]	CRAL_TRIO_N
AT1G67360	6.13436	6.44564230536439e-78	1.67706618866086e-75	-	1	25236781	25238216	-	1317	protein_coding	REF/SRPP-like protein At1g67360 [Source:UniProtKB/Swiss-Prot;Acc:Q9FYF7]	-
AT2G31590	6.12625	1.57738437241517e-05	5.58385583248882e-05	-	2	13446829	13448133	-	723	protein_coding	Uncharacterized protein At2g31590 [Source:UniProtKB/TrEMBL;Acc:Q9SIP9]	-
AT5G16960	6.1243	9.48699058356236e-15	9.81418868690667e-14	-	5	5573700	5575910	-	1494	protein_coding	Quinone oxidoreductase-like protein [Source:UniProtKB/TrEMBL;Acc:Q9LFK5]	ADH_zinc_N
AT4G20830	6.12052	2.12057072537066e-86	6.97792508101381e-84	-	4	11155453	11157806	+	2200	protein_coding	Berberine bridge enzyme-like 19 [Source:UniProtKB/Swiss-Prot;Acc:Q9SVG4]	FAD_binding_4
AT1G50750	6.11956	6.2819675378232e-05	0.000202514487287613	-	1	18810603	18812050	-	1251	protein_coding	Plant mobile domain protein family [Source:TAIR;Acc:AT1G50750]	-
AT2G09575	6.11357	0.000156910525742662	0.000473743740427449	-	2	18510690	18511293	+	604	lncRNA	-	-
AT5G60320	6.11169	0.000725394917830107	0.00195347655329961	LECRK111	5	24270808	24272835	+	2028	protein_coding	Putative L-type lectin-domain containing receptor kinase I.11 [Source:UniProtKB/Swiss-Prot;Acc:Q9FJI4]	Pkinase
AT4G25820	6.10972	0.00283511157730893	0.0068045110644497	XTH14	4	13130291	13131860	+	1167	protein_coding	Xyloglucan endotransglucosylase/hydrolase [Source:UniProtKB/TrEMBL;Acc:A0A178UTG4]	-
AT1G32910	6.10055	0.00990479624668093	0.0211075924586412	-	1	11925320	11927302	+	1895	protein_coding	HXXXD-type acyl-transferase family protein [Source:UniProtKB/TrEMBL;Acc:Q9MAP9]	-
AT1G59865	6.08698	3.89072885558684e-19	6.02901307982071e-18	-	1	22032313	22033297	-	743	protein_coding	unknown protein; Ha. [Source:TAIR;Acc:AT1G59865]	-
AT1G63840	6.08694	8.39680942530978e-127	5.87146899064787e-124	-	1	23689603	23690807	-	1205	protein_coding	At1g63840/T12P18_14 [Source:UniProtKB/TrEMBL;Acc:Q9CAJ8]	-
AT2G26150	6.08632	4.67087219844435e-29	1.52800345485952e-27	HSFA2	2	11135624	11137792	+	1876	protein_coding	Heat stress transcription factor A-2 [Source:UniProtKB/Swiss-Prot;Acc:O80982]	HSF_DNA-bind
AT1G71866	6.07798	0.000105308825013795	0.000328233774691278	EPFL7	1	27030427	27031461	-	1035	protein_coding	EPIDERMAL PATTERNING FACTOR-like protein 7 [Source:UniProtKB/Swiss-Prot;Acc:C4B8C5]	-
AT5G12340	6.07634	0.00980065307358475	0.0209095550318967	-	5	3992623	3993767	-	1145	protein_coding	DUF4228 domain protein [Source:UniProtKB/TrEMBL;Acc:Q1PDX4]	-
AT3G17790	6.07532	8.6478796096307e-24	1.95065477968847e-22	PAP17	3	6089381	6091231	+	1658	protein_coding	Purple acid phosphatase 17 [Source:UniProtKB/Swiss-Prot;Acc:Q9SCX8]	Metallophos
AT2G32200	6.06718	4.77239535337462e-06	1.82106272897528e-05	-	2	13676389	13677306	+	660	protein_coding	unknown protein; BEST Arabidopsis thaliana protein match is: unknown protein (TAIR:AT2G32210.1); Ha. [Source:TAIR;Acc:AT2G32200]	-
AT5G63790	6.05248	2.27297487344448e-152	2.21130807687799e-149	ANAC102	5	25526509	25528281	-	1585	protein_coding	NAC domain containing protein 102 [Source:TAIR;Acc:AT5G63790]	NAM
AT5G07555	6.04963	0.00437577500850546	0.0100971786728182	-	5	20384901	20385459	-	343	lncRNA	-	-
AT3G19663	6.04629	3.2621525144133e-05	0.000110030034161158	-	3	6826664	6827153	+	490	protein_coding	unknown protein; Ha. [Source:TAIR;Acc:AT3G19663]	-
AT1G43910	6.04568	3.96286852390208e-65	6.24458775287556e-63	-	1	16655884	16657686	-	1652	protein_coding	AAA-ATPase At1g43910 [Source:UniProtKB/Swiss-Prot;Acc:Q9LP11]	AAA
AT1G64820	6.04367	6.31795441356132e-08	3.0893913452327e-07	DTX7	1	24088605	24090558	+	1509	protein_coding	Protein DETOXIFICATION 7 [Source:UniProtKB/Swiss-Prot;Acc:Q1PFG9]	MatE
AT2G17860	6.04099	2.87242396318925e-05	9.77095752513266e-05	-	2	7761941	7763018	-	902	protein_coding	Pathogenesis-related thaumatin superfamily protein [Source:TAIR;Acc:AT2G17860]	Thaumatin
AT2G18190	6.03703	0.00131724144001872	0.00337585551046372	-	2	7913955	7915872	-	1835	protein_coding	AAA-ATPase At2g18190 [Source:UniProtKB/Swiss-Prot;Acc:F4IQG2]	AAA
AT3G59750	6.0319	2.32717815103611e-21	4.34303071789691e-20	LECRK58	3	22069830	22071837	-	1922	protein_coding	Putative L-type lectin-domain containing receptor kinase V.8 [Source:UniProtKB/Swiss-Prot;Acc:Q9M1Z9]	Pkinase
AT3G58150	6.02625	1.09892070798779e-11	8.2904415920212e-11	-	3	21532813	21534135	-	782	protein_coding	Optic atrophy 3 protein (OPA3) [Source:UniProtKB/TrEMBL;Acc:F4J4P1]	-
AT3G02040	6.00976	3.69052780544038e-66	6.11698149440992e-64	GDPD1	3	348167	350010	-	1525	protein_coding	Glycerophosphodiester phosphodiesterase GDPD1, chloroplastic [Source:UniProtKB/Swiss-Prot;Acc:Q9SGA2]	-
AT5G51160	6.00489	0.00168988311680852	0.00424720033940328	-	5	20792073	20793841	+	1696	protein_coding	Ankyrin repeat family protein [Source:UniProtKB/TrEMBL;Acc:Q9LU58]	-
AT3G09640	6.00367	0.0121938695133355	0.0255669063184403	APX2	3	2956156	2958330	+	1068	protein_coding	APX2 [Source:UniProtKB/TrEMBL;Acc:A0A178VH43]	-
AT2G32130	5.99634	0.00231821079510117	0.00567282204190549	-	2	13654805	13655525	-	721	protein_coding	At2g32130 [Source:UniProtKB/TrEMBL;Acc:Q9SKY7]	-
AT2G47730	5.98916	5.91216725976793e-61	8.06650332954678e-59	GSTF8	2	19556326	19559485	+	2395	protein_coding	Glutathione S-transferase F8, chloroplastic [Source:UniProtKB/Swiss-Prot;Acc:Q96266]	GST_N
AT2G18480	5.98416	3.08626668276274e-06	1.20985114389452e-05	PLT3	2	8009101	8011277	-	2042	protein_coding	Probable polyol transporter 3 [Source:UniProtKB/Swiss-Prot;Acc:Q9ZNS0]	Sugar_tr
AT3G17320	5.98064	3.88488663265945e-05	0.000129395985847555	-	3	5915427	5916656	-	1230	protein_coding	F-box protein At3g17320 [Source:UniProtKB/Swiss-Prot;Acc:Q9LUT9]	F-box
AT3G02800	5.98062	6.95537641668461e-28	2.08623998257017e-26	DSP3	3	606285	607907	-	1168	protein_coding	Tyrosine-protein phosphatase DSP3 [Source:UniProtKB/Swiss-Prot;Acc:Q681Z2]	-
AT3G62960	5.97941	1.72968891426965e-22	3.52170328896248e-21	GRXC14	3	23268641	23269324	+	684	protein_coding	Glutaredoxin-C14 [Source:UniProtKB/Swiss-Prot;Acc:Q9LYC5]	-
AT3G47420	5.96686	5.17343357785801e-111	2.63092613041252e-108	ATPS3	3	17472297	17475274	-	2800	protein_coding	Putative glycerol-3-phosphate transporter 1 [Source:UniProtKB/Swiss-Prot;Acc:Q9C5L3]	MFS_1
AT2G09925	5.96472	0.0121712512594182	0.0255218740681045	-	2	19510548	19510832	-	285	lncRNA	-	-
AT3G25610	5.96446	2.62776856803966e-25	6.55201819469645e-24	ALA10	3	9308744	9313599	-	4053	protein_coding	Phospholipid-transporting ATPase 10 [Source:UniProtKB/Swiss-Prot;Acc:Q9LI83]	-
AT3G60920	5.96245	8.29145069281744e-05	0.000261677716082486	-	3	22503328	22513244	-	6039	protein_coding	Beige/BEACH domain protein [Source:UniProtKB/TrEMBL;Acc:A0A1I9LM19]	Beach
AT5G07380	5.95603	5.83403361413591e-58	7.41717819033551e-56	-	5	2332436	2336063	+	2305	protein_coding	Putative uncharacterized protein [Source:UniProtKB/TrEMBL;Acc:Q1PDZ3]	-
AT5G40690	5.95311	1.84999576259497e-11	1.36618828989521e-10	-	5	16290386	16291713	+	1328	protein_coding	At5g40690 [Source:UniProtKB/TrEMBL;Acc:Q9FM29]	-
AT3G54520	5.95081	0.00459209360375465	0.0105463087834973	-	3	20183517	20185202	-	1158	protein_coding	Putative uncharacterized protein [Source:UniProtKB/TrEMBL;Acc:Q6DYC5]	-
AT1G05100	5.94326	3.7569904827042e-15	4.03002967598222e-14	MAPKKK18	1	1469541	1470881	+	1341	protein_coding	Mitogen-activated protein kinase kinase kinase 18 [Source:UniProtKB/Swiss-Prot;Acc:Q9ZVP5]	Pkinase
AT3G29250	5.93777	1.62315622087794e-05	5.73680991918573e-05	SDR4	3	11193389	11195171	-	1498	protein_coding	Short-chain dehydrogenase reductase 4 [Source:UniProtKB/Swiss-Prot;Acc:F4J2Z7]	-
AT5G48570	5.93671	3.01582961823277e-15	3.27424568353112e-14	FKBP65	5	19690461	19693845	-	2211	protein_coding	Peptidyl-prolyl cis-trans isomerase FKBP65 [Source:UniProtKB/Swiss-Prot;Acc:Q9FJL3]	FKBP_C
AT2G24320	5.93621	0.00200648462542431	0.00497419676251875	-	2	10345421	10347053	-	1323	protein_coding	alpha/beta-Hydrolases superfamily protein [Source:TAIR;Acc:AT2G24320]	-
AT3G14670	5.93598	0.000493325750172439	0.00136922066309334	-	3	4927682	4929018	+	1014	protein_coding	unknown protein; Ha. [Source:TAIR;Acc:AT3G14670]	-
AT1G79320	5.92929	0.00244390873869102	0.00594724327753674	AMC6	1	29836644	29838140	+	1381	protein_coding	MCP2c [Source:UniProtKB/TrEMBL;Acc:A0A178W108]	Peptidase_C14
AT1G03220	5.92058	3.45003008333768e-17	4.46230480605572e-16	-	1	786832	788722	+	1891	protein_coding	Eukaryotic aspartyl protease family protein [Source:UniProtKB/TrEMBL;Acc:Q9ZVS4]	-
AT5G05500	5.9138	0.00250481958865408	0.00607696444928155	-	5	1629610	1630478	+	869	protein_coding	At5g05500 [Source:UniProtKB/TrEMBL;Acc:Q9FFG5]	-
AT1G10170	5.91133	2.30326175429396e-57	2.89538118056639e-55	ATNFXL1	1	3333504	3338188	-	4299	protein_coding	NF-X-like 1 [Source:TAIR;Acc:AT1G10170]	-
AT5G54560	5.90497	0.00236093303994872	0.00576349964018029	-	5	22160931	22162513	+	1583	protein_coding	Putative uncharacterized protein [Source:UniProtKB/TrEMBL;Acc:Q9FIU8]	-
AT2G14290	5.90016	0.000133750837416321	0.00040863035745871	-	2	6057288	6058620	-	1333	protein_coding	F-box protein At2g14290 [Source:UniProtKB/Swiss-Prot;Acc:Q9ZQ60]	F-box
AT2G32190	5.89783	1.98700769071268e-11	1.46254223971667e-10	-	2	13674255	13675356	+	984	protein_coding	Cysteine-rich/transmembrane domain A-like protein [Source:UniProtKB/TrEMBL;Acc:Q9SKY1]	-
AT4G30290	5.8937	2.03178994887345e-18	2.94833540181532e-17	XTH19	4	14828712	14830224	-	1335	protein_coding	Xyloglucan endotransglucosylase/hydrolase [Source:UniProtKB/TrEMBL;Acc:A0A178UU22]	-
AT3G10590	5.88858	1.64710633889369e-08	8.68417800166944e-08	-	3	3310208	3311327	-	853	protein_coding	Duplicated homeodomain-like superfamily protein [Source:UniProtKB/TrEMBL;Acc:Q9SQY9]	-
AT1G28830	5.88627	2.50726643717185e-05	8.60601224085861e-05	-	1	10097114	10097185	+	72	tRNA	pre-tRNA [Source:TAIR;Acc:AT1G28830]	-
AT5G44065	5.87984	0.000118161794858037	0.000365040497272323	-	5	17733485	17733774	+	290	protein_coding	unknown protein; Ha. [Source:TAIR;Acc:AT5G44065]	-
AT3G13400	5.87807	1.17340624267748e-58	1.51769584313013e-56	sks13	3	4354923	4357482	+	2142	protein_coding	AT3g13400/MRP15_3 [Source:UniProtKB/TrEMBL;Acc:Q9LJF1]	-
AT2G41380	5.87543	3.71274719676009e-41	2.25139380148249e-39	-	2	17251819	17253194	+	1280	protein_coding	At2g41380 [Source:UniProtKB/TrEMBL;Acc:Q9ZVC3]	Methyltransf_11
AT2G36770	5.86788	1.71645584920381e-35	8.18921451637194e-34	UGT73C4	2	15415077	15416845	-	1769	protein_coding	Glycosyltransferase (Fragment) [Source:UniProtKB/TrEMBL;Acc:W8QNU5]	UDPGT
AT4G34590	5.86207	3.79588563618286e-97	1.60257994330618e-94	BZIP11	4	16521861	16523230	+	1370	protein_coding	bZIP transcription factor 11 [Source:UniProtKB/Swiss-Prot;Acc:O65683]	bZIP_1
AT1G66500	5.8601	1.82451488190601e-46	1.39504207657176e-44	PCFS1	1	24811080	24812661	-	1582	protein_coding	Polyadenylation and cleavage factor homolog 1 [Source:UniProtKB/Swiss-Prot;Acc:Q9C710]	-
AT5G65140	5.85755	1.68445272358729e-86	5.62556927507303e-84	TPPJ	5	26019457	26022380	-	2128	protein_coding	Probable trehalose-phosphate phosphatase J [Source:UniProtKB/Swiss-Prot;Acc:Q5HZ05]	-
AT3G26620	5.85677	0.00235744480175634	0.00575686837106842	LBD23	3	9790628	9791117	+	371	protein_coding	LOB domain-containing protein 23 [Source:UniProtKB/Swiss-Prot;Acc:P59467]	-
AT1G55010	5.85553	0.00185173781992916	0.00461614142811217	PDF1.5	1	20516916	20517531	+	533	protein_coding	Defensin-like protein 18 [Source:UniProtKB/Swiss-Prot;Acc:Q9FZ31]	-
AT1G65610	5.85055	8.74711134196458e-10	5.33166339928628e-09	KOR2	1	24391672	24395503	-	2265	protein_coding	Endoglucanase 7 [Source:UniProtKB/Swiss-Prot;Acc:O04478]	-
AT1G32870	5.84868	2.49793272884796e-62	3.60604791875497e-60	ANAC13	1	11911631	11913947	+	1956	protein_coding	NAC domain protein 13 [Source:TAIR;Acc:AT1G32870]	NAM
AT3G11340	5.8478	0.000161457572374438	0.000486372460884547	UGT76B1	3	3556554	3558361	+	1730	protein_coding	UDP-glycosyltransferase 76B1 [Source:UniProtKB/Swiss-Prot;Acc:Q9C768]	UDPGT
AT4G27890	5.84674	0.00291375799664508	0.0069775523258701	BOB2	4	13886033	13887272	+	934	protein_coding	Protein BOBBER 2 [Source:UniProtKB/Swiss-Prot;Acc:Q9STN7]	-
AT2G46980	5.84508	3.78396797636643e-170	4.98059220230443e-167	ASY3	2	19299492	19304271	-	3872	protein_coding	Meiosis-specific protein ASY3 [Source:UniProtKB/Swiss-Prot;Acc:Q0WR66]	-
AT1G04370	5.84305	0.000295248546706665	0.000851350706328395	ERF14	1	1175033	1175768	+	736	protein_coding	Uncharacterized protein At1g04370 (Fragment) [Source:UniProtKB/TrEMBL;Acc:C0SUS6]	AP2
AT1G76680	5.84214	6.73110423560095e-79	1.83677058994886e-76	OPR1	1	28776626	28778837	+	2116	protein_coding	12-oxophytodienoate reductase 1 [Source:UniProtKB/TrEMBL;Acc:F4I403]	Oxidored_FMN
AT5G44990	5.83587	0.00086238347346977	0.00228687990072998	-	5	18163128	18164813	+	1491	protein_coding	Glutathione S-transferase family protein [Source:UniProtKB/TrEMBL;Acc:Q9FL98]	-
AT3G13960	5.82763	0.00270624050959927	0.00652319698834356	GRF5	3	4608076	4610497	+	1981	protein_coding	Growth-regulating factor 5 [Source:UniProtKB/Swiss-Prot;Acc:Q8L8A6]	-
AT5G37260	5.82152	8.28560815797829e-42	5.16431109033209e-40	RVE2	5	14751344	14753088	-	980	protein_coding	Protein REVEILLE 2 [Source:UniProtKB/Swiss-Prot;Acc:F4K5X6]	Myb_DNA-binding
AT2G21480	5.81653	0.000109502220443448	0.000340119611971488	-	2	9202494	9205471	-	2978	protein_coding	Probable receptor-like protein kinase At2g21480 [Source:UniProtKB/Swiss-Prot;Acc:Q9SJT0]	Pkinase_Tyr
AT5G49200	5.80521	5.63906086082928e-05	0.000182948565785002	ZFWD4	5	19947689	19949175	-	1487	protein_coding	Zinc finger CCCH domain-containing protein 62 [Source:UniProtKB/Swiss-Prot;Acc:Q9FE91]	WD40
AT1G76980	5.8051	2.08908503669556e-47	1.68755836754873e-45	-	1	28925708	28927391	-	1684	protein_coding	At1g76980 [Source:UniProtKB/TrEMBL;Acc:O49284]	-
AT1G62450	5.80443	0.00473632195873134	0.0108419376111072	-	1	23115536	23117594	-	1318	protein_coding	Immunoglobulin E-set superfamily protein [Source:UniProtKB/TrEMBL;Acc:F4HYS9]	-
AT1G77730	5.79979	0.0028647147741952	0.00686819434130417	-	1	29214220	29215832	+	1291	protein_coding	Pleckstrin homology (PH) domain superfamily protein [Source:UniProtKB/TrEMBL;Acc:Q9CA21]	-
AT2G17660	5.79804	5.27830836074051e-09	2.93872674495969e-08	-	2	7673145	7673712	+	568	protein_coding	At2g17660 [Source:UniProtKB/TrEMBL;Acc:Q9SEY4]	-
AT3G14640	5.79768	3.82067407037758e-21	7.00749204907941e-20	CYP72A10	3	4919757	4921948	+	1805	protein_coding	Cytochrome P450, family 72, subfamily A, polypeptide 10 [Source:UniProtKB/TrEMBL;Acc:A0A1I9LNT1]	p450
AT1G14080	5.79526	0.017591438720358	0.0355226092236017	FUT6	1	4822439	4824414	+	1897	protein_coding	Fucosyltransferase 6 [Source:UniProtKB/Swiss-Prot;Acc:Q9XI80]	-
AT4G03438	5.78667	0.000318557413368245	0.000913500023263855	MIR447C	4	1523306	1523503	-	198	miRNA	MIR447C; miRNA [Source:TAIR;Acc:AT4G03438]	-
AT1G33500	5.78543	0.00363168537696409	0.00853957461065032	-	1	12152519	12154921	+	1327	protein_coding	unknown protein; Ha. [Source:TAIR;Acc:AT1G33500]	-
AT5G60260	5.78414	0.0149439737568096	0.0306748332063455	-	5	24255272	24256285	-	539	protein_coding	unknown protein; Ha. [Source:TAIR;Acc:AT5G60260]	-
AT5G01885	5.78221	0.000579058429886921	0.00158650807238273	-	5	3786071	3786453	+	383	lncRNA	-	-
AT4G26560	5.77665	0.00441365461989753	0.0101751427750698	CBL7	4	13406733	13408087	-	759	protein_coding	Calcineurin B-like protein 7 [Source:UniProtKB/Swiss-Prot;Acc:Q9SUA6]	-
AT2G41230	5.77629	4.38757774940265e-12	3.46790673686449e-11	ORS1	2	17194748	17195697	-	950	protein_coding	Protein ORGAN SIZE RELATED 1 [Source:UniProtKB/Swiss-Prot;Acc:Q8RWS1]	-
AT2G02340	5.7756	0.00302211308287825	0.00721617781906772	PP2B8	2	616088	617322	-	966	protein_coding	Putative F-box protein PP2-B8 [Source:UniProtKB/Swiss-Prot;Acc:Q9ZVQ8]	F-box
AT4G27657	5.77419	5.64665969185395e-62	7.99681375094456e-60	-	4	13812989	13813701	+	713	protein_coding	At4g27657 [Source:UniProtKB/TrEMBL;Acc:Q8LF18]	-
AT5G50030	5.77411	0.00381840054184883	0.0089279551227178	-	5	20354589	20355706	+	898	protein_coding	At5g50030 [Source:UniProtKB/TrEMBL;Acc:Q9FGA8]	-
AT5G20010	5.7567	0	0	RAN1	5	6760094	6762330	+	1519	protein_coding	GTP-binding nuclear protein [Source:UniProtKB/TrEMBL;Acc:A0A178UC18]	Ras
AT3G03110	5.75005	0	0	XPO1B	3	708698	717093	+	3713	protein_coding	Protein EXPORTIN 1B [Source:UniProtKB/Swiss-Prot;Acc:F4IZR5]	-
AT5G62040	5.74349	0.00463755715479278	0.010637619569005	BFT	5	24922802	24923797	+	630	protein_coding	Protein BROTHER of FT and TFL 1 [Source:UniProtKB/Swiss-Prot;Acc:Q9FIT4]	-
AT5G41780	5.74344	0.000481954652542024	0.0013394033288371	-	5	16722239	16725040	+	2332	protein_coding	Myosin heavy chain-like [Source:UniProtKB/TrEMBL;Acc:Q9FJ36]	-
AT1G73510	5.74155	0.00655810424351925	0.0145248085274658	-	1	27642386	27643295	-	910	protein_coding	Uncharacterized protein T9L24.31 [Source:UniProtKB/TrEMBL;Acc:Q9FX44]	-
AT3G24540	5.72972	0.00724591119236094	0.0158861952616371	-	3	8952800	8955648	+	1793	protein_coding	Protein kinase superfamily protein [Source:TAIR;Acc:AT3G24540]	Pkinase_Tyr
AT1G19230	5.72895	4.92487818970935e-14	4.74178461157213e-13	RBOHE	1	6643942	6649375	+	3332	protein_coding	Respiratory burst oxidase homolog protein E [Source:UniProtKB/Swiss-Prot;Acc:O81211]	FAD_binding_8
AT4G32630	5.72386	0.00139777023466116	0.00356834076106994	-	4	15737918	15741741	+	2540	protein_coding	ArfGap/RecO-like zinc finger domain-containing protein [Source:UniProtKB/TrEMBL;Acc:B3H5G3]	-
AT2G04070	5.71252	1.23151723380854e-17	1.66202832471049e-16	DTX4	2	1353755	1355883	-	1716	protein_coding	Protein DETOXIFICATION 4 [Source:UniProtKB/Swiss-Prot;Acc:Q9SIA3]	MatE
AT5G61820	5.70744	3.70362134928399e-94	1.42883157433756e-91	-	5	24834300	24836933	-	2137	protein_coding	Stress up-regulated Nod 19 protein [Source:UniProtKB/TrEMBL;Acc:Q8VZ21]	-
AT1G20310	5.70631	0.021329873521888	0.0422145099881273	-	1	7032070	7033329	+	1260	protein_coding	Syringolide-induced protein [Source:UniProtKB/TrEMBL;Acc:Q8L956]	-
AT3G46910	5.68096	0.00956338573521852	0.0204618779127223	-	3	17278542	17279652	+	838	protein_coding	Putative cullin-like protein 4 [Source:UniProtKB/Swiss-Prot;Acc:Q9STG3]	Cullin
AT5G00825	5.6746	4.09448778558573e-08	2.05162995568003e-07	-	5	440987	441189	+	203	lncRNA	-	-
AT1G68320	5.67446	6.77785095110389e-07	2.91600063222266e-06	MYB62	1	25603676	25605181	+	1324	protein_coding	Transcription factor MYB62 [Source:UniProtKB/Swiss-Prot;Acc:Q9C9G7]	Myb_DNA-binding
AT5G45180	5.66945	0.00375963635025127	0.00880988825774661	FMO2	5	18274179	18276586	-	1380	protein_coding	Putative flavin-containing monooxygenase 2 [Source:UniProtKB/Swiss-Prot;Acc:Q9FKE7]	FMO-like
AT3G22060	5.66287	3.38183852051764e-57	4.20400104083904e-55	CRRSP38	3	7770899	7772357	+	1145	protein_coding	Cysteine-rich repeat secretory protein 38 [Source:UniProtKB/Swiss-Prot;Acc:Q9LRJ9]	-
AT2G20562	5.65277	3.83821610716869e-14	3.71952895686473e-13	-	2	8850148	8851035	-	641	protein_coding	Putative uncharacterized protein [Source:UniProtKB/TrEMBL;Acc:Q1G309]	-
AT2G47670	5.65035	1.15646356120965e-05	4.17371429768178e-05	PMEI6	2	19543921	19544910	-	990	protein_coding	Pectinesterase inhibitor 6 [Source:UniProtKB/Swiss-Prot;Acc:O22244]	-
AT4G18422	5.64632	0.00399249947853132	0.00929133315981454	-	4	10176150	10176638	-	489	protein_coding	unknown protein; FUNCTIONS IN: molecular_function unknown; INVOLVED IN: biological_process unknown; LOCATED IN: cellular_component unknown; Ha. [Source:TAIR;Acc:AT4G18422]	-
AT5G08790	5.6297	2.38762407067902e-72	5.18693943742851e-70	NAC081	5	2858849	2860558	-	1530	protein_coding	Protein ATAF2 [Source:UniProtKB/Swiss-Prot;Acc:Q9C598]	NAM
AT2G33230	5.61053	0.00380990047982859	0.00891087416500935	YUC7	2	14080319	14081971	-	1388	protein_coding	Probable indole-3-pyruvate monooxygenase YUCCA7 [Source:UniProtKB/Swiss-Prot;Acc:O49312]	FMO-like
AT4G27654	5.61008	0.00547978680701968	0.012379173103874	-	4	13811612	13812126	+	515	protein_coding	At4g27654 [Source:UniProtKB/TrEMBL;Acc:Q3E9V5]	-
AT1G21245	5.60382	0.00214426865666975	0.005281831292563	-	1	7436842	7437342	+	501	protein_coding	F16F4.7 protein [Source:UniProtKB/TrEMBL;Acc:Q9LMN9]	Pkinase_Tyr
AT1G32920	5.59765	1.57359674409048e-17	2.10590913551247e-16	-	1	11928757	11929993	+	1237	protein_coding	At1g32920/F9L11_25 [Source:UniProtKB/TrEMBL;Acc:Q93WI1]	-
AT5G22530	5.59201	0.00830857171277387	0.0180128206800996	-	5	7480413	7481206	+	794	protein_coding	Uncharacterized protein At5g22530 [Source:UniProtKB/TrEMBL;Acc:Q9FK86]	-
AT1G08860	5.58805	7.17127447291992e-06	2.66906915512402e-05	BON3	1	2841969	2846350	+	2151	protein_coding	Protein BONZAI 3 [Source:UniProtKB/Swiss-Prot;Acc:Q5XQC7]	C2
AT5G15660	5.58567	0.00571768003062462	0.0128555876572806	-	5	5095652	5097041	+	1317	protein_coding	Putative F-box protein At5g15660 [Source:UniProtKB/Swiss-Prot;Acc:Q9LFW0]	F-box
AT2G24683	5.57689	0.00428357826889061	0.00990690928627353	-	2	10498616	10498898	+	283	protein_coding	unknown protein; LOCATED IN: endomembrane system; Ha. [Source:TAIR;Acc:AT2G24683]	-
AT2G23830	5.5768	0.00550305084664096	0.0124267096320959	PVA31	2	10143468	10144714	+	831	protein_coding	Vesicle-associated protein 3-1 [Source:UniProtKB/Swiss-Prot;Acc:O82213]	Motile_Sperm
AT1G52325	5.56232	0.00550454520622375	0.0124276134822176	-	1	19487793	19488418	-	438	protein_coding	Initiation factor eIF-4 gamma, MA3 [Source:UniProtKB/TrEMBL;Acc:F4ICW3]	-
AT1G06877	5.54557	0.00646537968090572	0.0143435787963461	-	1	12987190	12987313	+	124	snRNA	-	-
AT1G69930	5.53285	0.0332522106517577	0.0625410999028101	GSTU11	1	26337481	26338818	-	1087	protein_coding	Glutathione S-transferase U11 [Source:UniProtKB/Swiss-Prot;Acc:Q9CAS6]	-
AT2G47550	5.53119	9.10659891773511e-07	3.84773522766376e-06	PME20	2	19508929	19511792	+	1966	protein_coding	Probable pectinesterase/pectinesterase inhibitor 20 [Source:UniProtKB/Swiss-Prot;Acc:O22256]	-
AT1G22400	5.52916	1.41942748396222e-66	2.42451216649913e-64	UGT85A1	1	7903660	7906969	-	2023	protein_coding	UDP-glycosyltransferase 85A1 [Source:UniProtKB/Swiss-Prot;Acc:Q9SK82]	UDPGT
AT5G39050	5.52387	6.58665778404572e-100	3.00781744032259e-97	PMAT1	5	15634444	15636480	+	2037	protein_coding	Phenolic glucoside malonyltransferase 1 [Source:UniProtKB/Swiss-Prot;Acc:Q940Z5]	-
AT2G38340	5.52307	0.0132159692386397	0.0274884297902772	DREB2E	2	16067396	16068615	-	1131	protein_coding	Dehydration-responsive element-binding protein 2E [Source:UniProtKB/Swiss-Prot;Acc:O80917]	AP2
AT1G18310	5.50908	0.00107182825632836	0.00279394560386804	-	1	6301200	6303956	-	1950	protein_coding	Glycosyl hydrolase family 81 protein [Source:UniProtKB/TrEMBL;Acc:F4IAQ0]	-
AT1G05710	5.5018	2.57303100618609e-37	1.3235434895269e-35	-	1	1714818	1717290	+	2163	protein_coding	-	-
AT5G06635	5.50173	0.000606237508006152	0.00165610676097493	-	5	18109980	18110181	+	202	lncRNA	-	-
AT4G03480	5.49342	0.00638137910812905	0.0141854806053864	-	4	1545470	1548871	-	2534	protein_coding	Ankyrin repeat family protein [Source:UniProtKB/TrEMBL;Acc:F4JG86]	-
AT4G16680	5.49007	1.10775182714149e-20	1.94866783680172e-19	-	4	9387393	9391726	-	4105	protein_coding	P-loop containing nucleoside triphosphate hydrolases superfamily protein [Source:TAIR;Acc:AT4G16680]	HA2
AT2G36780	5.48843	2.45713592923897e-33	1.02960437364515e-31	UGT73C3	2	15417364	15419391	-	2028	protein_coding	UDP-glycosyltransferase 73C3 [Source:UniProtKB/Swiss-Prot;Acc:Q9ZQ96]	UDPGT
AT1G28480	5.48577	0.00642231430442159	0.0142650094178814	GRXC9	1	10013434	10014256	-	823	protein_coding	Glutaredoxin-C9 [Source:UniProtKB/Swiss-Prot;Acc:Q9SGP6]	-
AT3G56710	5.48543	7.32131735100491e-11	5.07345298996859e-10	SIB1	3	21006638	21008068	-	1431	protein_coding	SIB1 [Source:UniProtKB/TrEMBL;Acc:A0A178VMX5]	-
AT5G58170	5.48033	0.00161059283081812	0.00406389548741387	GDPDL7	5	23540049	23543345	-	2622	protein_coding	Glycerophosphodiester phosphodiesterase GDPDL7 [Source:UniProtKB/Swiss-Prot;Acc:Q9LVN0]	-
AT4G24160	5.47892	4.006351337702e-94	1.51942572088847e-91	-	4	12539656	12542489	+	1823	protein_coding	1-acylglycerol-3-phosphate O-acyltransferase [Source:UniProtKB/Swiss-Prot;Acc:O22975]	Abhydrolase_1
AT3G08435	5.47842	0.0129948748454226	0.0270763869579268	-	3	20317428	20317880	-	453	lncRNA	-	-
AT2G30540	5.47336	7.46028673844166e-131	5.56437920197902e-128	GRXS9	2	13011105	13012043	-	939	protein_coding	Monothiol glutaredoxin-S9 [Source:UniProtKB/Swiss-Prot;Acc:O04341]	-
AT1G10385	5.47158	0.0133344627155537	0.0276988430860777	EXO84A	1	3403132	3405920	+	2421	protein_coding	Exocyst complex component EXO84A [Source:UniProtKB/Swiss-Prot;Acc:F4I4B6]	-
AT1G59860	5.46513	5.33214838610273e-28	1.61232638226263e-26	HSP17.6A	1	22031343	22032250	+	908	protein_coding	17.6 kDa class I heat shock protein 1 [Source:UniProtKB/Swiss-Prot;Acc:Q9XIE3]	-
AT1G05747	5.46152	0.00782571400140609	0.0170409698766115	-	1	7931629	7932056	-	428	lncRNA	-	-
AT3G26813	5.46081	0.00764324635021749	0.0166723806134204	MIR169J	3	9872333	9872553	-	221	miRNA	MIR169J; miRNA [Source:TAIR;Acc:AT3G26813]	-
AT3G49580	5.46013	0.0127013816595941	0.0265117645536453	LSU1	3	18374908	18375940	-	886	protein_coding	LSU1 [Source:UniProtKB/TrEMBL;Acc:A0A178VF66]	-
AT3G28470	5.4555	0.00956561613978726	0.0204646932540281	MYB35	3	10674508	10675724	-	1025	protein_coding	Transcription factor MYB35 [Source:UniProtKB/Swiss-Prot;Acc:Q9LSI7]	Myb_DNA-binding
AT3G56790	5.45462	1.51851070657683e-05	5.38311083180657e-05	-	3	21033777	21034455	-	679	protein_coding	RNA splicing factor-like protein [Source:UniProtKB/TrEMBL;Acc:Q9LES8]	-
AT3G60970	5.45446	0.00208683833605543	0.00515512194828618	ABCC15	3	22557282	22561716	+	3556	protein_coding	Putative ABC transporter C family member 15 [Source:UniProtKB/Swiss-Prot;Acc:Q7FB56]	ABC_tran
AT3G04300	5.45219	1.20521078081448e-49	1.04933060044766e-47	-	3	1140129	1141060	+	817	protein_coding	At3g04300 [Source:UniProtKB/TrEMBL;Acc:Q9M8Y6]	-
AT4G29460	5.45172	0.00746130117425527	0.0163088868882618	PLA2-GAMMA	4	14482815	14483936	-	821	protein_coding	Phospholipase A2-gamma [Source:UniProtKB/Swiss-Prot;Acc:Q9M0D7]	-
AT1G72210	5.44913	8.15695400533526e-35	3.73654707011885e-33	BHLH96	1	27179458	27182456	+	2464	protein_coding	Transcription factor bHLH96 [Source:UniProtKB/Swiss-Prot;Acc:Q9C7T4]	HLH
AT3G08970	5.4484	5.63102544816872e-21	1.01530882698004e-19	ERDJ3A	3	2737297	2740549	+	2148	protein_coding	TMS1 [Source:UniProtKB/TrEMBL;Acc:A0A178VJB6]	DnaJ
AT4G07940	5.43264	0.0130380647910643	0.0271512087263709	-	4	4792453	4794109	+	640	protein_coding	Pre-mRNA-splicing factor CWC22-like protein, putative (DUF3245) [Source:UniProtKB/TrEMBL;Acc:Q9ZQC1]	-
AT1G20925	5.43232	0.00830927489542311	0.0180128206800996	PILS1	1	7289973	7292580	+	1492	protein_coding	Protein PIN-LIKES 1 [Source:UniProtKB/Swiss-Prot;Acc:F4HWB6]	-
AT3G15910	5.43097	0.0108327700728654	0.0229214244113888	-	3	5382061	5383069	+	924	protein_coding	unknown protein; Ha. [Source:TAIR;Acc:AT3G15910]	-
AT1G79410	5.43095	2.20946193382673e-34	9.86804795036067e-33	OCT5	1	29867854	29869784	-	1931	protein_coding	Organic cation/carnitine transporter 5 [Source:UniProtKB/Swiss-Prot;Acc:Q9SAK7]	Sugar_tr
AT3G14395	5.42826	5.48966703370077e-06	2.0749457693596e-05	-	3	4810888	4811481	+	594	protein_coding	At3g14395 [Source:UniProtKB/TrEMBL;Acc:Q8L923]	-
AT2G32030	5.42438	3.26277719535462e-09	1.86577823979696e-08	-	2	13632468	13633551	-	1084	protein_coding	Acyl-CoA N-acyltransferases (NAT) superfamily protein [Source:UniProtKB/TrEMBL;Acc:Q9SKZ6]	-
AT1G74550	5.42412	0.00733520783044862	0.0160615138872804	CYP98A9	1	28016045	28017711	+	1667	protein_coding	Cytochrome P450 98A9 [Source:UniProtKB/Swiss-Prot;Acc:Q9CA60]	p450
AT4G17490	5.41737	1.75024837542539e-08	9.1911658410041e-08	ERF6	4	9752824	9754161	-	1338	protein_coding	Ethylene-responsive transcription factor 6 [Source:UniProtKB/Swiss-Prot;Acc:Q8VZ91]	AP2
AT4G35655	5.41678	0.040049113543069	0.0737502234087492	-	4	16910494	16911160	+	667	protein_coding	RPM1-interacting protein 4 (RIN4) family protein [Source:UniProtKB/TrEMBL;Acc:A8MS72]	-
AT5G48540	5.41542	8.09702233485121e-52	7.91174549190527e-50	CRRSP55	5	19668964	19669920	-	957	protein_coding	Cysteine-rich repeat secretory protein 55 [Source:UniProtKB/Swiss-Prot;Acc:Q9LV60]	-
AT2G30615	5.41126	0.0344313977805586	0.0644887856381186	-	2	13041085	13042586	-	1502	protein_coding	F-box/LRR protein [Source:UniProtKB/TrEMBL;Acc:Q58G02]	-
AT1G26360	5.41012	0.00196477357974989	0.00487781799850034	MES13	1	9118822	9121227	-	1558	protein_coding	Putative methylesterase 13, chloroplastic [Source:UniProtKB/Swiss-Prot;Acc:F4IE65]	-
AT4G12400	5.39817	3.03479478690395e-41	1.8503152084949e-39	HOP3	4	7338018	7341363	-	2723	protein_coding	Hsp70-Hsp90 organizing protein 3 [Source:UniProtKB/Swiss-Prot;Acc:Q9STH1]	TPR_1
AT1G76480	5.39209	0.0353014672535473	0.0659133537437729	-	1	28692070	28693428	-	844	protein_coding	unknown protein; BEST Arabidopsis thaliana protein match is: unknown protein (TAIR:AT1G20890.1); Ha. [Source:TAIR;Acc:AT1G76480]	-
AT5G27010	5.39135	0.0114745000290146	0.0241695766402363	-	5	9503315	9507569	-	2592	protein_coding	ARM repeat superfamily protein [Source:TAIR;Acc:AT5G27010]	-
AT1G53540	5.38905	0.00141354894565694	0.00360615336997146	HSP17.6C	1	19980299	19981199	+	901	protein_coding	17.6 kDa class I heat shock protein 3 [Source:UniProtKB/Swiss-Prot;Acc:P13853]	-
AT1G72520	5.38547	7.93472791848207e-17	9.98018391815373e-16	LOX4	1	27308513	27312756	+	3046	protein_coding	Lipoxygenase 4, chloroplastic [Source:UniProtKB/Swiss-Prot;Acc:Q9FNX8]	Lipoxygenase
AT5G57123	5.38068	0.000872694389161844	0.00231230428086269	-	5	23126874	23127724	-	851	protein_coding	At5g57123 [Source:UniProtKB/TrEMBL;Acc:Q8LCB5]	-
AT5G48530	5.37293	1.96795663240172e-62	2.87810441873339e-60	-	5	19666790	19668830	-	1250	protein_coding	unknown protein; FUNCTIONS IN: molecular_function unknown; INVOLVED IN: biological_process unknown; LOCATED IN: mitochondrion; BEST Arabidopsis thaliana protein match is: unknown protein (TAIR:AT3G07440.1); Ha. [Source:TAIR;Acc:AT5G48530]	-
AT2G30690	5.37179	9.12735921439361e-07	3.85565017521751e-06	MYOB4	2	13075966	13079116	+	3065	protein_coding	Probable myosin-binding protein 4 [Source:UniProtKB/Swiss-Prot;Acc:F4INW9]	-
AT4G29340	5.37057	0.00186890324353363	0.00465685734713902	XII.03	4	14447338	14448698	+	1016	protein_coding	Profilin-3 [Source:UniProtKB/Swiss-Prot;Acc:Q38904]	-
AT3G08720	5.36659	5.24257425189268e-52	5.21368184268225e-50	ATPK2	3	2648372	2651231	-	2385	protein_coding	Serine/threonine-protein kinase AtPK2/AtPK19 [Source:UniProtKB/Swiss-Prot;Acc:Q39030]	Pkinase
AT4G33905	5.36207	0.000849329010201034	0.00225520184315395	-	4	16253752	16255760	-	1267	protein_coding	AT4g33900 [Source:UniProtKB/TrEMBL;Acc:Q9FPH4]	Mpv17_PMP22
AT1G47510	5.36177	6.87283283456132e-12	5.31949178506206e-11	IP5P11	1	17435525	17438490	-	2291	protein_coding	Type IV inositol polyphosphate 5-phosphatase 11 [Source:UniProtKB/Swiss-Prot;Acc:Q5EAF2]	Exo_endo_phos
AT3G08590	5.36037	6.8191051693456e-18	9.43042628363888e-17	-	3	2608308	2611555	-	2376	protein_coding	IPGAM2 [Source:UniProtKB/TrEMBL;Acc:A0A384KAQ5]	-
AT5G14900	5.35711	0.00354709621242115	0.00835471840517218	-	5	4822676	4823581	-	906	protein_coding	Helicase associated (HA2) domain-containing protein [Source:UniProtKB/TrEMBL;Acc:Q9LFR5]	HA2
AT5G45070	5.35708	6.12448499779965e-14	5.85147208841866e-13	PP2A8	5	18187630	18189523	-	1495	protein_coding	Protein PHLOEM PROTEIN 2-LIKE A8 [Source:UniProtKB/Swiss-Prot;Acc:Q9FHE9]	TIR
AT2G23170	5.35214	4.67660353847867e-88	1.6099027811846e-85	GH3.3	2	9863855	9866562	-	2118	protein_coding	Indole-3-acetic acid-amido synthetase GH3.3 [Source:UniProtKB/Swiss-Prot;Acc:O22190]	-
AT5G64750	5.34751	1.06432313788945e-47	8.72355111114079e-46	ABR1	5	25891449	25893888	+	1638	protein_coding	Ethylene-responsive transcription factor ABR1 [Source:UniProtKB/Swiss-Prot;Acc:Q9FGF8]	AP2
AT2G32820	5.34197	0.0400772572592839	0.073795976665054	-	2	13925817	13926979	+	1163	protein_coding	Transcription elongation factor (TFIIS) family protein [Source:UniProtKB/TrEMBL;Acc:F4IUQ8]	-
AT5G13700	5.33997	4.41577878894366e-09	2.48447237066642e-08	PAO1	5	4420069	4423095	-	1693	protein_coding	Polyamine oxidase 1 [Source:UniProtKB/Swiss-Prot;Acc:Q9FNA2]	Amino_oxidase
AT5G43450	5.33861	9.4735673235937e-51	8.75952654680713e-49	-	5	17457124	17458980	-	1629	protein_coding	1-aminocyclopropane-1-carboxylate oxidase homolog 10 [Source:UniProtKB/Swiss-Prot;Acc:Q9LSW6]	2OG-FeII_Oxy
AT4G12220	5.33264	0.00992962503066116	0.0211524457050718	-	4	7283248	7283739	-	492	protein_coding	Uncharacterized protein AT4g12220 [Source:UniProtKB/TrEMBL;Acc:Q9STI9]	-
AT3G12910	5.33162	0.00245180020531602	0.00596255639540825	-	3	4109375	4110849	+	1155	protein_coding	NAC (No Apical Meristem) domain transcriptional regulator superfamily protein [Source:UniProtKB/TrEMBL;Acc:Q9LSI4]	NAM
AT1G57630	5.33067	3.88313619717872e-21	7.11039734435934e-20	-	1	21345445	21346157	+	713	protein_coding	Disease resistance protein RPP1-WsB, putative [Source:UniProtKB/TrEMBL;Acc:Q9FVT9]	TIR
AT1G10010	5.32016	0.000156350109945819	0.000472322135837404	AAP8	1	3265886	3268823	+	1615	protein_coding	amino acid permease 8 [Source:TAIR;Acc:AT1G10010]	Aa_trans
AT2G43840	5.31878	1.13276427292457e-27	3.35274250938628e-26	UGT74F1	2	18157529	18159231	+	1571	protein_coding	Glycosyltransferase [Source:UniProtKB/TrEMBL;Acc:F4IS54]	UDPGT
AT3G51190	5.31569	0.0153316387775268	0.0313755944106401	RPL8B	3	19016519	19017547	-	870	protein_coding	60S ribosomal protein L8-2 [Source:UniProtKB/Swiss-Prot;Acc:Q4PSL7]	Ribosomal_L2_C
AT4G13680	5.30515	7.73615471010693e-05	0.000245677260563941	-	4	7951491	7952978	-	1488	protein_coding	Uncharacterized protein AT4g13680 [Source:UniProtKB/TrEMBL;Acc:Q9SVP4]	-
AT2G41590	5.29827	0.0415061683047493	0.0761201558878019	-	2	17343360	17345005	+	1646	protein_coding	Putative Ta11-like non-LTR retroelement protein [Source:UniProtKB/TrEMBL;Acc:O22221]	-
AT5G59220	5.28477	0.000215348819720029	0.000635537482201974	SAG113	5	23894404	23896939	-	2084	protein_coding	Probable protein phosphatase 2C 78 [Source:UniProtKB/Swiss-Prot;Acc:Q9FIF5]	PP2C
AT5G16486	5.27527	5.23156060461631e-05	0.000170693205145661	-	5	5383597	5384226	-	630	protein_coding	RNA-directed DNA polymerase (Reverse transcriptase)-related family protein [Source:UniProtKB/TrEMBL;Acc:Q1G3F8]	-
AT2G02010	5.27452	1.27293414688767e-21	2.43030498897256e-20	GAD4	2	474108	476997	-	2251	protein_coding	glutamate decarboxylase 4 [Source:TAIR;Acc:AT2G02010]	-
AT3G25240	5.26958	0.0137952721679521	0.0285421183569206	-	3	9192493	9193615	+	1123	protein_coding	Sulfate/thiosulfate import ATP-binding protein, putative (DUF506) [Source:UniProtKB/TrEMBL;Acc:Q9LSF2]	-
AT4G22530	5.26737	6.68636837189345e-65	1.03182192199647e-62	-	4	11858444	11860426	-	1886	protein_coding	S-adenosyl-L-methionine-dependent methyltransferases superfamily protein [Source:UniProtKB/TrEMBL;Acc:Q9SUW6]	Methyltransf_11
AT1G16515	5.23802	6.12103257910411e-33	2.49934717135098e-31	-	1	5647462	5648114	-	653	protein_coding	unknown protein; Ha. [Source:TAIR;Acc:AT1G16515]	-
ATMG00830	5.2278	0.0122291516298625	0.0256288748590244	CCB382	Mt	231894	233042	-	1149	protein_coding	CcmFN1 [Source:UniProtKB/TrEMBL;Acc:G1C2S2]	-
AT4G00870	5.22722	0.00417565289144333	0.00968031590332945	BHLH14	4	361933	363709	-	1639	protein_coding	Transcription factor bHLH14 [Source:UniProtKB/Swiss-Prot;Acc:O23090]	HLH
AT5G51420	5.22675	0.0124320684510889	0.026017579841149	-	5	20885419	20886762	-	1344	protein_coding	Probable long-chain-alcohol O-fatty-acyltransferase 11 [Source:UniProtKB/Swiss-Prot;Acc:Q9FGN1]	-
AT1G05894	5.21801	1.32043453800056e-16	1.62788116927276e-15	-	1	1784736	1786326	+	1591	protein_coding	T20M3.17 protein [Source:UniProtKB/TrEMBL;Acc:Q9MA36]	-
AT5G54490	5.21724	5.16396980659891e-11	3.64968377739915e-10	PBP1	5	22121102	22122122	+	1021	protein_coding	PBP1 [Source:UniProtKB/TrEMBL;Acc:A0A178URF6]	-
AT5G13210	5.21656	9.90002754431888e-38	5.23695074070164e-36	-	5	4213955	4216908	+	2954	protein_coding	AT5g13210/T31B5_30 [Source:UniProtKB/TrEMBL;Acc:Q9LYV5]	-
AT1G69790	5.21617	4.28746879298411e-13	3.77256790058248e-12	PBL18	1	26266592	26269013	+	1679	protein_coding	Probable serine/threonine-protein kinase PBL18 [Source:UniProtKB/Swiss-Prot;Acc:Q5XF79]	Pkinase_Tyr
AT5G36260	5.21332	2.64283966322736e-06	1.04573263137711e-05	-	5	14284832	14288409	-	1915	protein_coding	At5g36260 [Source:UniProtKB/TrEMBL;Acc:Q4V3D2]	-
AT1G80840	5.21062	9.24691907961912e-17	1.15462645828994e-15	WRKY40	1	30383561	30385499	+	1325	protein_coding	Probable WRKY transcription factor 40 [Source:UniProtKB/Swiss-Prot;Acc:Q9SAH7]	WRKY
AT5G25910	5.20901	1.0442920949239e-11	7.90496614208968e-11	AtRLP52	5	9038860	9041377	+	2436	protein_coding	Receptor-like protein 52 [Source:UniProtKB/Swiss-Prot;Acc:Q7FZR1]	LRRNT_2
AT2G29490	5.20728	1.80207303837563e-30	6.3501080797942e-29	GSTU1	2	12631341	12632538	-	1105	protein_coding	Glutathione S-transferase U1 [Source:UniProtKB/Swiss-Prot;Acc:Q9ZW30]	GST_N
AT1G12200	5.20262	7.57658926572417e-37	3.82694721015449e-35	-	1	4137511	4140158	+	1981	protein_coding	Flavin-containing monooxygenase [Source:UniProtKB/TrEMBL;Acc:A0A178W1K3]	FMO-like
AT3G24600	5.18214	0.00242674191573054	0.00591254106123547	-	3	8972195	8973319	-	1045	protein_coding	Late embryogenesis abundant protein, group 2 [Source:UniProtKB/TrEMBL;Acc:Q9LV43]	-
AT5G55090	5.17748	2.58942595572914e-17	3.39232992888731e-16	MAPKKK15	5	22356852	22358413	-	1562	protein_coding	mitogen-activated protein kinase kinase kinase 15 [Source:TAIR;Acc:AT5G55090]	Pkinase
AT3G03260	5.17619	0.0147320691236267	0.0302787525222992	HDG8	3	755159	759282	-	2530	protein_coding	Homeobox-leucine zipper protein HDG8 [Source:UniProtKB/Swiss-Prot;Acc:Q9M9P4]	START
AT5G14565	5.17569	0.0244089313367753	0.0476467109475429	MIR398C	5	4694694	4694808	+	115	miRNA	MIR398C; miRNA [Source:TAIR;Acc:AT5G14565]	-
AT3G56891	5.16943	0.0489222581845054	0.0879476539838109	HIPP45	3	21064088	21064986	-	702	protein_coding	Heavy metal-associated isoprenylated plant protein 45 [Source:UniProtKB/Swiss-Prot;Acc:B3H6D0]	HMA
AT4G38620	5.16677	1.77802153385261e-155	1.9892504920743e-152	MYB4	4	18053360	18055040	+	1519	protein_coding	Transcription repressor MYB4 [Source:UniProtKB/Swiss-Prot;Acc:Q9SZP1]	Myb_DNA-binding
AT5G65600	5.15906	3.17536002089376e-12	2.5430155986943e-11	LECRK92	5	26215991	26218623	-	2633	protein_coding	L-type lectin-domain containing receptor kinase IX.2 [Source:UniProtKB/Swiss-Prot;Acc:Q9LSL5]	Pkinase
AT4G02090	5.15352	1.46675449713853e-15	1.634467063146e-14	-	4	923122	923893	+	772	protein_coding	AGAA.5 [Source:UniProtKB/TrEMBL;Acc:O04712]	-
AT2G46880	5.14554	0.0155365222493428	0.0317658280200378	PAP14	2	19264573	19266456	-	1659	protein_coding	Probable inactive purple acid phosphatase 14 [Source:UniProtKB/Swiss-Prot;Acc:Q84LR6]	Metallophos
AT1G69260	5.13671	2.01053261055115e-19	3.18384130882467e-18	AFP1	1	26038905	26040720	+	1597	protein_coding	Ninja-family protein AFP1 [Source:UniProtKB/Swiss-Prot;Acc:Q9LQ98]	-
AT1G17830	5.12735	1.24421014523779e-19	2.00724197619616e-18	-	1	6135751	6138500	-	1709	protein_coding	At1g17830 [Source:UniProtKB/TrEMBL;Acc:Q9LMU5]	-
AT3G04000	5.12245	2.10970651038629e-75	5.18755965674765e-73	ChlADR2	3	1035238	1036672	+	1318	protein_coding	NADPH-dependent aldehyde reductase 2, chloroplastic [Source:UniProtKB/Swiss-Prot;Acc:Q9SQR2]	-
AT5G27420	5.11629	2.66874155516163e-10	1.73491461470937e-09	ATL31	5	9683988	9685742	+	1755	protein_coding	E3 ubiquitin-protein ligase ATL31 [Source:UniProtKB/Swiss-Prot;Acc:Q8LGA5]	-
AT3G19970	5.10644	1.72122679651764e-48	1.44247830707411e-46	-	3	6958509	6961684	+	2642	protein_coding	AT3g19970/MZE19_2 [Source:UniProtKB/TrEMBL;Acc:Q9LHE8]	-
AT3G28340	5.09836	4.69293806951122e-31	1.70469451693804e-29	GATL10	3	10588947	10590685	-	1739	protein_coding	Hexosyltransferase (Fragment) [Source:UniProtKB/TrEMBL;Acc:W8QNM3]	Glyco_transf_8
AT3G59740	5.09624	0.00637230376807239	0.0141693996933705	LECRK57	3	22066987	22069058	-	2072	protein_coding	L-type lectin-domain containing receptor kinase V.7 [Source:UniProtKB/Swiss-Prot;Acc:Q9ZR79]	Pkinase
AT1G71250	5.08998	0.00763899616672762	0.0166663590314642	-	1	26860110	26861726	+	1284	protein_coding	GDSL esterase/lipase At1g71250 [Source:UniProtKB/Swiss-Prot;Acc:Q9FVV1]	Lipase_GDSL
AT4G00695	5.089	4.55635000831645e-12	3.58989041500313e-11	-	4	283592	285975	+	1441	protein_coding	Spc97/Spc98 family of spindle pole body (SBP) component [Source:UniProtKB/TrEMBL;Acc:F4JHF7]	-
AT4G12090	5.08589	0.0237616716916057	0.0465415936424518	-	4	7241906	7243228	-	971	protein_coding	Protein cornichon homolog 5 [Source:UniProtKB/Swiss-Prot;Acc:Q9SZ74]	-
AT2G27505	5.08295	0.003935254259395	0.00917433312234032	-	2	11756566	11757898	+	1146	protein_coding	FBD-like domain family protein [Source:UniProtKB/TrEMBL;Acc:F4IGN8]	-
AT3G13310	5.07683	7.42162368686235e-181	1.27743270474794e-177	-	3	4310544	4311629	-	1086	protein_coding	At3g13310 [Source:UniProtKB/TrEMBL;Acc:Q9LTT7]	DnaJ
AT5G52050	5.07275	4.10739813084774e-22	8.12618395896101e-21	DTX50	5	21138703	21140876	+	2174	protein_coding	Protein DETOXIFICATION 50 [Source:UniProtKB/Swiss-Prot;Acc:Q9FJ87]	MatE
AT3G46880	5.07089	3.74780437727097e-06	1.45213628997083e-05	-	3	17265234	17266266	+	521	protein_coding	Uncharacterized protein T6H20.90 [Source:UniProtKB/TrEMBL;Acc:Q9STG0]	-
AT5G56440	5.0697	0.0228253214404003	0.0448686104322585	-	5	22855742	22857117	-	1293	protein_coding	Putative FBD-associated F-box protein At5g56440 [Source:UniProtKB/Swiss-Prot;Acc:Q9FM87]	-
AT3G21560	5.06821	1.63700854513701e-53	1.71970437586787e-51	UGT84A2	3	7595680	7597607	+	1928	protein_coding	UGT84A2 [Source:UniProtKB/TrEMBL;Acc:A0A384L2P1]	UDPGT
AT2G39160	5.06684	0.0208076337847768	0.041330813454786	-	2	16333490	16334173	-	363	protein_coding	Uncharacterized protein At2g39160 [Source:UniProtKB/TrEMBL;Acc:O80965]	-
AT5G09440	5.06277	1.10581481501259e-50	1.0182597654618e-48	EXL4	5	2938193	2939715	+	1523	protein_coding	EXL4 [Source:UniProtKB/TrEMBL;Acc:A0A178UJ96]	-
AT1G63930	5.05657	0.00231970838739218	0.00567586603349233	ROH1	1	23727794	23729403	+	1610	protein_coding	At1g63930 [Source:UniProtKB/TrEMBL;Acc:Q9CAK4]	-
AT1G18300	5.04798	9.52962885974708e-13	8.04053451605206e-12	NUDT4	1	6299669	6301139	+	1136	protein_coding	Nudix hydrolase 4 [Source:UniProtKB/Swiss-Prot;Acc:Q9LE73]	NUDIX
AT2G44070	5.04723	9.32559426690762e-06	3.41577176815068e-05	-	2	18230865	18232630	-	1395	protein_coding	NagB/RpiA/CoA transferase-like superfamily protein [Source:UniProtKB/TrEMBL;Acc:F4IT40]	-
AT3G49690	5.03896	5.17110368756656e-05	0.000168855164277774	RAX3	3	18427735	18429281	+	1320	protein_coding	RAX3 [Source:UniProtKB/TrEMBL;Acc:A0A178VK29]	Myb_DNA-binding
AT5G67620	5.03785	0.0332593058430933	0.0625439303760867	-	5	26964551	26966010	-	1179	protein_coding	At5g67620 [Source:UniProtKB/TrEMBL;Acc:Q9FJW1]	-
AT1G68795	5.0366	1.97949646860324e-06	7.96497266345373e-06	CLE12	1	25840626	25841686	-	1061	protein_coding	CLAVATA3/ESR (CLE)-related protein 12 [Source:UniProtKB/Swiss-Prot;Acc:Q29PU4]	-
AT4G21680	5.03391	0.00460287414790086	0.0105699827517887	NPF7.2	4	11517353	11519805	-	2186	protein_coding	Protein NRT1/ PTR FAMILY 7.2 [Source:UniProtKB/Swiss-Prot;Acc:Q8GXN2]	-
AT3G61410	5.02949	1.50450069673405e-12	1.24132402618441e-11	-	3	22720921	22722696	+	1529	protein_coding	U-box kinase family protein [Source:UniProtKB/TrEMBL;Acc:A0A1I9LQ28]	-
AT3G03165	5.0249	3.70673344096196e-10	2.36099822018118e-09	-	3	5380310	5380726	-	417	lncRNA	-	-
AT1G50740	5.00271	5.85492542699991e-34	2.56881983048137e-32	FAX5	1	18807672	18809035	+	819	protein_coding	Protein FATTY ACID EXPORT 5 [Source:UniProtKB/Swiss-Prot;Acc:Q9C6T7]	-
AT5G57510	5.00196	0.000161764534404383	0.000487231554964663	-	5	23288885	23289635	-	751	protein_coding	Cotton fiber protein [Source:UniProtKB/TrEMBL;Acc:Q9FKM0]	-
AT3G63010	5.0012	9.30641840254546e-44	6.36820850689166e-42	GID1B	3	23289243	23291486	+	2039	protein_coding	Gibberellin receptor GID1B [Source:UniProtKB/Swiss-Prot;Acc:Q9LYC1]	Abhydrolase_3
AT5G14730	4.9762	1.33976750450037e-31	5.04690870045458e-30	-	5	4756057	4757744	+	1688	protein_coding	At5g14730 [Source:UniProtKB/TrEMBL;Acc:Q9LER3]	-
AT3G51660	4.97301	1.4334784309152e-16	1.7623908445142e-15	-	3	19163995	19165322	-	819	protein_coding	LS1-like protein [Source:UniProtKB/TrEMBL;Acc:Q8LG92]	MIF
AT2G38470	4.95815	7.13987570696718e-09	3.91381329787108e-08	WRKY33	2	16108235	16110766	+	2028	protein_coding	WRKY33 [Source:UniProtKB/TrEMBL;Acc:A0A384L4W4]	WRKY
AT2G27280	4.95719	0.0107694329154818	0.0228025010330073	-	2	11673826	11675613	-	1284	protein_coding	Coiled-coil protein (DUF2040) [Source:UniProtKB/TrEMBL;Acc:Q9XIN5]	-
AT2G16450	4.95709	0.00105412098703027	0.00275259787674049	-	2	7131391	7132803	-	1413	protein_coding	F-box protein At2g16450 [Source:UniProtKB/Swiss-Prot;Acc:Q9SIV7]	F-box
AT1G60750	4.95056	0.031005177093752	0.0588191473208813	-	1	22362293	22363854	-	993	protein_coding	Probable aldo-keto reductase 6 [Source:UniProtKB/Swiss-Prot;Acc:F4HPY8]	Aldo_ket_red
AT1G70440	4.94976	0.0285177412414173	0.0547172850298364	SRO3	1	26548952	26550636	-	1230	protein_coding	Probable inactive poly [ADP-ribose] polymerase SRO3 [Source:UniProtKB/Swiss-Prot;Acc:O64592]	-
AT1G08457	4.94015	0.00999853339650256	0.0212891029860254	-	1	22947414	22947891	-	436	lncRNA	-	-
AT5G60760	4.93202	0.00284969849390115	0.00683732076984046	-	5	24438078	24442287	+	2831	protein_coding	P-loop NTPase domain-containing protein LPA1 homolog 1 [Source:UniProtKB/Swiss-Prot;Acc:Q9FJH9]	-
AT2G39350	4.92726	3.46092613645888e-26	9.16469624016616e-25	ABCG1	2	16430085	16432751	-	2667	protein_coding	ABC transporter G family member 1 [Source:UniProtKB/Swiss-Prot;Acc:O80946]	ABC2_membrane
AT3G28335	4.92685	0.0012125038429882	0.00312857310778412	-	3	10588152	10589015	+	381	protein_coding	Transmembrane protein [Source:UniProtKB/TrEMBL;Acc:A0A1I9LPF9]	-
AT4G27652	4.92327	4.22091630481341e-54	4.51900589648348e-52	-	4	13809779	13810462	+	684	protein_coding	At4g27652 [Source:UniProtKB/TrEMBL;Acc:Q8L9W9]	-
AT3G04010	4.9217	8.6358623281075e-21	1.53727967743622e-19	-	3	1036194	1039603	-	2501	protein_coding	At3g04010 [Source:UniProtKB/TrEMBL;Acc:Q9SQR1]	Glyco_hydro_17
AT5G64230	4.91105	6.24875572881872e-31	2.25519609980722e-29	-	5	25692425	25694137	+	1515	protein_coding	unknown protein; FUNCTIONS IN: molecular_function unknown; INVOLVED IN: biological_process unknown; LOCATED IN: endomembrane system; EXPRESSED IN: 9 plant structures; EXPRESSED DURING: 4 anthesis, petal differentiation and expansion stage; BEST Arab /.../s thaliana protein match is: unknown protein (TAIR:AT3G19920.1); Ha. [Source:TAIR;Acc:AT5G64230]	-
AT1G62840	4.90651	0.0318233283061377	0.0601824538690108	-	1	23271416	23272578	+	911	protein_coding	Ankyrin repeat/KH domain protein (DUF1442) [Source:UniProtKB/TrEMBL;Acc:Q9SI67]	-
AT5G41840	4.90158	0.0264217032596568	0.0511043320572301	-	5	16754436	16756263	-	1623	protein_coding	Putative F-box/LRR-repeat protein At5g41840 [Source:UniProtKB/Swiss-Prot;Acc:Q9FJ30]	-
AT5G02220	4.89788	1.7278830582612e-07	7.98000233470641e-07	SMR4	5	441452	442187	-	736	protein_coding	Cyclin-dependent protein kinase inhibitor SMR4 [Source:UniProtKB/Swiss-Prot;Acc:Q1JPP8]	-
AT1G56660	4.89233	1.5196937059606e-51	1.45319087028096e-49	-	1	21237839	21241014	+	2326	protein_coding	F25P12.91 protein [Source:UniProtKB/TrEMBL;Acc:Q9FXB5]	-
AT5G27760	4.88868	1.41971745257528e-57	1.79477953213697e-55	-	5	9830251	9831872	+	1218	protein_coding	Hypoxia-responsive family protein [Source:UniProtKB/TrEMBL;Acc:Q8LG60]	-
AT1G76210	4.88799	0.00617969182540643	0.0137863194701191	-	1	28594950	28595996	-	1047	protein_coding	At1g76210 [Source:UniProtKB/TrEMBL;Acc:Q9SGR3]	-
AT1G76970	4.88732	4.37557433332723e-56	5.09936725429844e-54	TOL4	1	28922415	28925468	-	2476	protein_coding	TOM1-like protein 4 [Source:UniProtKB/Swiss-Prot;Acc:Q6NQK0]	-
AT1G63070	4.8863	0.0254922524381535	0.0495323585060892	-	1	23385324	23387167	-	1773	protein_coding	Pentatricopeptide repeat-containing protein At1g63070, mitochondrial [Source:UniProtKB/Swiss-Prot;Acc:Q9CAN6]	-
AT1G02400	4.88418	2.01645723511229e-13	1.84014058290671e-12	GA2OX6	1	486800	489651	+	1497	protein_coding	Gibberellin 2-beta-dioxygenase 6 [Source:UniProtKB/Swiss-Prot;Acc:Q9FZ21]	2OG-FeII_Oxy
AT2G47950	4.88328	1.77466511134802e-05	6.23585215633219e-05	-	2	19624022	19624922	+	901	protein_coding	unknown protein; FUNCTIONS IN: molecular_function unknown; INVOLVED IN: biological_process unknown; LOCATED IN: endomembrane system; EXPRESSED IN: root, flower; EXPRESSED DURING: petal differentiation and expansion stage; BEST Arabidopsis thaliana p /.../ match is: unknown protein (TAIR:AT3G62990.1); Ha. [Source:TAIR;Acc:AT2G47950]	-
AT1G58170	4.88005	7.16503346640062e-38	3.81725687724239e-36	DIR19	1	21535895	21537216	+	1322	protein_coding	Dirigent protein 19 [Source:UniProtKB/Swiss-Prot;Acc:Q9C523]	-
AT1G01980	4.87703	0.028525541250165	0.0547275581766006	SEC1A	1	340108	342040	-	1933	protein_coding	Berberine bridge enzyme-like 1 [Source:UniProtKB/Swiss-Prot;Acc:Q9LPC3]	FAD_binding_4
AT3G03845	4.86741	0.0401374020543286	0.073888482794542	-	3	981969	982040	+	72	tRNA	pre-tRNA [Source:TAIR;Acc:AT3G03845]	-
AT1G54070	4.8673	0.0489296789313722	0.0879539280019588	-	1	20182581	20183505	+	737	protein_coding	Dormancy-associated protein homolog 4 [Source:UniProtKB/Swiss-Prot;Acc:F4HV65]	-
AT4G25350	4.86557	4.87165412562476e-26	1.27644183507002e-24	PHO1-H4	4	12962965	12966629	-	2836	protein_coding	Phosphate transporter PHO1 homolog 4 [Source:UniProtKB/Swiss-Prot;Acc:Q6R8G6]	SPX
AT1G33110	4.86129	3.92302521404471e-85	1.27219727810818e-82	DTX21	1	12004854	12008852	+	2053	protein_coding	Protein DETOXIFICATION [Source:UniProtKB/TrEMBL;Acc:A0A178WPH4]	MatE
AT5G62520	4.84914	0.000218492621611883	0.000644560435225773	SRO5	5	25097944	25099907	+	1783	protein_coding	Probable inactive poly [ADP-ribose] polymerase SRO5 [Source:UniProtKB/Swiss-Prot;Acc:Q9FJJ3]	-
AT3G16330	4.84803	1.00570500735983e-10	6.88395694239323e-10	-	3	5535124	5536237	+	1114	protein_coding	At3g16330 [Source:UniProtKB/TrEMBL;Acc:O04324]	-
AT1G79680	4.84223	1.20142168901791e-06	5.00335226381255e-06	WAKL10	1	29979973	29982819	-	2595	protein_coding	Wall-associated receptor kinase-like 10 [Source:UniProtKB/Swiss-Prot;Acc:Q8VYA3]	Pkinase
AT4G23190	4.83631	1.22222411404469e-33	5.23917371185136e-32	CRK11	4	12140899	12143858	-	2530	protein_coding	Cysteine-rich receptor-like protein kinase 11 [Source:UniProtKB/Swiss-Prot;Acc:Q9ZP16]	Pkinase_Tyr
AT5G64510	4.82748	8.072903540311e-27	2.21100721686657e-25	TIN1	5	25784404	25786385	+	1696	protein_coding	Tunicamycin induced protein [Source:UniProtKB/TrEMBL;Acc:Q84JN2]	-
AT1G73810	4.8131	6.80854794273027e-22	1.32707376974332e-20	-	1	27752342	27755297	-	1510	protein_coding	Core-2/I-branching beta-1,6-N-acetylglucosaminyltransferase family protein [Source:UniProtKB/TrEMBL;Acc:Q9C9T1]	-
AT5G15960	4.81149	8.37513156481936e-06	3.08582156914866e-05	KIN1	5	5209717	5210826	+	829	protein_coding	Stress-induced protein KIN1 [Source:UniProtKB/Swiss-Prot;Acc:P18612]	-
ATMG01380	4.79074	0.000576919013534781	0.00158161478153078	RRN5	Mt	361062	361179	-	118	rRNA	Mitochondrial 5S ribosomal RNA, which is a component of the 50S large subunit of mitochondrial ribosome. [Source:TAIR;Acc:ATMG01380]	-
AT1G69410	4.78916	7.83576721740268e-174	1.16888751504402e-170	ELF5A-3	1	26089030	26090734	+	1288	protein_coding	Eukaryotic translation initiation factor 5A-3 [Source:UniProtKB/Swiss-Prot;Acc:Q9C505]	-
AT5G08715	4.78667	0.0348915208227798	0.065224116117838	-	5	23309143	23309345	+	203	lncRNA	-	-
AT4G25380	4.78294	0.00130222908152497	0.00334159150552784	SAP10	4	12975848	12976638	-	791	protein_coding	Zinc finger A20 and AN1 domain-containing stress-associated protein 10 [Source:UniProtKB/Swiss-Prot;Acc:Q9STJ9]	zf-AN1
AT5G09125	4.78223	0.0442554721731361	0.0805744870094461	-	5	25290913	25291912	-	614	lncRNA	-	-
AT3G45690	4.78197	0.0344615529596336	0.0645335767867404	NPF2.2	3	16776268	16778150	+	1551	protein_coding	Putative protein NRT1/ PTR FAMILY 2.2 [Source:UniProtKB/Swiss-Prot;Acc:Q9M174]	-
AT5G05490	4.77765	0.000227586653403003	0.000669622479493176	SYN1	5	1624206	1629269	+	2295	protein_coding	Sister chromatid cohesion 1 protein 1 [Source:UniProtKB/Swiss-Prot;Acc:Q9S7T7]	Rad21_Rec8_N
AT2G07655	4.77434	0.000651412763384423	0.00176979261698517	-	2	3245323	3246203	+	678	protein_coding	-	-
AT5G45340	4.76185	2.2673570896436e-80	6.58888081011237e-78	CYP707A3	5	18368532	18371021	-	2042	protein_coding	Abscisic acid 8'-hydroxylase 3 [Source:UniProtKB/Swiss-Prot;Acc:Q9FH76]	p450
AT1G20500	4.76007	0.0373825019406891	0.0693878775134683	4CLL4	1	7100502	7102915	-	1721	protein_coding	4-coumarate--CoA ligase-like 4 [Source:UniProtKB/Swiss-Prot;Acc:P0C5B6]	AMP-binding
AT1G54280	4.7593	0.0451601478751416	0.0820080724601663	ALA6	1	20262468	20267859	-	4587	protein_coding	Phospholipid-transporting ATPase 6 [Source:UniProtKB/Swiss-Prot;Acc:Q9SLK6]	-
AT1G59359	4.75787	0.0239825205411097	0.0469166707140996	RPS2B	1	21842190	21843819	-	1288	protein_coding	40S ribosomal protein S2-2 [Source:UniProtKB/Swiss-Prot;Acc:Q93VB8]	-
AT5G25930	4.75612	6.92621668944363e-14	6.56143203399622e-13	-	5	9050660	9054143	+	3403	protein_coding	Kinase family with leucine-rich repeat domain-containing protein [Source:UniProtKB/TrEMBL;Acc:Q9XGZ2]	Pkinase
AT4G30430	4.75133	2.60755131509173e-05	8.93105284348578e-05	TET9	4	14878783	14880331	-	1124	protein_coding	Tetraspanin-9 [Source:UniProtKB/Swiss-Prot;Acc:Q9M0B7]	Tetraspannin
AT2G21640	4.74146	4.14479647889762e-12	3.28064966437259e-11	-	2	9254378	9255743	+	735	protein_coding	Marker for oxidative stress response protein [Source:UniProtKB/TrEMBL;Acc:Q9SIJ6]	-
AT1G70185	4.74121	0.0414699076457326	0.0760598896295831	-	1	26429733	26430069	+	337	ncRNA	other RNA [Source:TAIR;Acc:AT1G70185]	-
AT5G13200	4.73693	3.72088059666337e-14	3.61265656458148e-13	-	5	4206738	4208289	+	1462	protein_coding	GEM-like protein 5 [Source:UniProtKB/Swiss-Prot;Acc:Q9LYV6]	GRAM
AT5G11050	4.73684	0.0448472218669977	0.0815192068640082	MYB64	5	3502092	3503834	+	1523	protein_coding	Transcription factor MYB64 [Source:UniProtKB/Swiss-Prot;Acc:Q9FY60]	-
AT2G35730	4.73123	0.0373772599082509	0.0693839030783991	-	2	15020398	15021598	-	913	protein_coding	At2g35730 [Source:UniProtKB/TrEMBL;Acc:Q9ZQP5]	HMA
AT5G05410	4.73087	1.91163464017987e-31	7.10543799147256e-30	DREB2A	5	1602205	1604112	+	1651	protein_coding	Dehydration-responsive element-binding protein 2A [Source:UniProtKB/Swiss-Prot;Acc:O82132]	AP2
AT2G30250	4.73008	2.08400600649262e-37	1.08194242230345e-35	WRKY25	2	12903208	12905338	-	1776	protein_coding	Probable WRKY transcription factor 25 [Source:UniProtKB/Swiss-Prot;Acc:O22921]	WRKY
AT2G08895	4.72883	0.0419610009280563	0.0768912748150182	-	2	15880560	15880874	-	218	lncRNA	-	-
AT3G25780	4.72677	1.81229602876304e-15	2.00553590205746e-14	AOC3	3	9409160	9411090	+	1660	protein_coding	Allene oxide cyclase 3, chloroplastic [Source:UniProtKB/Swiss-Prot;Acc:Q9LS01]	-
AT4G16670	4.72652	1.43827508292508e-22	2.9498481444117e-21	-	4	9385119	9387754	+	1773	protein_coding	At4g16670 [Source:UniProtKB/TrEMBL;Acc:Q5HZ31]	-
AT1G42990	4.72454	7.77003750253911e-31	2.79521477744076e-29	BZIP60	1	16135723	16137463	-	1231	protein_coding	bZIP transcription factor 60 [Source:UniProtKB/Swiss-Prot;Acc:Q9C7S0]	bZIP_2
AT1G68620	4.71842	2.57071825124908e-23	5.56309396421174e-22	CXE6	1	25765718	25767240	+	1523	protein_coding	Probable carboxylesterase 6 [Source:UniProtKB/Swiss-Prot;Acc:Q9SX25]	Abhydrolase_3
AT1G24095	4.71701	5.84352928570352e-19	8.91915493157585e-18	-	1	8523225	8524929	+	1001	protein_coding	Putative thiol-disulfide oxidoreductase DCC [Source:UniProtKB/TrEMBL;Acc:Q9LR85]	-
AT4G29930	4.7138	0.0076560889402561	0.0166971389987496	BHLH27	4	14643994	14647637	+	3138	protein_coding	Transcription factor bHLH27 [Source:UniProtKB/Swiss-Prot;Acc:Q700E3]	HLH
AT1G30620	4.71107	2.02130796414149e-33	8.56605814500567e-32	MUR4	1	10854517	10858280	+	2832	protein_coding	UXE1 [Source:UniProtKB/TrEMBL;Acc:A0A384K925]	-
AT2G47870	4.71073	1.93304157331976e-16	2.3418374794046e-15	GRXC12	2	19603163	19603895	+	733	protein_coding	Putative glutaredoxin-C12 [Source:UniProtKB/Swiss-Prot;Acc:O82254]	-
AT2G08760	4.71011	0.00162341915113116	0.00409302838599558	-	2	15027868	15028092	-	225	snoRNA	-	-
AT1G21550	4.70904	4.81833558513172e-05	0.000158179397084664	CML44	1	7552987	7553975	-	989	protein_coding	Probable calcium-binding protein CML44 [Source:UniProtKB/Swiss-Prot;Acc:Q9LPK5]	efhand
AT2G16900	4.70729	4.72818200550237e-31	1.714713137036e-29	-	2	7323570	7326317	-	2600	protein_coding	Expressed protein [Source:UniProtKB/TrEMBL;Acc:Q9ZVX3]	-
AT5G43180	4.707	3.95015378189042e-26	1.04231887999505e-24	-	5	17336291	17337884	-	922	protein_coding	At5g43180 [Source:UniProtKB/TrEMBL;Acc:Q9LUH6]	-
AT4G18010	4.70564	1.04617844609896e-68	1.93465197602565e-66	IP5P2	4	9990988	9994524	-	2675	protein_coding	Type I inositol polyphosphate 5-phosphatase 2 [Source:UniProtKB/Swiss-Prot;Acc:Q9FUR2]	Exo_endo_phos
AT1G35230	4.70252	4.85374809942208e-41	2.9274249992633e-39	AGP5	1	12917070	12917829	+	760	protein_coding	Classical arabinogalactan protein 5 [Source:UniProtKB/Swiss-Prot;Acc:Q8LCE4]	-
AT4G15680	4.69919	1.04472446403761e-08	5.61401407476119e-08	GRXS4	4	8931617	8932317	+	701	protein_coding	Monothiol glutaredoxin-S4 [Source:UniProtKB/Swiss-Prot;Acc:O23419]	-
AT4G26930	4.69811	2.89845183846829e-06	1.14002036100486e-05	MYB97	4	13527578	13529429	+	1619	protein_coding	Transcription factor MYB97 [Source:UniProtKB/Swiss-Prot;Acc:Q9S773]	Myb_DNA-binding
AT4G15760	4.69809	6.99048120081416e-36	3.40041320324821e-34	MO1	4	8972649	8974769	-	1662	protein_coding	monooxygenase 1 [Source:TAIR;Acc:AT4G15760]	FAD_binding_3
AT5G23350	4.6946	9.69594135612378e-40	5.62063170426491e-38	-	5	7858545	7859201	-	657	protein_coding	GEM-like protein 6 [Source:UniProtKB/Swiss-Prot;Acc:Q9FMW6]	GRAM
AT1G75390	4.68585	1.35868667490131e-45	1.01003232683029e-43	BZIP44	1	28291698	28293008	+	1311	protein_coding	bZIP transcription factor 44 [Source:UniProtKB/Swiss-Prot;Acc:C0Z2L5]	bZIP_1
AT5G60310	4.6842	2.42377439669474e-15	2.65985168712318e-14	LECRK110	5	24268011	24270269	+	2138	protein_coding	Putative L-type lectin-domain containing receptor kinase I.10 [Source:UniProtKB/Swiss-Prot;Acc:Q3E884]	Pkinase
AT1G10155	4.68129	2.67305547409301e-27	7.69784932925421e-26	ATPP2-A10	1	3325825	3328448	-	2367	protein_coding	Phloem protein 2-A10 [Source:UniProtKB/TrEMBL;Acc:F4I2R3]	-
AT5G06475	4.6755	0.000234354842545415	0.000687998419941773	-	5	17326369	17326864	+	496	lncRNA	-	-
AT5G20020	4.6612	0	0	RAN2	5	6762569	6764683	+	1216	protein_coding	GTP-binding nuclear protein [Source:UniProtKB/TrEMBL;Acc:A0A178UQ77]	Ras
AT2G18470	4.65937	2.39496213370964e-06	9.52748270555757e-06	PERK4	2	8005003	8008681	-	3063	protein_coding	Proline-rich receptor-like protein kinase PERK4 [Source:UniProtKB/Swiss-Prot;Acc:Q9ZNQ8]	Pkinase_Tyr
AT2G33260	4.65741	0.0438632513996625	0.0799840366163188	-	2	14100735	14102671	-	1835	protein_coding	Tryptophan/tyrosine permease [Source:TAIR;Acc:AT2G33260]	-
AT3G55210	4.6385	0.0431252021576127	0.0787537356956453	anac063	3	20465095	20466419	+	1142	protein_coding	NAC domain containing protein 63 [Source:UniProtKB/TrEMBL;Acc:Q9M3C9]	NAM
AT1G30370	4.63615	0.000143601135754751	0.000436637996147344	-	1	10719065	10720843	-	1779	protein_coding	DLAH [Source:UniProtKB/TrEMBL;Acc:A0A178W2K8]	Lipase_3
AT2G18690	4.63279	3.22215023671833e-40	1.87757379418775e-38	-	2	8097420	8099393	+	1974	protein_coding	Expressed protein [Source:UniProtKB/TrEMBL;Acc:Q9ZV49]	-
AT5G67350	4.63227	1.28341750325793e-50	1.17695696938113e-48	-	5	26868290	26869719	-	1430	protein_coding	At5g67350 [Source:UniProtKB/TrEMBL;Acc:Q9FN16]	-
AT1G73410	4.62926	0.0436093702489089	0.0795470179089904	ATMYB54	1	27601593	27603317	+	1614	protein_coding	MYB54 [Source:UniProtKB/TrEMBL;Acc:A0A178WGB1]	Myb_DNA-binding
AT1G08033	4.62568	0.00194525265281245	0.00483310830105834	-	1	20582297	20582564	-	268	lncRNA	-	-
AT2G33420	4.61067	0.0449794180237424	0.0817395807438691	-	2	14158671	14162618	+	3545	protein_coding	Uncharacterized protein At2g33420 [Source:UniProtKB/TrEMBL;Acc:O22792]	-
AT5G17000	4.60754	1.4432884465172e-50	1.31816417466404e-48	-	5	5584708	5587237	-	1794	protein_coding	AT5g16970/F2K13_120 [Source:UniProtKB/TrEMBL;Acc:Q93Z72]	ADH_zinc_N
AT5G61560	4.60696	3.1733084780871e-43	2.13231082599631e-41	-	5	24752783	24756768	+	3253	protein_coding	U-box domain-containing protein kinase family protein [Source:TAIR;Acc:AT5G61560]	Pkinase
AT3G15740	4.60046	0.000712986152791673	0.00192353245175627	-	3	5333769	5334553	-	785	protein_coding	RING/U-box superfamily protein [Source:UniProtKB/TrEMBL;Acc:Q9LW05]	-
AT4G33070	4.59574	5.35404329189185e-10	3.34082745954746e-09	PDC1	4	15952257	15954803	-	2213	protein_coding	Pyruvate decarboxylase 1 [Source:UniProtKB/Swiss-Prot;Acc:O82647]	TPP_enzyme_N
AT5G35580	4.59552	3.01821017987589e-09	1.73079115799341e-08	-	5	13761823	13764106	+	1897	protein_coding	Protein kinase superfamily protein [Source:TAIR;Acc:AT5G35580]	Pkinase_Tyr
AT2G09510	4.59496	0.0481319570064326	0.0866940891874696	-	2	18241870	18242256	-	387	lncRNA	-	-
AT3G03910	4.5927	7.76522132839553e-20	1.28043177924966e-18	GSH3	3	1006780	1009018	+	1574	protein_coding	Glutamate dehydrogenase [Source:UniProtKB/TrEMBL;Acc:A0A178VBI2]	-
AT5G05190	4.59152	1.09442885833045e-07	5.19935034692191e-07	EDR4	5	1541218	1544137	+	2745	protein_coding	Protein ENHANCED DISEASE RESISTANCE 4 [Source:UniProtKB/Swiss-Prot;Acc:Q9FHK4]	-
AT4G21990	4.59121	1.31236529608211e-25	3.32942016611488e-24	APR3	4	11657008	11659167	-	1827	protein_coding	5'-adenylylsulfate reductase 3, chloroplastic [Source:UniProtKB/Swiss-Prot;Acc:P92980]	-
AT1G77450	4.58874	4.8416446691776e-27	1.3610130793658e-25	NAC032	1	29099839	29101759	+	1730	protein_coding	NAC032 [Source:UniProtKB/TrEMBL;Acc:A0A178WMH1]	NAM
AT5G39260	4.58738	0.0139488834690191	0.0288173037118245	EXPA21	5	15726243	15727458	-	1067	protein_coding	Expansin-A21 [Source:UniProtKB/Swiss-Prot;Acc:Q9FL81]	-
AT4G21310	4.58325	9.52090833602639e-13	8.036206900299e-12	-	4	11339048	11340085	-	958	protein_coding	At4g21310 [Source:UniProtKB/TrEMBL;Acc:O81898]	-
AT5G62020	4.58051	4.17737381115719e-32	1.62279368747315e-30	HSFB2A	5	24915807	24917643	+	1754	protein_coding	HSFB2A [Source:UniProtKB/TrEMBL;Acc:A0A384KDZ5]	HSF_DNA-bind
AT5G41750	4.57699	2.81307614223934e-26	7.52035743832109e-25	-	5	16693832	16699028	+	4923	protein_coding	Disease resistance protein (TIR-NBS-LRR class) family [Source:UniProtKB/TrEMBL;Acc:Q9LSX5]	TIR
AT2G41640	4.57561	8.75697723013056e-15	9.10530309021382e-14	-	2	17360374	17363788	+	3028	protein_coding	At2g41640/T32G6.16 [Source:UniProtKB/TrEMBL;Acc:O22225]	-
AT1G32950	4.57441	3.79946530723107e-10	2.41250952652107e-09	SBT3.4	1	11941048	11944824	+	2735	protein_coding	Subtilisin-like protease SBT3.4 [Source:UniProtKB/Swiss-Prot;Acc:F4HPF1]	Peptidase_S8
AT3G53232	4.57084	1.21198625819405e-13	1.12622111766404e-12	RTFL1	3	19730774	19731519	-	746	protein_coding	At3g53232 [Source:UniProtKB/TrEMBL;Acc:Q8LBB5]	-
AT3G29020	4.56992	0.0257427147090632	0.0499705740268751	MYB110	3	11008079	11009456	-	1225	protein_coding	MYB110 [Source:UniProtKB/TrEMBL;Acc:A0A384K8V5]	Myb_DNA-binding
AT1G09350	4.56652	1.16648432555379e-06	4.86509846572071e-06	GOLS3	1	3019639	3021443	+	1546	protein_coding	Hexosyltransferase (Fragment) [Source:UniProtKB/TrEMBL;Acc:W8PVD7]	Glyco_transf_8
AT5G12180	4.56544	5.57419141122575e-11	3.92720739979809e-10	CPK17	5	3936813	3939596	+	2183	protein_coding	CPK17 [Source:UniProtKB/TrEMBL;Acc:A0A178URQ6]	Pkinase
AT4G03130	4.565	0.000443321134825401	0.00124074467953135	-	4	1387781	1390781	-	2528	protein_coding	BRCT domain-containing DNA repair protein [Source:TAIR;Acc:AT4G03130]	-
AT2G17500	4.55922	2.00441561122392e-67	3.47680648967027e-65	PILS5	2	7606728	7609278	+	1780	protein_coding	Protein PIN-LIKES 5 [Source:UniProtKB/Swiss-Prot;Acc:Q9SHL8]	-
AT5G55010	4.55264	9.54049494583727e-12	7.26116037102227e-11	-	5	22321828	22322335	+	508	protein_coding	Putative uncharacterized protein [Source:UniProtKB/TrEMBL;Acc:Q9FIA5]	-
AT3G12740	4.54687	5.00592789163376e-57	6.12090942640421e-55	ALIS1	3	4049309	4051775	+	1697	protein_coding	ALA-interacting subunit 1 [Source:UniProtKB/Swiss-Prot;Acc:Q9LTW0]	-
AT1G09070	4.54662	8.36273939439924e-55	9.03983848739504e-53	SRC2	1	2927502	2929107	+	1606	protein_coding	Protein SRC2 homolog [Source:UniProtKB/Swiss-Prot;Acc:O04023]	C2
AT2G16720	4.54569	1.54502326634597e-31	5.77152597792279e-30	MYB7	2	7255473	7256831	-	1287	protein_coding	Transcription factor MYB7 [Source:UniProtKB/Swiss-Prot;Acc:Q42379]	Myb_DNA-binding
AT4G34150	4.54415	9.09083844289276e-30	3.08674660088268e-28	-	4	16354857	16357460	+	1427	protein_coding	AT4g34150/F28A23_90 [Source:UniProtKB/TrEMBL;Acc:Q945K9]	C2
AT2G46990	4.52858	0.0133118312879662	0.0276646732515586	IAA20	2	19307714	19309071	+	988	protein_coding	Auxin-responsive protein [Source:UniProtKB/TrEMBL;Acc:A0A178W181]	-
AT5G43620	4.52834	1.36522979483246e-31	5.12556743106899e-30	PCFS5	5	17522486	17524003	+	1518	protein_coding	Polyadenylation and cleavage factor homolog 5 [Source:UniProtKB/Swiss-Prot;Acc:Q9FIX8]	-
AT1G33030	4.52786	0.00278434898525185	0.00669416491823309	-	1	11964776	11966320	-	1375	protein_coding	At1g33030/F9L11_18 [Source:UniProtKB/TrEMBL;Acc:Q9MAP0]	-
ATMG01120	4.52622	0.00924789760204307	0.0198628294051945	NAD1B	Mt	287917	289083	-	273	protein_coding	NADH dehydrogenase 1B [Source:TAIR;Acc:ATMG01120]	-
AT5G41080	4.52565	1.14929328279918e-15	1.30078839129562e-14	GDPD2	5	16441655	16444023	+	1599	protein_coding	Glycerophosphodiester phosphodiesterase GDPD2 [Source:UniProtKB/Swiss-Prot;Acc:Q9FLM1]	-
AT1G07135	4.52082	1.36825086639102e-13	1.26199428632999e-12	-	1	2189877	2190784	-	908	protein_coding	At1g07135 [Source:UniProtKB/TrEMBL;Acc:Q9LMK6]	-
AT1G23450	4.51683	1.21869067799027e-06	5.06772395664565e-06	-	1	8324698	8326697	+	2000	protein_coding	Tetratricopeptide repeat (TPR)-like superfamily protein [Source:TAIR;Acc:AT1G23450]	-
AT3G28007	4.50953	7.33130062481054e-51	6.80685405729298e-49	SWEET4	3	10408073	10409977	-	1270	protein_coding	Bidirectional sugar transporter SWEET4 [Source:UniProtKB/Swiss-Prot;Acc:Q944M5]	-
AT5G03930	4.50918	0.00475771740297689	0.0108875725719995	-	5	1059504	1060154	+	651	protein_coding	unknown protein; BEST Arabidopsis thaliana protein match is: unknown protein (TAIR:AT5G03920.1); Ha. [Source:TAIR;Acc:AT5G03930]	-
AT1G66600	4.49792	0.00109966027991432	0.00285883564811929	WRKY63	1	24848320	24849543	+	1020	protein_coding	Probable WRKY transcription factor 63 [Source:UniProtKB/Swiss-Prot;Acc:Q9C6H5]	WRKY
AT1G66400	4.48223	2.64343374577193e-37	1.35663930035304e-35	CML23	1	24770419	24771393	-	975	protein_coding	Probable calcium-binding protein CML23 [Source:UniProtKB/Swiss-Prot;Acc:Q9C8Y1]	-
AT2G38890	4.4647	0.0002461174692947	0.00071997966962194	-	2	16241077	16242917	+	1263	protein_coding	unknown protein; Ha. [Source:TAIR;Acc:AT2G38890]	-
AT3G23230	4.44584	0.00983257739352674	0.0209696675331256	ERF098	3	8289379	8290164	-	786	protein_coding	Ethylene-responsive transcription factor ERF098 [Source:UniProtKB/Swiss-Prot;Acc:Q9LTC5]	AP2
AT2G01180	4.43922	3.67619140543126e-13	3.26681727116481e-12	ATPAP1	2	106621	108829	-	2169	protein_coding	phosphatidic acid phosphatase 1 [Source:TAIR;Acc:AT2G01180]	-
AT1G73580	4.43843	0.0292384426168882	0.0558960410128882	CAR3	1	27654744	27655769	+	855	protein_coding	Protein C2-DOMAIN ABA-RELATED 3 [Source:UniProtKB/Swiss-Prot;Acc:Q9C6B7]	C2
AT2G15310	4.43685	1.14660199301129e-34	5.19359639587464e-33	ATARFB1A	2	6653663	6655501	+	1216	protein_coding	Probable ADP-ribosylation factor At2g15310 [Source:UniProtKB/Swiss-Prot;Acc:Q9SHU5]	Arf
AT1G08887	4.43401	0.00244010697039727	0.00593967941891026	-	1	25027119	25027355	+	237	lncRNA	-	-
AT1G71000	4.43284	0.00265725803333448	0.00641549479433453	-	1	26768792	26770177	-	1194	protein_coding	Chaperone DnaJ-domain superfamily protein [Source:UniProtKB/TrEMBL;Acc:F4I8D6]	DnaJ
AT5G59510	4.42629	0.000189107076191073	0.000563593491855547	RTFL5	5	23989755	23990824	+	1070	protein_coding	At5g59510 [Source:UniProtKB/TrEMBL;Acc:Q8LE84]	-
AT1G31490	4.42478	0.0242389845011478	0.0473397501263579	-	1	11271228	11273294	-	2067	protein_coding	HXXXD-type acyl-transferase family protein [Source:UniProtKB/TrEMBL;Acc:Q9C564]	-
AT3G51490	4.42017	9.76921881689547e-07	4.10586101139844e-06	TMT3	3	19104885	19107797	-	2668	protein_coding	Tonoplast monosaccharide transporter3 [Source:UniProtKB/TrEMBL;Acc:F4J4E8]	Sugar_tr
AT3G24500	4.41809	3.32673332060185e-09	1.89943824398538e-08	MBF1C	3	8918267	8919683	+	1206	protein_coding	MBF1C [Source:UniProtKB/TrEMBL;Acc:A0A178VDH9]	HTH_3
AT1G57650	4.4136	1.99249317654805e-05	6.9467166279899e-05	-	1	21351166	21354311	+	2534	protein_coding	ATP binding protein [Source:UniProtKB/TrEMBL;Acc:F4I847]	LRR_3
AT2G36890	4.40716	0.0376513094767296	0.0698231146072685	RAX2	2	15485619	15487451	+	1305	protein_coding	Duplicated homeodomain-like superfamily protein [Source:TAIR;Acc:AT2G36890]	Myb_DNA-binding
AT2G07652	4.40482	0.00783294623224151	0.0170545883908374	-	2	3440302	3441314	-	783	protein_coding	-	-
AT3G01375	4.39686	0.00160082300207028	0.00404061088486459	-	3	1009803	1010048	+	246	lncRNA	-	-
AT3G01830	4.38336	0.0263380037089263	0.0509764874137995	CML40	3	296024	299263	+	1303	protein_coding	Probable calcium-binding protein CML40 [Source:UniProtKB/Swiss-Prot;Acc:Q9SGI8]	-
AT3G03847	4.3678	0.0445873647065407	0.0810863843200224	-	3	982192	982587	-	396	protein_coding	At3g03847 [Source:UniProtKB/TrEMBL;Acc:Q3EBC5]	Auxin_inducible
AT2G07728	4.36726	0.0496640215573287	0.0891378957541339	-	2	3453686	3456127	+	861	protein_coding	Uncharacterized protein At2g07728 [Source:UniProtKB/TrEMBL;Acc:Q8S8I9]	-
AT3G09440	4.34429	3.27954224981659e-32	1.28292023394923e-30	HSP70-3	3	2902355	2905947	-	3222	protein_coding	Heat shock protein 70 (Hsp 70) family protein [Source:UniProtKB/TrEMBL;Acc:A0A178VI76]	HSP70
AT2G34070	4.34354	2.16195074547996e-78	5.82841082901921e-76	TBL37	2	14387194	14390339	-	1859	protein_coding	Protein trichome birefringence-like 37 [Source:UniProtKB/Swiss-Prot;Acc:O22960]	-
AT4G17243	4.33538	7.64372024393484e-05	0.000242983213777931	-	4	9669217	9670055	-	182	protein_coding	-	-
AT1G15670	4.32523	2.21230398574528e-62	3.2144489600673e-60	-	1	5389952	5391672	+	1721	protein_coding	F-box/kelch-repeat protein At1g15670 [Source:UniProtKB/Swiss-Prot;Acc:Q9LMR5]	-
AT5G46500	4.31957	6.46844272950558e-69	1.21628465979342e-66	-	5	18855955	18858552	+	2325	protein_coding	Protein VARIATION IN COMPOUND TRIGGERED ROOT growth protein [Source:UniProtKB/TrEMBL;Acc:Q9FHF5]	-
AT2G07695	4.31461	0.000366909953263721	0.00104108256584188	-	2	3345929	3347826	+	1898	protein_coding	Cytochrome C oxidase subunit II-like, transmembrane domain [Source:TAIR;Acc:AT2G07695]	-
AT5G52310	4.3142	8.01726734180466e-15	8.36337408112919e-14	RD29A	5	21240717	21243644	+	2663	protein_coding	Low-temperature-induced 78 kDa protein [Source:UniProtKB/Swiss-Prot;Acc:Q06738]	-
AT3G49120	4.30982	1.1385397389818e-28	3.61407192911257e-27	PER34	3	18207651	18210333	+	1522	protein_coding	Peroxidase 34 [Source:UniProtKB/Swiss-Prot;Acc:Q9SMU8]	-
AT5G51830	4.30278	4.98427244333216e-93	1.85880133653334e-90	-	5	21069110	21071739	+	1796	protein_coding	Probable fructokinase-7 [Source:UniProtKB/Swiss-Prot;Acc:Q9FLH8]	PfkB
AT3G57450	4.30163	3.30752076604969e-26	8.78967751319808e-25	-	3	21261046	21262763	+	1718	protein_coding	At3g57450 [Source:UniProtKB/TrEMBL;Acc:Q9SCM7]	-
AT5G41550	4.29958	1.08516305963216e-07	5.15971283942399e-07	-	5	16617232	16620824	-	3297	protein_coding	Disease resistance protein (TIR-NBS-LRR class) family [Source:UniProtKB/TrEMBL;Acc:Q9FFS5]	TIR
AT1G72330	4.29699	1.48643534325104e-28	4.65833014574025e-27	ALAAT2	1	27233418	27236822	+	2132	protein_coding	alanine aminotransferase 2 [Source:TAIR;Acc:AT1G72330]	Aminotran_1_2
AT2G25240	4.29283	0.000125284114843779	0.00038497079837193	-	2	10751656	10753380	-	1620	protein_coding	Serpin-Z10 [Source:UniProtKB/Swiss-Prot;Acc:Q9SIR9]	Serpin
AT1G74870	4.29191	7.52069772831076e-06	2.79076504757349e-05	-	1	28126928	28128790	+	1550	protein_coding	At1g74870 [Source:UniProtKB/TrEMBL;Acc:Q9S7I7]	-
AT1G01560	4.2904	9.73515746368862e-09	5.24521751522987e-08	MPK11	1	202103	204440	+	1848	protein_coding	Mitogen-activated protein kinase 11 [Source:UniProtKB/Swiss-Prot;Acc:Q9LMM5]	Pkinase
AT1G02390	4.28894	1.18314249539018e-06	4.93181752549377e-06	GPAT2	1	480650	483373	+	2074	protein_coding	Probable glycerol-3-phosphate acyltransferase 2 [Source:UniProtKB/Swiss-Prot;Acc:Q9FZ22]	Acyltransferase
AT5G20790	4.28623	1.7782642632351e-27	5.16758976027903e-26	-	5	7039674	7040919	-	1246	protein_coding	unknown protein; FUNCTIONS IN: molecular_function unknown; INVOLVED IN: biological_process unknown; LOCATED IN: endomembrane system; EXPRESSED IN: 11 plant structures; EXPRESSED DURING: LP.04 four leaves visible, 4 anthesis, petal differentiation an /.../nsion stage; BEST Arabidopsis thaliana protein match is: unknown protein (TAIR:AT3G43110.1); Ha. [Source:TAIR;Acc:AT5G20790]	-
AT1G04445	4.28164	0.0417963700499719	0.076614694539049	-	1	1206760	1207939	+	1180	protein_coding	C2H2-like zinc finger protein [Source:TAIR;Acc:AT1G04445]	-
AT5G51980	4.28068	7.12886900126357e-192	1.32929643976895e-188	-	5	21113361	21116314	-	2015	protein_coding	Transducin/WD40 repeat-like superfamily protein [Source:TAIR;Acc:AT5G51980]	-
AT4G31100	4.2718	3.90881990459766e-08	1.9641534737318e-07	WAKL17	4	15123763	15126884	+	2918	protein_coding	Wall-associated receptor kinase-like 17 [Source:UniProtKB/Swiss-Prot;Acc:Q9M092]	Pkinase
AT5G66070	4.2688	4.27152784728418e-26	1.12314579448685e-24	-	5	26421610	26423240	+	1425	protein_coding	RING/U-box superfamily protein [Source:UniProtKB/TrEMBL;Acc:F4JZ26]	-
AT4G25640	4.26551	2.21943024764956e-101	1.05663768556184e-98	ATDTX35	4	13076444	13079256	-	2308	protein_coding	Protein DETOXIFICATION [Source:UniProtKB/TrEMBL;Acc:F4JTB2]	MatE
AT4G24110	4.26532	1.15836192529087e-25	2.94539845912598e-24	-	4	12519907	12520898	-	992	protein_coding	NADP-specific glutamate dehydrogenase [Source:UniProtKB/TrEMBL;Acc:O22980]	-
AT2G07706	4.26261	0.00849654469286076	0.0183813868362615	-	2	3381463	3386102	-	2518	protein_coding	unknown protein; BEST Arabidopsis thaliana protein match is: unknown protein (TAIR:ATMG00470.1); Ha. [Source:TAIR;Acc:AT2G07706]	-
AT2G14690	4.26103	0.000329749306904404	0.000943659098515532	XYN4	2	6283801	6286055	-	1866	protein_coding	Endo-1,4-beta-xylanase 4 [Source:UniProtKB/Swiss-Prot;Acc:Q680B7]	-
AT2G41150	4.25282	4.72714265436042e-57	5.81178813373455e-55	-	2	17153806	17155983	+	1641	protein_coding	unknown protein; FUNCTIONS IN: molecular_function unknown; INVOLVED IN: biological_process unknown; LOCATED IN: endomembrane system; EXPRESSED IN: leaf; BEST Arabidopsis thaliana protein match is: unknown protein (TAIR:AT3G56750.1); Has 57 Blast hit /.../7 proteins in 12 species: Archae - 0; Bacteria - 0; Metazoa - 0; Fungi - 0; Plants - 56; Viruses - 0; Other Eukaryotes - 1 (source: NCBI BLink).…	-
AT4G08155	4.24643	0.029162259157109	0.0557674310656756	-	4	14468817	14468901	-	85	snoRNA	-	-
AT3G52310	4.24084	7.14248989053243e-19	1.07986725534158e-17	-	3	19399188	19402981	+	2443	nontranslating_CDS	ABC-2 type transporter family protein [Source:TAIR;Acc:AT3G52310]	ABC_tran
AT5G23360	4.23539	2.45475511768344e-31	9.03414482126391e-30	-	5	7861737	7862746	+	1010	protein_coding	GEM-like protein 7 [Source:UniProtKB/Swiss-Prot;Acc:Q9FMW5]	GRAM
AT1G66160	4.2348	6.18000979146992e-38	3.30033172061888e-36	PUB20	1	24637196	24638608	+	1413	protein_coding	U-box domain-containing protein 20 [Source:UniProtKB/Swiss-Prot;Acc:Q9C8D1]	U-box
AT1G70530	4.23151	7.02647518487936e-30	2.41512148597328e-28	CRK3	1	26588391	26591776	-	2871	protein_coding	Cysteine-rich receptor-like protein kinase 3 [Source:UniProtKB/Swiss-Prot;Acc:Q9CAL2]	Pkinase
AT2G35930	4.23114	5.45280973678959e-19	8.35699114180849e-18	PUB23	2	15082855	15084559	-	1705	protein_coding	E3 ubiquitin-protein ligase PUB23 [Source:UniProtKB/Swiss-Prot;Acc:Q84TG3]	U-box
AT5G13220	4.2304	2.80706162324389e-16	3.34455861989911e-15	JAZ10	5	4218786	4221077	+	2215	protein_coding	jasmonate-zim-domain protein 10 [Source:TAIR;Acc:AT5G13220]	Zim
AT2G25460	4.22872	1.43983284546385e-09	8.55488575414209e-09	-	2	10832578	10835660	-	2706	protein_coding	CONTAINS InterPro DOMAIN/s: C2 calcium-dependent membrane targeting (InterPro:IPR000008); BEST Arabidopsis thaliana protein match is: unknown protein (TAIR:AT5G04860.1); Ha. [Source:TAIR;Acc:AT2G25460]	-
AT1G15110	4.22826	1.59152755018423e-66	2.69788033810017e-64	-	1	5198940	5202315	+	2337	protein_coding	Phosphatidyl serine synthase family protein [Source:UniProtKB/TrEMBL;Acc:F4HXY6]	PSS
AT3G14200	4.22633	3.08712723424591e-38	1.67258012090766e-36	-	3	4712574	4714698	-	1337	protein_coding	Chaperone DnaJ-domain superfamily protein [Source:UniProtKB/TrEMBL;Acc:Q9LJG5]	DnaJ
AT2G29440	4.21586	1.33818488877032e-49	1.16059011903584e-47	GSTU6	2	12619630	12621231	-	1333	protein_coding	GSTU6 [Source:UniProtKB/TrEMBL;Acc:A0A178VUQ0]	GST_N
AT2G30395	4.21459	2.31531627826464e-10	1.51351203746566e-09	OFP17	2	12954174	12955288	-	1028	protein_coding	Transcription repressor OFP17 [Source:UniProtKB/Swiss-Prot;Acc:Q84RF2]	-
AT2G28400	4.2122	1.4924414236666e-19	2.38876032159971e-18	-	2	12147883	12149072	-	1190	protein_coding	Uncharacterized protein At2g28400 [Source:UniProtKB/TrEMBL;Acc:Q9SKN0]	-
AT5G01570	4.21204	4.55790524857962e-05	0.000150313467711448	-	5	220974	222798	+	1245	protein_coding	unknown protein; BEST Arabidopsis thaliana protein match is: unknown protein (TAIR:AT3G08880.1); Ha. [Source:TAIR;Acc:AT5G01570]	-
AT2G47560	4.2103	8.88898229781953e-30	3.02279434492416e-28	ATL64	2	19511717	19512728	-	1012	protein_coding	RING-H2 finger protein ATL64 [Source:UniProtKB/Swiss-Prot;Acc:O22255]	-
AT1G76650	4.20734	3.0648182139619e-07	1.37074500011216e-06	CML38	1	28766750	28768138	-	993	protein_coding	CML38 [Source:UniProtKB/TrEMBL;Acc:A0A178WMC5]	-
AT4G34710	4.20503	4.88353265242868e-37	2.47786681702368e-35	ADC2	4	16560030	16563044	-	3015	protein_coding	Arginine decarboxylase 2 [Source:UniProtKB/Swiss-Prot;Acc:O23141]	-
AT5G19790	4.20287	0.000293614850852119	0.000847185803051841	RAP2-11	5	6689108	6690040	-	933	protein_coding	Ethylene-responsive transcription factor RAP2-11 [Source:UniProtKB/Swiss-Prot;Acc:Q6J9S1]	AP2
AT2G36220	4.19853	3.26722325337568e-45	2.4048482736031e-43	-	2	15192480	15193698	+	1219	protein_coding	At2g36220/F2H17.17 [Source:UniProtKB/TrEMBL;Acc:Q9SJN3]	-
AT3G22410	4.19749	9.13189725671423e-34	3.95232752449202e-32	-	3	7933119	7935925	-	1673	protein_coding	Sec14p-like phosphatidylinositol transfer family protein [Source:UniProtKB/TrEMBL;Acc:Q9LUV9]	-
AT1G18200	4.19306	8.16576473582462e-35	3.73654707011885e-33	RABA6B	1	6265416	6267076	-	991	protein_coding	RABA6b [Source:UniProtKB/TrEMBL;Acc:A0A178WEX4]	Ras
AT3G50970	4.18944	6.32896526465224e-27	1.74620131642242e-25	XERO2	3	18940643	18941611	+	969	protein_coding	Dehydrin Xero 2 [Source:UniProtKB/Swiss-Prot;Acc:P42758]	-
AT1G80820	4.1892	0.0188567881390568	0.0378115862890523	CCR2	1	30370474	30372799	+	2099	protein_coding	Cinnamoyl-CoA reductase 2 [Source:UniProtKB/Swiss-Prot;Acc:Q9SAH9]	Epimerase
AT2G32140	4.18557	9.99352818910917e-08	4.77198435252896e-07	-	2	13655627	13657369	-	1485	protein_coding	Transmembrane receptor [Source:UniProtKB/TrEMBL;Acc:F4ISS7]	TIR
AT1G23550	4.18361	1.77069229757587e-13	1.62447768964976e-12	SRO2	1	8350728	8352791	+	1416	protein_coding	Probable inactive poly [ADP-ribose] polymerase SRO2 [Source:UniProtKB/Swiss-Prot;Acc:Q9ZUD9]	-
AT3G05260	4.17935	0.0332562899257465	0.0625435151604054	-	3	1497483	1499096	-	1229	protein_coding	Glucose and ribitol dehydrogenase homolog 2 [Source:UniProtKB/Swiss-Prot;Acc:Q9MA93]	-
AT2G20560	4.17215	1.86359926565613e-10	1.23044842632994e-09	-	2	8848130	8850111	-	1533	protein_coding	At2g20560/T13C7.15 [Source:UniProtKB/TrEMBL;Acc:Q9SIL3]	DnaJ_C
AT3G17609	4.1714	2.37941381232543e-28	7.39468937008248e-27	HYH	3	6023844	6024710	+	775	protein_coding	HYH [Source:UniProtKB/TrEMBL;Acc:A0A178VIU6]	bZIP_1
AT5G02490	4.16635	7.53010133023677e-34	3.28447460751224e-32	MED37D	5	550035	552827	-	2485	protein_coding	Probable mediator of RNA polymerase II transcription subunit 37c [Source:UniProtKB/Swiss-Prot;Acc:P22954]	HSP70
AT1G15430	4.16625	3.29930886882795e-22	6.56225202212393e-21	-	1	5304098	5306087	+	1990	protein_coding	Uncharacterized protein At1g15430 [Source:UniProtKB/TrEMBL;Acc:Q9C5E6]	-
AT3G27880	4.16384	6.48796372247561e-26	1.68611702966451e-24	-	3	10338148	10339528	+	1381	protein_coding	At3g27880 [Source:UniProtKB/TrEMBL;Acc:Q9LK89]	-
AT1G47130	4.15761	0.0277113182659732	0.0533162904143951	-	1	17291755	17292755	+	210	protein_coding	-	-
AT5G60250	4.15615	3.22313573175855e-32	1.26306278693221e-30	-	5	24252138	24255900	+	3246	protein_coding	RBR-type E3 ubiquitin transferase [Source:UniProtKB/TrEMBL;Acc:Q9LSS2]	IBR
AT3G53110	4.15061	4.44754525370359e-171	6.21989203730447e-168	RH38	3	19687740	19690661	+	1860	protein_coding	DEAD-box ATP-dependent RNA helicase 38 [Source:UniProtKB/Swiss-Prot;Acc:Q93ZG7]	DEAD
AT1G09970	4.14354	6.2190546388553e-144	5.56630266396105e-141	LRR XI-23	1	3252098	3255782	+	3598	protein_coding	Receptor-like protein kinase 7 [Source:UniProtKB/Swiss-Prot;Acc:F4I2N7]	Pkinase
AT4G21590	4.14316	0.00379615148790421	0.00888243079507943	ENDO3	4	11480321	11482765	+	1279	protein_coding	Endonuclease 3 [Source:UniProtKB/Swiss-Prot;Acc:Q8LDW6]	-
AT5G27610	4.1424	1.67999086641135e-36	8.29833899046806e-35	ALY1	5	9764135	9769992	+	3433	protein_coding	Protein ALWAYS EARLY 1 [Source:UniProtKB/Swiss-Prot;Acc:Q6A331]	DIRP
AT1G02310	4.13948	0.0152957733610346	0.0313050603426792	MAN1	1	458133	460831	-	1525	protein_coding	MAN1 [Source:UniProtKB/TrEMBL;Acc:A0A178WL81]	-
AT1G79710	4.13498	5.73528828049522e-27	1.5954366887232e-25	-	1	29994962	29997201	+	1882	protein_coding	Probable folate-biopterin transporter 3 [Source:UniProtKB/Swiss-Prot;Acc:Q9SQN2]	-
AT1G32928	4.13125	6.57335420027889e-20	1.08871483038816e-18	-	1	11931149	11931801	+	653	protein_coding	Avr9/Cf-9 rapidly elicited protein [Source:UniProtKB/TrEMBL;Acc:Q56XA0]	-
AT1G27970	4.13115	2.34633297458026e-109	1.16670103642684e-106	NTF2B	1	9746709	9748467	+	1161	protein_coding	Nuclear transport factor 2B [Source:UniProtKB/TrEMBL;Acc:A8MS55]	-
AT1G01520	4.13094	0.0183908006813583	0.0369732754758376	-	1	190408	192436	+	1588	protein_coding	ASG4 [Source:UniProtKB/TrEMBL;Acc:A0A384LJW3]	Myb_DNA-binding
AT2G30400	4.1308	5.14916307171405e-06	1.95715428728849e-05	OFP2	2	12956445	12957807	+	1363	protein_coding	Transcription repressor OFP2 [Source:UniProtKB/Swiss-Prot;Acc:O04351]	-
AT5G13490	4.12778	7.10638437937155e-33	2.89113557950578e-31	AAC2	5	4335272	4337730	+	1894	protein_coding	ADP,ATP carrier protein 2, mitochondrial [Source:UniProtKB/Swiss-Prot;Acc:P40941]	Mito_carr
AT1G56510	4.12473	3.69005332879461e-45	2.70716830442978e-43	ADR2	1	21167565	21173632	+	3681	protein_coding	Disease resistance protein ADR2 [Source:UniProtKB/Swiss-Prot;Acc:Q9C7X0]	TIR
AT4G08040	4.1211	3.75264171430066e-25	9.26811379682026e-24	ACS11	4	4886962	4889224	+	1818	protein_coding	1-aminocyclopropane-1-carboxylate synthase 11 [Source:UniProtKB/Swiss-Prot;Acc:Q9S9U6]	Aminotran_1_2
AT5G27980	4.121	0.000145806701249394	0.000442742671618462	-	5	10015774	10016879	-	891	protein_coding	Late embryogenesis abundant protein 47 [Source:UniProtKB/Swiss-Prot;Acc:Q8GWT7]	-
AT2G32510	4.1171	1.1860924070917e-05	4.2703143525477e-05	MAPKKK17	2	13798561	13800099	-	1539	protein_coding	Mitogen-activated protein kinase kinase kinase 17 [Source:UniProtKB/Swiss-Prot;Acc:O80888]	Pkinase
AT4G04510	4.11389	0.0420079275444064	0.0769646595213001	CRK38	4	2242072	2244930	+	2271	protein_coding	cysteine-rich RLK (RECEPTOR-like protein kinase) 38 [Source:TAIR;Acc:AT4G04510]	Pkinase
AT5G05250	4.11278	5.96811632518517e-05	0.000192952710435404	-	5	1556987	1558486	-	1500	protein_coding	AT5g05250/K18I23_5 [Source:UniProtKB/TrEMBL;Acc:Q9FLC9]	-
AT5G50640	4.11081	1.14711911432585e-24	2.75407052598232e-23	CBSCBSPB4	5	20605218	20608594	-	1900	protein_coding	CBS domain-containing protein CBSCBSPB5 [Source:UniProtKB/Swiss-Prot;Acc:P0DH79]	CBS
AT5G15250	4.10944	0.000135148596195769	0.000412506477762451	FTSH6	5	4950359	4952803	-	2214	protein_coding	ATP-dependent zinc metalloprotease FTSH 6, chloroplastic [Source:UniProtKB/Swiss-Prot;Acc:Q1PDW5]	AAA
AT5G48657	4.10905	4.94404030115899e-27	1.38805327200419e-25	-	5	19733882	19735726	-	1736	protein_coding	defense protein-related [Source:TAIR;Acc:AT5G48657]	-
AT5G56630	4.10616	6.29848432299164e-29	2.04549905966997e-27	PFK7	5	22923804	22926963	+	2200	protein_coding	ATP-dependent 6-phosphofructokinase 7 [Source:UniProtKB/Swiss-Prot;Acc:Q9C5J7]	PFK
AT5G51000	4.10577	0.0220491528406017	0.0435110542341744	-	5	20742533	20743669	-	1137	protein_coding	Putative F-box protein At5g51000 [Source:UniProtKB/Swiss-Prot;Acc:Q9FI48]	F-box
AT3G46930	4.10533	1.69552103065629e-34	7.61826879155927e-33	-	3	17285565	17288077	+	2260	protein_coding	Protein kinase superfamily protein [Source:UniProtKB/TrEMBL;Acc:A0A1I9LS70]	Pkinase_Tyr
AT5G24110	4.10522	1.87460017462191e-06	7.56739193709901e-06	WRKY30	5	8153115	8154710	-	1290	protein_coding	Probable WRKY transcription factor 30 [Source:UniProtKB/Swiss-Prot;Acc:Q9FL62]	WRKY
AT2G05940	4.0987	1.2928785156858e-34	5.84433326605766e-33	RIPK	2	2287238	2289636	-	2031	protein_coding	Serine/threonine-protein kinase RIPK [Source:UniProtKB/Swiss-Prot;Acc:Q9ZUF4]	Pkinase_Tyr
AT3G50940	4.09658	7.0323518042128e-07	3.01563633520632e-06	-	3	18933751	18935611	+	1523	protein_coding	AAA-ATPase At3g50940 [Source:UniProtKB/Swiss-Prot;Acc:Q147F9]	AAA
AT4G34320	4.09557	2.55738366272241e-10	1.66542540270886e-09	-	4	16420416	16423986	+	1946	protein_coding	UPF0496 protein At4g34320 [Source:UniProtKB/Swiss-Prot;Acc:Q9SYZ7]	-
AT3G09010	4.0942	1.03307396947229e-24	2.49095507983965e-23	-	3	2749908	2752390	+	2011	protein_coding	Protein kinase superfamily protein [Source:UniProtKB/TrEMBL;Acc:Q8LF75]	Pkinase_Tyr
AT1G25425	4.09247	5.42329244204229e-29	1.76925329461359e-27	CLE43	1	8922416	8923879	+	1464	protein_coding	CLAVATA3/ESR (CLE)-related protein 43 [Source:UniProtKB/Swiss-Prot;Acc:Q6IWB1]	-
AT1G64110	4.08836	0.000284518062240469	0.000823593293750676	-	1	23796698	23801799	-	3004	protein_coding	p-loop containing nucleoside triphosphate hydrolases superfamily protein [Source:UniProtKB/TrEMBL;Acc:F4I5A3]	AAA
AT5G16980	4.08724	1.05058476541867e-18	1.55887829648596e-17	-	5	5578846	5581311	-	2004	protein_coding	Zinc-binding dehydrogenase family protein [Source:UniProtKB/TrEMBL;Acc:F4KFK3]	ADH_zinc_N
AT1G14870	4.08619	1.87178057445513e-38	1.02654318955902e-36	PCR2	1	5128344	5129731	-	1092	protein_coding	PCR2 [Source:UniProtKB/TrEMBL;Acc:A0A178WDU8]	-
AT4G29780	4.0858	3.28501493996981e-10	2.11222684760818e-09	-	4	14579563	14582057	+	2495	protein_coding	Nuclease [Source:UniProtKB/TrEMBL;Acc:Q84J48]	-
AT3G05360	4.08009	4.77814859211892e-21	8.6868388126371e-20	RLP30	3	1530668	1533361	-	2694	protein_coding	Receptor-like protein 30 [Source:UniProtKB/Swiss-Prot;Acc:Q9MA83]	LRRNT_2
AT1G09157	4.07536	0.0294835015842295	0.0562965307502921	DMP8	1	2951635	2952490	-	856	protein_coding	Protein DMP8 [Source:UniProtKB/Swiss-Prot;Acc:O80493]	-
AT5G40180	4.07471	7.75100095170512e-07	3.30922337903747e-06	-	5	16067868	16068751	+	795	protein_coding	BEST Arabidopsis thaliana protein match is: TRICHOME BIREFRINGENCE-LIKE 22 (TAIR:AT3G28150.1); Ha. [Source:TAIR;Acc:AT5G40180]	-
AT5G18636	4.07285	2.75406863908003e-15	3.00609950575877e-14	-	5	6211111	6212372	+	1262	protein_coding	Ta11-like non-LTR retrotransposon [Source:UniProtKB/TrEMBL;Acc:Q3E6T3]	-
AT1G02520	4.0675	3.08330117991045e-05	0.000104406699760406	ABCB11	1	523536	529069	+	4522	protein_coding	ABC transporter B family member 11 [Source:UniProtKB/Swiss-Prot;Acc:Q9FWX7]	ABC_membrane
AT3G48340	4.06643	0.031502627002626	0.0596717837814915	CEP2	3	17897506	17899351	+	1596	protein_coding	KDEL-tailed cysteine endopeptidase CEP2 [Source:UniProtKB/Swiss-Prot;Acc:Q9STL4]	Peptidase_C1
AT3G13405	4.06608	1.58134493176042e-15	1.75865676903932e-14	MIR169A	3	4358994	4359219	-	226	miRNA	MIR169A; miRNA [Source:TAIR;Acc:AT3G13405]	-
AT1G51760	4.06545	6.17388176804269e-88	2.09313300669277e-85	ILL4	1	19199351	19201707	+	1817	protein_coding	JR3 [Source:UniProtKB/TrEMBL;Acc:A0A178W8I8]	Peptidase_M20
AT3G09350	4.06045	5.96561510581452e-21	1.07477136560149e-19	Fes1A	3	2870970	2873332	+	1861	protein_coding	Fes1A [Source:UniProtKB/TrEMBL;Acc:Q84J81]	-
AT4G29470	4.05994	7.5070720405003e-07	3.20875346663295e-06	PLA2-DELTA	4	14484243	14485817	-	1027	protein_coding	PLA2-DELTA [Source:UniProtKB/TrEMBL;Acc:A0A178UUM4]	-
AT3G17690	4.03814	0.00112743511639565	0.00292662275689895	CNGC19	3	6045002	6048529	+	2889	protein_coding	Putative cyclic nucleotide-gated ion channel 19 [Source:UniProtKB/Swiss-Prot;Acc:Q9LDR2]	Ion_trans
AT4G34138	4.0371	7.13823521985689e-53	7.29338590317432e-51	UGT73B1	4	16347997	16350203	-	2082	protein_coding	Glycosyltransferase (Fragment) [Source:UniProtKB/TrEMBL;Acc:W8PUI6]	UDPGT
AT4G27585	4.0368	6.02461256500884e-25	1.47168920037814e-23	-	4	13766699	13769961	-	1650	protein_coding	SPFH/Band 7/PHB domain-containing membrane-associated protein family [Source:UniProtKB/TrEMBL;Acc:Q93VP9]	-
AT5G01380	4.03634	1.57894682694768e-12	1.30035017297686e-11	GT-3A	5	155610	157601	-	1296	protein_coding	Trihelix transcription factor GT-3a [Source:UniProtKB/Swiss-Prot;Acc:Q9SDW0]	-
AT1G74750	4.03312	4.43928256605292e-30	1.54244389282609e-28	-	1	28085753	28089642	+	3786	protein_coding	Pentatricopeptide repeat-containing protein At1g74750 [Source:UniProtKB/Swiss-Prot;Acc:Q9SSF9]	-
AT1G03987	4.02454	1.72013863721872e-07	7.9475164456754e-07	-	1	11101	11372	+	272	lncRNA	-	-
AT1G08310	4.02434	4.62043892934385e-08	2.29902026869019e-07	-	1	2618647	2620452	+	1483	protein_coding	Alpha/beta-Hydrolases superfamily protein [Source:UniProtKB/TrEMBL;Acc:A8MRK8]	-
AT4G28170	4.02059	0.0332434749131465	0.0625299255763757	-	4	13981635	13982837	+	694	protein_coding	unknown protein; BEST Arabidopsis thaliana protein match is: unknown protein (TAIR:AT1G11120.2); Ha. [Source:TAIR;Acc:AT4G28170]	-
AT4G37910	4.01919	9.49508431580409e-29	3.03517152357761e-27	HSP70-9	4	17824777	17828192	-	2733	protein_coding	Heat shock 70 kDa protein 9, mitochondrial [Source:UniProtKB/Swiss-Prot;Acc:Q8GUM2]	HSP70
AT4G05100	4.01423	1.88894480451582e-05	6.6011289935727e-05	AtMYB74	4	2618372	2619947	+	1317	protein_coding	Transcription factor MYB74 [Source:UniProtKB/Swiss-Prot;Acc:Q9M0Y5]	Myb_DNA-binding
AT1G65690	4.01151	3.42738004334166e-12	2.73116295761442e-11	NHL6	1	24431417	24433165	-	1251	protein_coding	NDR1/HIN1-like protein 6 [Source:UniProtKB/Swiss-Prot;Acc:Q8LD98]	-
AT5G59550	4.00846	4.39718933330617e-12	3.47427643086366e-11	-	5	23998164	24000166	-	2003	protein_coding	zinc finger (C3HC4-type RING finger) family protein [Source:TAIR;Acc:AT5G59550]	-
AT3G13950	4.00752	0.00837218714078607	0.0181333907136027	-	3	4603885	4605513	+	1206	protein_coding	AT3G13950 protein [Source:UniProtKB/TrEMBL;Acc:B9DG91]	-
AT3G19270	4.00329	5.13462246633046e-12	4.03414017930514e-11	CYP707A4	3	6673689	6676521	-	1749	protein_coding	CYP707A4 [Source:UniProtKB/TrEMBL;Acc:A0A178VA28]	p450
AT2G43820	3.99579	1.03348618885088e-72	2.26718499624777e-70	UGT74F2	2	18152078	18153908	+	1744	protein_coding	UDP-glycosyltransferase 74F2 [Source:UniProtKB/Swiss-Prot;Acc:O22822]	UDPGT
AT3G58770	3.9953	1.94615070506705e-07	8.92540852153726e-07	-	3	21732122	21735327	+	2858	protein_coding	Uncharacterized protein T20N10_120 [Source:UniProtKB/TrEMBL;Acc:Q9LXS4]	-
AT4G27940	3.99464	1.15871120022353e-19	1.87743097872569e-18	MTM1	4	13904265	13907405	+	2091	protein_coding	Mitochondrial carrier protein MTM1 [Source:UniProtKB/Swiss-Prot;Acc:Q944H5]	Mito_carr
AT1G51800	3.99292	5.50488326120835e-09	3.05802551769608e-08	IOS1	1	19214072	19218053	+	3036	protein_coding	LRR receptor-like serine/threonine-protein kinase IOS1 [Source:UniProtKB/Swiss-Prot;Acc:Q9C8I6]	Pkinase
AT4G34380	3.9879	0.00262802838833596	0.0063524644288004	-	4	16438469	16440641	+	2173	protein_coding	At4g34380 [Source:UniProtKB/TrEMBL;Acc:Q9SZ03]	-
AT3G52930	3.98409	1.21709425909122e-25	3.09122600924237e-24	FBA8	3	19626748	19629204	-	2042	protein_coding	Fructose-bisphosphate aldolase [Source:UniProtKB/TrEMBL;Acc:A0A178V8L4]	-
AT5G13190	3.98095	2.10805409227278e-38	1.15048337484624e-36	-	5	4204085	4206475	-	1674	protein_coding	CONTAINS InterPro DOMAIN/s: LPS-induced tumor necrosis factor alpha factor (InterPro:IPR006629); Ha. [Source:TAIR;Acc:AT5G13190]	-
AT5G45570	3.98004	0.0348500279284044	0.0651628833396823	-	5	18471498	18475574	+	3051	protein_coding	Ulp1 protease family protein [Source:UniProtKB/TrEMBL;Acc:Q9FH44]	Peptidase_C48
AT1G78380	3.97933	2.34248524613409e-29	7.81154245417234e-28	GSTU19	1	29486387	29488007	-	1120	protein_coding	GSTU19 [Source:UniProtKB/TrEMBL;Acc:A0A178W4K6]	GST_N
AT5G57560	3.97815	6.3002347450117e-12	4.89323334447698e-11	XTH22	5	23307006	23308680	-	1590	protein_coding	Xyloglucan endotransglucosylase/hydrolase [Source:UniProtKB/TrEMBL;Acc:A0A178UQX4]	-
AT3G14620	3.97392	2.81981009211905e-37	1.44054955756292e-35	CYP72A8	3	4914789	4917176	+	2060	protein_coding	AT3g14620/MIE1_12 [Source:UniProtKB/TrEMBL;Acc:Q9LUD2]	p450
AT5G46845	3.96732	6.41241957886991e-08	3.13284498901295e-07	MIR160C	5	19009094	19009182	-	89	miRNA	MIR160/MIR160C (MICRORNA160); miRNA [Source:TAIR;Acc:AT5G46845]	-
AT5G22060	3.96657	2.66482677444058e-44	1.87509949386422e-42	ATJ2	5	7303506	7305870	-	1754	protein_coding	At5g22060 [Source:UniProtKB/TrEMBL;Acc:Q0V7U1]	DnaJ_C
AT4G27280	3.96556	7.23339143384409e-10	4.44899303803451e-09	KRP1	4	13663415	13664621	-	1207	protein_coding	Calcium-binding protein KRP1 [Source:UniProtKB/Swiss-Prot;Acc:O81831]	-
AT4G01950	3.96387	1.44968149049454e-10	9.75874639930979e-10	ATGPAT3	4	844342	846814	-	1922	protein_coding	glycerol-3-phosphate acyltransferase 3 [Source:TAIR;Acc:AT4G01950]	Acyltransferase
AT2G34660	3.96221	3.35817031643491e-50	3.01776783134729e-48	ABCC2	2	14602470	14612565	+	6023	protein_coding	ABC transporter C family member 2 [Source:UniProtKB/Swiss-Prot;Acc:Q42093]	ABC_membrane
AT2G43120	3.96106	1.60916227910734e-31	6.00110252621765e-30	-	2	17927181	17929138	+	1391	protein_coding	RmlC-like cupins superfamily protein [Source:TAIR;Acc:AT2G43120]	-
AT5G24655	3.96081	2.43762106602445e-15	2.67373573398838e-14	LSU4	5	8440601	8441364	-	764	protein_coding	Protein RESPONSE TO LOW SULFUR 4 [Source:UniProtKB/Swiss-Prot;Acc:Q8L8S2]	-
AT4G23700	3.95228	0.00900104417364482	0.0193733499273156	CHX17	4	12342376	12346051	-	2817	protein_coding	Cation/H(+) antiporter 17 [Source:UniProtKB/Swiss-Prot;Acc:Q9SUQ7]	Na_H_Exchanger
AT1G07430	3.95117	6.0118692820142e-06	2.25934811982448e-05	AIP1	1	2280746	2282828	-	1906	protein_coding	Protein phosphatase 2C 3 [Source:UniProtKB/Swiss-Prot;Acc:Q9LNW3]	PP2C
AT1G50560	3.95002	1.73313744593532e-10	1.15076212137237e-09	CYP705A25	1	18724190	18726272	+	2001	protein_coding	Cytochrome P450, family 705, subfamily A, polypeptide 25 [Source:UniProtKB/TrEMBL;Acc:Q9LPS6]	p450
AT5G47635	3.9452	0.00104603626810367	0.0027324430930525	-	5	19307048	19308009	-	888	protein_coding	At5g47635 [Source:UniProtKB/TrEMBL;Acc:Q29PT1]	-
AT3G02140	3.94338	3.38674992529424e-35	1.578789923508e-33	AFP4	3	385237	387051	-	1815	protein_coding	TMAC2 [Source:UniProtKB/TrEMBL;Acc:A0A178VMX2]	-
AT1G48720	3.93846	0.000713980632833534	0.00192569486122352	-	1	18017730	18018458	+	729	protein_coding	At1g48720 [Source:UniProtKB/TrEMBL;Acc:Q682G3]	-
AT4G38070	3.93691	0.00265796331575413	0.00641650524903597	BHLH131	4	17881504	17882778	+	1190	protein_coding	Transcription factor bHLH131 [Source:UniProtKB/Swiss-Prot;Acc:P0CB25]	HLH
AT3G49780	3.93569	1.69437936989799e-16	2.06838149377182e-15	PSK3	3	18465318	18467224	+	1642	protein_coding	Phytosulfokines 3 [Source:UniProtKB/Swiss-Prot;Acc:Q9M2Y0]	-
AT1G73240	3.93265	2.1559481270331e-94	8.4634202264022e-92	-	1	27542147	27544920	-	2062	protein_coding	Nucleoporin protein Ndc1-Nup protein [Source:UniProtKB/TrEMBL;Acc:Q8LAF4]	-
AT5G24660	3.91785	9.83182694840852e-27	2.6763620413332e-25	LSU2	5	8443279	8444101	-	823	protein_coding	Protein RESPONSE TO LOW SULFUR 2 [Source:UniProtKB/Swiss-Prot;Acc:Q9FIR9]	-
AT1G70780	3.91466	2.41355042940939e-48	2.01513449285315e-46	-	1	26695166	26696392	-	1136	protein_coding	At1g70780/F5A18_4 [Source:UniProtKB/TrEMBL;Acc:Q9S812]	-
AT5G04725	3.91041	0.00433743397650304	0.0100211071407571	-	5	10299133	10299598	-	402	lncRNA	-	-
AT5G05085	3.90945	0.00484098926589485	0.0110572326439012	-	5	1503155	1504510	-	1273	protein_coding	Transmembrane protein [Source:UniProtKB/TrEMBL;Acc:A0A1R7T3C4]	-
AT3G03530	3.90727	4.56041347186776e-09	2.5626271181947e-08	NPC4	3	842499	845096	-	1930	protein_coding	Non-specific phospholipase C4 [Source:UniProtKB/Swiss-Prot;Acc:Q9SRQ7]	Phosphoesterase
AT3G06500	3.90374	1.91159571147475e-26	5.1472762502959e-25	INVC	3	2011993	2015831	+	2717	protein_coding	Alkaline/neutral invertase C, mitochondrial [Source:UniProtKB/Swiss-Prot;Acc:B9DFA8]	-
AT3G13276	3.90316	3.61848140236232e-10	2.30938790243181e-09	-	3	4294341	4294860	+	269	protein_coding	-	-
AT5G37240	3.90314	0.0251076458924984	0.048827453892799	-	5	14736779	14739490	-	1311	protein_coding	unknown protein; Ha. [Source:TAIR;Acc:AT5G37240]	-
AT2G05180	3.9008	0.00872548854728656	0.0188329827080239	CYP705A6	2	1875390	1876794	+	1329	protein_coding	Cytochrome P450, family 705, subfamily A, polypeptide 6 [Source:UniProtKB/TrEMBL;Acc:Q9SJ39]	p450
AT4G01895	3.89903	2.79688731223492e-05	9.53284851463345e-05	-	4	819957	820379	+	423	protein_coding	At4g01895 [Source:UniProtKB/TrEMBL;Acc:Q9FNY8]	-
AT1G28190	3.89782	1.06069274947354e-18	1.572833728444e-17	-	1	9846747	9848015	-	1269	protein_coding	F3H9.15 protein [Source:UniProtKB/TrEMBL;Acc:Q9FZ93]	-
AT5G25250	3.88929	5.09496549162525e-44	3.52956494862559e-42	FLOT1	5	8749680	8751636	+	1713	protein_coding	Flotillin-like protein 1 [Source:UniProtKB/Swiss-Prot;Acc:Q501E6]	-
AT2G25140	3.87411	3.02490124463744e-10	1.95283295585711e-09	CLPB4	2	10697629	10702203	-	3348	protein_coding	Chaperone protein ClpB4, mitochondrial [Source:UniProtKB/Swiss-Prot;Acc:Q8VYJ7]	AAA
AT2G08435	3.87233	1.0688367734558e-05	3.87999539955337e-05	-	2	13383986	13385739	+	1469	lncRNA	-	-
AT2G22500	3.87145	8.32720310315754e-19	1.24302532779355e-17	PUMP5	2	9562774	9564850	-	2077	protein_coding	Mitochondrial uncoupling protein 5 [Source:UniProtKB/Swiss-Prot;Acc:Q9SJY5]	Mito_carr
AT3G03310	3.86961	4.94473269628923e-54	5.26873041962704e-52	LCAT3	3	778568	781703	-	1758	protein_coding	Phospholipase A(1) LCAT3 [Source:UniProtKB/Swiss-Prot;Acc:Q93V61]	-
AT1G16130	3.86747	1.15163236693516e-23	2.57947205631043e-22	WAKL2	1	5525293	5528212	+	2753	protein_coding	Wall-associated receptor kinase-like 2 [Source:UniProtKB/Swiss-Prot;Acc:Q7X8C5]	Pkinase
AT3G52400	3.86392	1.6969732278168e-20	2.93896849424371e-19	SYP122	3	19425632	19427230	-	1427	protein_coding	Syntaxin-122 [Source:UniProtKB/Swiss-Prot;Acc:Q9SVC2]	SNARE
AT1G70030	3.86355	0.0425524969977704	0.0778412911071051	-	1	26378641	26380379	+	1263	protein_coding	Paired amphipathic helix (PAH2) superfamily protein [Source:UniProtKB/TrEMBL;Acc:Q84R24]	PAH
AT4G08595	3.8599	0.00581299940330735	0.0130463063839925	-	4	15458433	15458734	+	302	lncRNA	-	-
AT3G04640	3.8571	3.49719416165909e-21	6.44059395566121e-20	-	3	1260906	1261683	-	778	protein_coding	At3g04640 [Source:UniProtKB/TrEMBL;Acc:Q9SR10]	-
AT5G26700	3.85453	2.20491146583277e-09	1.28448578389675e-08	-	5	9308290	9309625	-	868	protein_coding	Probable germin-like protein subfamily 2 member 5 [Source:UniProtKB/Swiss-Prot;Acc:O65252]	-
AT3G23250	3.85432	0.0267731835861487	0.0516801894344084	MYB15	3	8309209	8310910	+	1506	protein_coding	Transcription factor MYB15 [Source:UniProtKB/Swiss-Prot;Acc:Q9LTC4]	Myb_DNA-binding
AT2G19450	3.85148	1.67576094867093e-36	8.29575818306653e-35	DGAT1	2	8426117	8429853	+	2280	protein_coding	Diacylglycerol O-acyltransferase 1 [Source:UniProtKB/Swiss-Prot;Acc:Q9SLD2]	MBOAT
AT2G40140	3.84737	3.72553286621449e-21	6.84983758540801e-20	CZF1	2	16771997	16774734	+	2463	protein_coding	Zinc finger CCCH domain-containing protein 29 [Source:UniProtKB/Swiss-Prot;Acc:Q9XEE6]	-
AT1G07160	3.83357	0.00550456190660793	0.0124276134822176	-	1	2197854	2199773	-	1539	protein_coding	PP2C-type phosphatase AP2C2 [Source:UniProtKB/TrEMBL;Acc:F6LPR6]	PP2C
AT3G15280	3.83332	0.0213883266396791	0.0423056156787928	-	3	5143965	5144750	-	712	protein_coding	AT3g15280/K7L4_8 [Source:UniProtKB/TrEMBL;Acc:Q9LDN8]	-
AT2G38290	3.8329	2.382470469946e-59	3.15444729204211e-57	AMT2	2	16039430	16042521	-	1979	protein_coding	Ammonium transporter 2 [Source:UniProtKB/Swiss-Prot;Acc:Q9M6N7]	Ammonium_transp
AT3G50650	3.83057	9.50247635602584e-53	9.62114981639974e-51	SCL7	3	18806139	18808243	-	2105	protein_coding	Uncharacterized protein At3g50650 (Fragment) [Source:UniProtKB/TrEMBL;Acc:C0SVE0]	GRAS
AT3G15340	3.82953	8.68386611455161e-05	0.000273560732337332	PPI2	3	5159698	5162945	-	2792	protein_coding	PPI2 [Source:UniProtKB/TrEMBL;Acc:A0A178VC28]	-
AT5G53200	3.82417	3.55057553134963e-05	0.000118987087149138	TRY	5	21582614	21584243	+	903	protein_coding	TRY [Source:UniProtKB/TrEMBL;Acc:A0A178UFU9]	Myb_DNA-binding
AT1G72416	3.81842	1.59891072413045e-27	4.65849301603424e-26	-	1	27258747	27260521	-	1399	protein_coding	Chaperone DnaJ-domain superfamily protein [Source:UniProtKB/TrEMBL;Acc:B3H5X6]	DnaJ
AT5G27030	3.81817	4.34686477730948e-58	5.5580255004044e-56	TPR3	5	9508718	9515565	-	3902	protein_coding	TOPLESS-related 3 [Source:UniProtKB/TrEMBL;Acc:F4K2T3]	-
AT4G05020	3.81555	4.09776315537451e-26	1.07872409840777e-24	NDB2	4	2572427	2576599	+	2562	protein_coding	NAD(P)H dehydrogenase B2 [Source:UniProtKB/TrEMBL;Acc:F4JGL5]	Pyr_redox_2
AT3G02455	3.81215	0.03047181306657	0.0579251796090026	-	3	3641635	3644664	-	1000	lncRNA	-	-
AT1G27760	3.80909	7.64584364181883e-41	4.55009035450367e-39	SAT32	1	9668508	9671657	+	2240	protein_coding	SAT32 [Source:UniProtKB/TrEMBL;Acc:A0A178WAC4]	-
AT2G33710	3.80472	0.00070667380962319	0.00190721833114498	-	2	14258509	14260904	-	1671	protein_coding	Integrase-type DNA-binding superfamily protein [Source:UniProtKB/TrEMBL;Acc:F4IFX1]	AP2
AT3G50260	3.80384	2.42838459423453e-19	3.82658687891492e-18	ERF011	3	18634546	18635514	+	969	protein_coding	Ethylene-responsive transcription factor ERF011 [Source:UniProtKB/Swiss-Prot;Acc:Q9SNE1]	AP2
AT3G47110	3.79224	5.69779630502453e-23	1.20732850493588e-21	-	3	17347103	17350953	-	3735	protein_coding	Putative receptor-like protein kinase At3g47110 [Source:UniProtKB/Swiss-Prot;Acc:Q9SD62]	Pkinase
AT5G52750	3.79214	1.15473462527753e-14	1.18253281351075e-13	HIPP13	5	21383979	21385015	+	943	protein_coding	Heavy metal-associated isoprenylated plant protein 13 [Source:UniProtKB/Swiss-Prot;Acc:Q9LTE2]	-
AT1G02850	3.79146	2.52879134826781e-12	2.04866890690951e-11	BGLU11	1	630374	633420	+	2196	protein_coding	Beta-glucosidase 11 [Source:UniProtKB/Swiss-Prot;Acc:B3H5Q1]	Glyco_hydro_1
AT4G37400	3.79072	2.00277312589006e-16	2.41976519788963e-15	CYP81F3	4	17583992	17586442	+	1855	protein_coding	Cytochrome P450 81F3 [Source:UniProtKB/Swiss-Prot;Acc:Q0WTF4]	p450
AT5G47060	3.78884	6.20303394882546e-48	5.10290763378377e-46	-	5	19116719	19118744	+	1257	protein_coding	Putative uncharacterized protein [Source:UniProtKB/TrEMBL;Acc:Q9FGQ9]	-
AT3G50910	3.78822	5.13930087056459e-32	1.9930155334446e-30	-	3	18919327	18922301	+	2110	protein_coding	AT3g50910/F18B3_190 [Source:UniProtKB/TrEMBL;Acc:Q94BX2]	-
AT1G21210	3.78553	7.20823959313659e-18	9.95012764565234e-17	WAK4	1	7423704	7427041	+	2990	protein_coding	Wall-associated receptor kinase 4 [Source:UniProtKB/Swiss-Prot;Acc:Q9LMN6]	Pkinase_Tyr
AT1G72270	3.7724	0.0196273279986151	0.0392055964378692	-	1	27199623	27209096	-	7385	protein_coding	CONTAINS InterPro DOMAIN/s: Ribosome 60S biogenesis N-terminal (InterPro:IPR021714); BEST Arabidopsis thaliana protein match is: unknown protein (TAIR:AT4G27010.1); Ha. [Source:TAIR;Acc:AT1G72270]	-
AT1G18960	3.77229	0.00509767055247099	0.0115861326848239	-	1	6552752	6554036	+	1122	protein_coding	F14D16.11 [Source:UniProtKB/TrEMBL;Acc:Q9LMD1]	Myb_DNA-binding
AT5G01740	3.77147	1.14739573104308e-16	1.42475731841398e-15	-	5	280674	281532	+	859	protein_coding	AT5g01740/T20L15_10 [Source:UniProtKB/TrEMBL;Acc:Q9LZX2]	-
AT2G35710	3.76846	1.20003030238732e-14	1.22611315279538e-13	PGSIP8	2	15010707	15014284	-	3498	protein_coding	Putative glucuronosyltransferase PGSIP8 [Source:UniProtKB/Swiss-Prot;Acc:Q8VZP6]	-
AT1G19640	3.76197	6.56168850048093e-17	8.31865959698364e-16	JMT	1	6788885	6791919	-	1662	protein_coding	Jasmonate O-methyltransferase [Source:UniProtKB/Swiss-Prot;Acc:Q9AR07]	-
AT1G24140	3.75973	2.8795973607831e-09	1.65469621327382e-08	3MMP	1	8535999	8537780	-	1782	protein_coding	Metalloendoproteinase 3-MMP [Source:UniProtKB/Swiss-Prot;Acc:Q5XF51]	PG_binding_1
AT5G60610	3.7589	8.50893394445879e-07	3.6141971515036e-06	-	5	24363591	24365615	+	1614	protein_coding	FBD-associated F-box protein At5g60610 [Source:UniProtKB/Swiss-Prot;Acc:Q9FF58]	LRR_2
AT1G56240	3.7581	4.76869256590452e-05	0.000156687613589838	PP2B13	1	21056099	21057577	-	1275	protein_coding	F-box protein PP2-B13 [Source:UniProtKB/Swiss-Prot;Acc:Q9C7J9]	-
AT2G35637	3.75769	0.0108634798953975	0.0229798852466831	-	2	14982534	14984339	-	1806	lncRNA	other RNA [Source:TAIR;Acc:AT2G35637]	-
AT5G58770	3.74923	2.89417663600272e-34	1.28492254776184e-32	-	5	23734273	23735767	+	1328	protein_coding	Dehydrodolichyl diphosphate synthase 2 [Source:UniProtKB/Swiss-Prot;Acc:Q56Y11]	Prenyltransf
AT5G15970	3.74651	9.36940478938382e-21	1.6599350876267e-19	KIN2	5	5211719	5212743	+	750	protein_coding	KIN2 [Source:UniProtKB/TrEMBL;Acc:A0A384KRF8]	-
AT2G37540	3.74463	1.44603861803814e-59	1.9375185698935e-57	-	2	15751568	15754061	-	1384	protein_coding	NAD(P)-binding Rossmann-fold superfamily protein [Source:UniProtKB/TrEMBL;Acc:O80924]	adh_short
AT1G25400	3.74396	9.68526474473868e-10	5.861982253943e-09	-	1	8911096	8912822	-	1727	protein_coding	At1g25400 [Source:UniProtKB/TrEMBL;Acc:Q9C6L0]	-
AT5G41740	3.74391	3.5165407804593e-17	4.54307832006682e-16	-	5	16688626	16693119	+	3851	protein_coding	Disease resistance protein (TIR-NBS-LRR class) family [Source:UniProtKB/TrEMBL;Acc:F4JYI4]	TIR
AT4G38545	3.74361	0.00144233825550721	0.00366997507450868	-	4	18022932	18025298	-	1849	lncRNA	other RNA [Source:TAIR;Acc:AT4G38545]	-
AT2G36580	3.73644	1.6146551812408e-33	6.88181415913221e-32	-	2	15339122	15343086	+	2020	protein_coding	Pyruvate kinase [Source:UniProtKB/TrEMBL;Acc:A0A178VX82]	PK
AT1G05575	3.73581	6.95069065539099e-05	0.000222342607726989	-	1	1661550	1662259	-	710	protein_coding	Transmembrane protein [Source:UniProtKB/TrEMBL;Acc:Q8LC91]	-
AT3G55430	3.73558	1.76216270580467e-28	5.50700456774933e-27	-	3	20549423	20552215	-	1944	protein_coding	Beta-1, 3-glucanase-like protein [Source:UniProtKB/TrEMBL;Acc:Q9M2T6]	Glyco_hydro_17
AT3G63440	3.73252	1.24235276076287e-07	5.86721936995145e-07	CKX6	3	23424157	23426536	+	2007	protein_coding	Cytokinin dehydrogenase 6 [Source:UniProtKB/Swiss-Prot;Acc:Q9LY71]	FAD_binding_4
AT1G11080	3.7314	1.47708425173581e-17	1.98148904177701e-16	scpl31	1	3694328	3698013	-	2322	protein_coding	Carboxypeptidase [Source:UniProtKB/TrEMBL;Acc:F4I7C9]	Peptidase_S10
AT5G65500	3.71617	0.0245527871151665	0.0478773999554654	-	5	26181093	26184110	-	2524	protein_coding	U-box domain-containing protein kinase family protein [Source:TAIR;Acc:AT5G65500]	Pkinase_Tyr
AT5G64660	3.71574	8.99097860590972e-20	1.47386181161785e-18	PUB27	5	25841913	25843555	-	1643	protein_coding	U-box domain-containing protein 27 [Source:UniProtKB/Swiss-Prot;Acc:Q9FLF4]	U-box
AT3G01290	3.71514	1.20557602376284e-37	6.34728684887468e-36	HIR3	3	87684	89593	-	1663	protein_coding	HIR2 [Source:UniProtKB/TrEMBL;Acc:A0A178V7M0]	-
ATMG01080	3.71097	0.033293887374885	0.0625984391143961	ATP9	Mt	278649	279152	+	504	protein_coding	ATP synthase subunit 9, mitochondrial [Source:UniProtKB/TrEMBL;Acc:Q304C3]	-
AT1G31050	3.70716	0.00504953752848521	0.0114884038370498	-	1	11075398	11079289	-	2090	protein_coding	basic helix-loop-helix (bHLH) DNA-binding superfamily protein [Source:TAIR;Acc:AT1G31050]	-
AT1G13340	3.70551	8.26828707398021e-19	1.23505468336035e-17	-	1	4569448	4571229	-	1590	protein_coding	Regulator of Vps4 activity in the MVB pathway protein [Source:UniProtKB/TrEMBL;Acc:Q9FX63]	-
AT5G54710	3.70045	6.80684426648659e-28	2.04442882291146e-26	-	5	22227483	22230663	-	2142	protein_coding	Ankyrin repeat family protein [Source:TAIR;Acc:AT5G54710]	-
AT4G32510	3.69641	0.00916726465730732	0.0197028829096061	-	4	15685379	15689293	-	2747	protein_coding	HCO3- transporter family [Source:TAIR;Acc:AT4G32510]	-
AT1G30190	3.69494	1.10633281149761e-05	4.00729290613952e-05	-	1	10618893	10620067	+	1175	protein_coding	Cotton fiber protein [Source:UniProtKB/TrEMBL;Acc:Q9C6Z9]	-
AT3G43430	3.69333	3.44592991221187e-28	1.06206787487125e-26	-	3	15354535	15355494	-	960	protein_coding	RING/U-box superfamily protein [Source:UniProtKB/TrEMBL;Acc:Q9M176]	-
AT4G15248	3.69311	9.37505492497991e-06	3.43332617023487e-05	MIP1A	4	8708841	8709482	+	642	protein_coding	B-box domain protein 30 [Source:UniProtKB/Swiss-Prot;Acc:Q1G3I2]	-
AT4G15670	3.69229	2.00573079111094e-17	2.66035756857726e-16	GRXS7	4	8929031	8929813	+	783	protein_coding	Monothiol glutaredoxin-S7 [Source:UniProtKB/Swiss-Prot;Acc:Q6NLU2]	-
AT4G34880	3.69136	0.00113909007266236	0.00295242435606312	-	4	16615391	16617586	+	1859	protein_coding	Amidase family protein [Source:TAIR;Acc:AT4G34880]	Amidase
AT4G19975	3.69117	0.0418493105542588	0.0766991705268322	-	4	10823579	10825395	+	1219	protein_coding	Glycosyltransferase [Source:UniProtKB/TrEMBL;Acc:A0A1P8B5X7]	-
AT3G55880	3.69051	9.56212915783284e-32	3.64501195972177e-30	SUE4	3	20736508	20738967	+	2139	protein_coding	Alpha/beta hydrolase related protein [Source:UniProtKB/TrEMBL;Acc:Q8L7D8]	-
AT3G21700	3.68867	3.03515968607532e-21	5.62208055758456e-20	SGP2	3	7644265	7646640	+	1752	protein_coding	Monomeric G-protein [Source:UniProtKB/TrEMBL;Acc:Q9LSZ4]	Ras
AT1G68440	3.68805	5.43339299113248e-35	2.50675467153774e-33	-	1	25657757	25659484	+	1728	protein_coding	At1g68440/T2E12_1 [Source:UniProtKB/TrEMBL;Acc:Q9M9C9]	-
AT5G41070	3.68653	2.57155639369156e-26	6.89941796945353e-25	DRB5	5	16438265	16440055	+	1511	protein_coding	Double-stranded RNA-binding protein 5 [Source:UniProtKB/Swiss-Prot;Acc:Q8GY79]	-
AT3G48240	3.68317	1.83986708425443e-16	2.23500900528106e-15	-	3	17867131	17868460	+	1246	protein_coding	At3g48240 [Source:UniProtKB/TrEMBL;Acc:Q9STK4]	-
AT3G62100	3.6806	1.54411493658078e-12	1.2726009510472e-11	IAA30	3	22995686	22996809	+	994	protein_coding	Auxin-responsive protein (Fragment) [Source:UniProtKB/TrEMBL;Acc:C0SVF9]	-
AT5G03495	3.67705	9.57938839049533e-42	5.93762865999234e-40	-	5	873293	875251	-	1328	protein_coding	RNA-binding (RRM/RBD/RNP motifs) family protein [Source:UniProtKB/TrEMBL;Acc:Q67YA0]	-
AT3G04100	3.676	0.01032894300619	0.0219487586615867	AGL57	3	1075299	1075922	+	624	protein_coding	AGAMOUS-like 57 [Source:UniProtKB/TrEMBL;Acc:Q9M8W6]	SRF-TF
AT4G33585	3.67494	0.0360929732770352	0.06720056332559	-	4	16141535	16142345	-	811	protein_coding	unknown protein; LOCATED IN: endomembrane system; Ha. [Source:TAIR;Acc:AT4G33585]	-
AT5G06520	3.66738	7.83729706226383e-05	0.0002485365066117	-	5	1987181	1989372	-	2109	protein_coding	Gb [Source:UniProtKB/TrEMBL;Acc:Q9FG18]	-
AT4G27970	3.66662	5.51246308988765e-17	7.00436536623089e-16	SLAH2	4	13918165	13920378	-	2127	protein_coding	S-type anion channel SLAH2 [Source:UniProtKB/Swiss-Prot;Acc:Q9ASQ7]	C4dic_mal_tran
AT1G68410	3.66654	4.47862786331975e-65	7.00795643843655e-63	-	1	25649624	25653019	-	2624	protein_coding	Probable protein phosphatase 2C 15 [Source:UniProtKB/Swiss-Prot;Acc:Q9M9C6]	PP2C
AT1G66580	3.66471	3.27430920859144e-47	2.61664081612293e-45	RPL10C	1	24839090	24840806	+	1151	protein_coding	60S ribosomal protein L10-3 [Source:UniProtKB/Swiss-Prot;Acc:Q93W22]	-
AT4G02280	3.66368	2.23135459186578e-13	2.02468736202712e-12	SUS3	4	994726	998991	+	3142	protein_coding	Sucrose synthase (Fragment) [Source:UniProtKB/TrEMBL;Acc:W8Q6L8]	Glycos_transf_1
AT5G20230	3.66221	1.09392871184568e-09	6.59067012823342e-09	BCB	5	6826365	6827748	+	1192	protein_coding	SAG14 [Source:UniProtKB/TrEMBL;Acc:A0A178UM84]	Cu_bind_like
AT2G26560	3.65842	3.68494600201385e-19	5.72202302158654e-18	PLP2	2	11293702	11295918	-	1644	protein_coding	Patatin-like protein 2 [Source:UniProtKB/Swiss-Prot;Acc:O48723]	-
AT5G55020	3.65018	0.0427546085712667	0.078159895538453	ATMYB120	5	22324599	22326418	-	1742	protein_coding	Transcription factor MYB120 [Source:UniProtKB/Swiss-Prot;Acc:Q94FL7]	Myb_DNA-binding
AT2G35480	3.64951	4.44557565994603e-23	9.50996185152509e-22	-	2	14910343	14912048	+	1338	protein_coding	Envelope glycoprotein [Source:UniProtKB/TrEMBL;Acc:Q8VZ11]	-
AT4G27410	3.64914	2.34487570310663e-53	2.44041575500995e-51	RD26	4	13707192	13709170	-	1896	protein_coding	NAC (No Apical Meristem) domain transcriptional regulator superfamily protein [Source:UniProtKB/TrEMBL;Acc:F4JIU9]	NAM
AT3G26910	3.6488	9.15157137733281e-18	1.24939329554118e-16	-	3	9914959	9918810	-	2788	protein_coding	Hydroxyproline-rich glycoprotein family protein [Source:UniProtKB/TrEMBL;Acc:Q9LW19]	-
AT3G16860	3.64764	1.11629932101355e-33	4.79430203589237e-32	COBL8	3	5759375	5762264	-	2390	protein_coding	COBRA-like protein 8 [Source:UniProtKB/Swiss-Prot;Acc:Q9LIB6]	-
AT1G77770	3.64726	2.59893560067748e-55	2.89322303486364e-53	-	1	29246074	29248150	-	1535	protein_coding	At1g77770 [Source:UniProtKB/TrEMBL;Acc:Q84K51]	-
AT5G51451	3.64671	2.34610763036396e-16	2.81482596981362e-15	RGF5	5	20898108	20898775	+	549	protein_coding	Root meristem growth factor 5 [Source:UniProtKB/Swiss-Prot;Acc:B3H5J1]	-
AT1G59590	3.64521	2.65966950707313e-22	5.33268502600971e-21	ZCF37	1	21887588	21888792	+	1205	protein_coding	At1g59590 [Source:UniProtKB/TrEMBL;Acc:Q9SLT9]	-
AT5G26865	3.64499	0.000282314909402927	0.000818168425437107	-	5	9457264	9457879	-	616	protein_coding	AGAMOUS-like MADS-box protein [Source:UniProtKB/TrEMBL;Acc:O04632]	SRF-TF
AT2G27080	3.64266	1.75904392008545e-16	2.14264380815634e-15	NHL13	2	11563933	11567504	+	1278	protein_coding	NDR1/HIN1-like protein 13 [Source:UniProtKB/Swiss-Prot;Acc:Q9ZVD2]	-
AT4G19520	3.6412	5.73911987596518e-42	3.59715816091308e-40	-	4	10639269	10647280	-	6180	protein_coding	Probable disease resistance protein At4g19520 [Source:UniProtKB/Swiss-Prot;Acc:F4JT82]	TIR
AT2G37870	3.63216	0.00200815455965284	0.00497778513645641	-	2	15859204	15859942	+	643	protein_coding	Bifunctional inhibitor/lipid-transfer protein/seed storage 2S albumin superfamily protein [Source:UniProtKB/TrEMBL;Acc:Q9SHA0]	-
AT5G54100	3.63072	1.85151240222519e-07	8.50881936993035e-07	-	5	21953700	21956580	-	1621	protein_coding	At5g54100 [Source:UniProtKB/TrEMBL;Acc:Q9LVW0]	-
AT4G10960	3.62796	3.40435693832664e-08	1.72412296410105e-07	UGE5	4	6715874	6718550	-	1343	protein_coding	UDP-glucose 4-epimerase 5 [Source:UniProtKB/Swiss-Prot;Acc:Q9SN58]	-
AT3G61190	3.62107	6.10186654148756e-06	2.2908618411464e-05	BAP1	3	22650159	22651636	-	1400	protein_coding	BON1-associated protein 1 [Source:UniProtKB/Swiss-Prot;Acc:Q941L2]	C2
AT1G33720	3.61962	1.8267220612957e-46	1.39504207657176e-44	CYP76C6	1	12220858	12224108	-	3017	protein_coding	Cytochrome P450, family 76, subfamily C, polypeptide 6 [Source:UniProtKB/TrEMBL;Acc:Q9LQ25]	p450
AT4G00305	3.61961	0.0441558549869128	0.0804389327678223	-	4	131422	132018	+	597	protein_coding	RING/U-box superfamily protein [Source:UniProtKB/TrEMBL;Acc:Q3EAE6]	-
AT1G32970	3.61831	0.0307674408525697	0.0584275869063141	SBT3.2	1	11948650	11951982	-	2276	protein_coding	Subtilisin-like protease SBT3.2 [Source:UniProtKB/Swiss-Prot;Acc:Q9MAP4]	Peptidase_S8
AT4G32690	3.61663	2.24199323212665e-116	1.25417101405165e-113	GLB3	4	15765112	15767106	+	1146	protein_coding	GLB3 [Source:UniProtKB/TrEMBL;Acc:A0A178V2G3]	-
AT2G41835	3.61426	6.25034934679355e-20	1.03675179380172e-18	SAP11	2	17457699	17459691	-	1438	protein_coding	Zinc finger AN1 and C2H2 domain-containing stress-associated protein 11 [Source:UniProtKB/Swiss-Prot;Acc:Q8VZ42]	zf-AN1
AT4G17260	3.61362	1.1008017854254e-07	5.22629763434728e-07	-	4	9673897	9675540	+	1453	protein_coding	L-lactate dehydrogenase [Source:UniProtKB/TrEMBL;Acc:O23569]	-
AT5G54940	3.61132	1.96847482594369e-74	4.68580773460809e-72	-	5	22307982	22309453	-	1396	protein_coding	AT5g54940/MBG8_21 [Source:UniProtKB/TrEMBL;Acc:Q9FFT6]	SUI1
AT2G45135	3.60863	0.00841007142852	0.0182101565980805	-	2	18608824	18610574	+	1183	protein_coding	RING/U-box superfamily protein [Source:UniProtKB/TrEMBL;Acc:F4IW24]	-
AT5G19240	3.6047	6.33352291517729e-26	1.64789428779078e-24	-	5	6470072	6471636	+	1392	protein_coding	Uncharacterized GPI-anchored protein At5g19240 [Source:UniProtKB/Swiss-Prot;Acc:Q84VZ5]	-
AT4G36990	3.60391	5.99817237427449e-73	1.35570813178551e-70	HSFB1	4	17440177	17442151	+	1783	protein_coding	Heat stress transcription factor B-1 [Source:UniProtKB/Swiss-Prot;Acc:Q96320]	HSF_DNA-bind
AT5G17850	3.6012	4.15252912645609e-22	8.20097014418195e-21	CCX2	5	5898852	5901157	+	2279	protein_coding	Cation/calcium exchanger 2 [Source:UniProtKB/Swiss-Prot;Acc:Q9FKP2]	Na_Ca_ex
AT4G20780	3.601	4.53068129117288e-20	7.5882129170123e-19	CML42	4	11133095	11134075	-	981	protein_coding	Calcium-binding protein CML42 [Source:UniProtKB/Swiss-Prot;Acc:Q9SVG9]	efhand
AT2G41100	3.5899	1.84450831497028e-32	7.38331271122987e-31	CML12	2	17137037	17139700	+	2548	protein_coding	Calmodulin-like protein 12 [Source:UniProtKB/Swiss-Prot;Acc:P25071]	-
AT3G05320	3.58784	1.63129950511392e-38	8.99062998187908e-37	OFUT23	3	1513062	1515568	-	2389	protein_coding	O-fucosyltransferase 23 [Source:UniProtKB/Swiss-Prot;Acc:Q9MA87]	-
AT5G57480	3.58646	4.05235813674448e-25	9.98629577839146e-24	-	5	23279139	23281271	-	2133	protein_coding	AAA-ATPase At5g57480 [Source:UniProtKB/Swiss-Prot;Acc:Q9FKM3]	AAA
AT1G28715	3.58461	4.89681208570597e-45	3.54598923073647e-43	-	1	10095813	10102928	-	1672	lncRNA	-	-
AT2G37980	3.58412	6.08217321636045e-08	2.97930621473908e-07	OFUT19	2	15893800	15897805	-	2632	protein_coding	O-fucosyltransferase 19 [Source:UniProtKB/Swiss-Prot;Acc:Q9SH89]	-
AT2G40180	3.58109	0.00129060551777232	0.00331518643848851	PP2C5	2	16782366	16784147	+	1462	protein_coding	PP2C-type phosphatase AP2C3 [Source:UniProtKB/TrEMBL;Acc:F6LPR7]	PP2C
AT3G14660	3.58074	2.42778839586586e-78	6.46716585070173e-76	CYP72A13	3	4924777	4927607	+	2593	protein_coding	Cytochrome P450 72A13 [Source:UniProtKB/Swiss-Prot;Acc:Q9LUC8]	p450
AT1G75340	3.58057	7.73549296696786e-150	7.2120579428697e-147	CG1	1	28268968	28272081	-	1761	protein_coding	Zinc finger CCCH domain-containing protein 16 [Source:UniProtKB/Swiss-Prot;Acc:Q9FWS3]	-
AT4G04610	3.57613	8.64126175062004e-06	3.17759856913515e-05	APR1	4	2324878	2327064	+	1935	protein_coding	5'-adenylylsulfate reductase 1, chloroplastic [Source:UniProtKB/Swiss-Prot;Acc:P92979]	-
AT3G57880	3.57514	1.47335552556322e-44	1.04328491265831e-42	-	3	21430922	21434648	-	3647	protein_coding	Anthranilate phosphoribosyltransferase-like protein [Source:UniProtKB/TrEMBL;Acc:Q9M2R0]	C2
AT5G24510	3.56914	1.94727687687922e-08	1.01717135478574e-07	-	5	8369141	8370119	-	743	protein_coding	60S acidic ribosomal protein family [Source:UniProtKB/TrEMBL;Acc:Q9FLV1]	-
AT1G62490	3.56839	3.01961220563981e-06	1.18517528001046e-05	-	1	23129872	23131533	-	1538	protein_coding	Mitochondrial transcription termination factor family protein [Source:UniProtKB/TrEMBL;Acc:Q9SXE8]	-
AT4G32450	3.56829	5.40417358757445e-120	3.26821049177205e-117	PCMP-H63	4	15660927	15662879	+	1953	protein_coding	Pentatricopeptide repeat-containing protein At4g32450, mitochondrial [Source:UniProtKB/Swiss-Prot;Acc:Q9SUU7]	-
AT4G15490	3.56598	1.67755771104387e-51	1.59732048265182e-49	UGT84A3	4	8852656	8854706	-	2051	protein_coding	UDP-glycosyltransferase 84A3 [Source:UniProtKB/Swiss-Prot;Acc:O23401]	UDPGT
AT4G33920	3.56371	2.84428565907764e-23	6.13138110862439e-22	-	4	16260481	16263054	+	2145	protein_coding	Probable protein phosphatase 2C 63 [Source:UniProtKB/Swiss-Prot;Acc:O81760]	PP2C
AT2G33590	3.56205	3.98181445245152e-68	7.24366505593945e-66	-	2	14224268	14226636	+	1591	protein_coding	CRL1 [Source:UniProtKB/TrEMBL;Acc:A0A178VRE7]	Epimerase
AT1G35140	3.56057	1.26818847038315e-18	1.86445369338327e-17	EXL1	1	12851983	12853235	+	1253	protein_coding	Protein EXORDIUM-like 1 [Source:UniProtKB/Swiss-Prot;Acc:Q9C6E4]	-
AT3G11050	3.55953	0.00101082678160207	0.00264681466585265	FER2	3	3463477	3465506	+	1148	protein_coding	Ferritin-2, chloroplastic [Source:UniProtKB/Swiss-Prot;Acc:Q9SRL5]	Ferritin
AT5G17350	3.55803	2.57209760883972e-08	1.32580640625196e-07	-	5	5718498	5719608	+	1111	protein_coding	Uncharacterized protein At5g17350 [Source:UniProtKB/TrEMBL;Acc:Q9LF49]	-
AT3G04120	3.55647	3.33473493052622e-21	6.15152751899874e-20	GAPC1	3	1080942	1083690	+	1711	protein_coding	Glyceraldehyde-3-phosphate dehydrogenase GAPC1, cytosolic [Source:UniProtKB/Swiss-Prot;Acc:P25858]	-
AT1G76070	3.55375	3.28467913003263e-15	3.55750146242063e-14	-	1	28546382	28547611	+	1230	protein_coding	Uncharacterized protein At1g76070 [Source:UniProtKB/Swiss-Prot;Acc:Q9SGS5]	-
AT2G28210	3.55343	8.6116439791904e-08	4.14485148802677e-07	ATACA2	2	12029666	12033096	+	2924	protein_coding	ATACA2 [Source:UniProtKB/TrEMBL;Acc:A0A178VW72]	-
AT2G27150	3.55214	3.31027856723261e-169	4.11504406779982e-166	AAO3	2	11601727	11608450	+	5431	protein_coding	Abscisic-aldehyde oxidase [Source:UniProtKB/Swiss-Prot;Acc:Q7G9P4]	Fer2
AT3G52748	3.54817	0.0131356724233214	0.0273366635178794	-	3	19548972	19549589	+	436	ncRNA	other RNA [Source:TAIR;Acc:AT3G52748]	-
AT5G57050	3.54737	1.17803079035668e-18	1.73761482959927e-17	ABI2	5	23087122	23089631	+	2282	protein_coding	AtABI2 [Source:UniProtKB/TrEMBL;Acc:A0A178UGB7]	PP2C
AT4G12120	3.54595	1.17445614328329e-32	4.73506858776701e-31	SEC1B	4	7256522	7261180	-	2420	protein_coding	Protein transport Sec1b [Source:UniProtKB/Swiss-Prot;Acc:Q9SZ77]	Sec1
AT1G61340	3.54559	3.21020885629038e-13	2.8712098813366e-12	-	1	22628264	22630020	+	1087	protein_coding	F-box protein At1g61340 [Source:UniProtKB/Swiss-Prot;Acc:Q8GX77]	-
AT5G54860	3.54379	3.63850672734287e-28	1.11680694829937e-26	-	5	22284425	22287206	+	1953	protein_coding	Probable folate-biopterin transporter 4 [Source:UniProtKB/Swiss-Prot;Acc:Q8RWQ5]	-
AT4G27350	3.53266	1.38541093203935e-44	9.87259713863452e-43	-	4	13690645	13692832	-	1382	protein_coding	Membrane lipoprotein lipid attachment site-like protein, putative (DUF1223) [Source:UniProtKB/TrEMBL;Acc:O81838]	-
AT2G42540	3.53042	2.94808945082936e-05	0.000100176840625296	COR15A	2	17710441	17712330	-	1584	protein_coding	Protein COLD-REGULATED 15A, chloroplastic [Source:UniProtKB/Swiss-Prot;Acc:Q42512]	-
AT4G37590	3.52682	4.01094512835573e-226	1.1218613524011e-222	NPY5	4	17662840	17666736	-	3161	protein_coding	BTB/POZ domain-containing protein NPY5 [Source:UniProtKB/Swiss-Prot;Acc:Q0WL52]	BTB
AT1G06180	3.5197	1.01245838123861e-05	3.69030277546753e-05	ATMYB13	1	1889362	1891276	+	1076	protein_coding	Transcription factor MYB13 [Source:UniProtKB/Swiss-Prot;Acc:Q9LNC9]	Myb_DNA-binding
AT1G69270	3.51949	9.65035583511052e-10	5.84401521424717e-09	RPK1	1	26040689	26042741	-	2053	protein_coding	Probable LRR receptor-like serine/threonine-protein kinase RPK1 [Source:UniProtKB/Swiss-Prot;Acc:Q9ZRF9]	Pkinase
AT5G16530	3.51854	1.31573074329531e-09	7.85926084142439e-09	PIN5	5	5400600	5402845	+	1491	protein_coding	Auxin efflux carrier component [Source:UniProtKB/TrEMBL;Acc:A0A178UIR3]	-
AT4G30270	3.51838	1.12724404887055e-45	8.40773761250912e-44	XTH24	4	14819192	14820595	-	1210	protein_coding	Xyloglucan endotransglucosylase/hydrolase protein 24 [Source:UniProtKB/Swiss-Prot;Acc:P24806]	-
AT1G68360	3.5174	2.70215937584183e-11	1.9675729968707e-10	GIS3	1	25621533	25622593	-	1061	protein_coding	Zinc finger protein GIS3 [Source:UniProtKB/Swiss-Prot;Acc:Q9C9H1]	-
AT1G55920	3.51599	1.53676424461067e-33	6.5623352552306e-32	SAT1	1	20912116	20913565	+	1450	protein_coding	Serine acetyltransferase 1, chloroplastic [Source:UniProtKB/Swiss-Prot;Acc:Q42588]	Hexapep
AT1G06753	3.51189	0.0256960840969979	0.0498980801661395	-	1	12550564	12550980	-	417	lncRNA	-	-
AT5G65920	3.51125	1.0675965068649e-27	3.16824130472269e-26	PUB31	5	26363709	26366065	-	2357	protein_coding	U-box domain-containing protein 31 [Source:UniProtKB/Swiss-Prot;Acc:Q9FHN9]	U-box
AT2G42530	3.50939	2.36040146976663e-05	8.1255912749997e-05	COR15B	2	17708593	17710433	-	1584	protein_coding	Protein COLD-REGULATED 15B, chloroplastic [Source:UniProtKB/Swiss-Prot;Acc:Q9SIN5]	-
AT1G27730	3.50825	1.62680399158192e-15	1.80562331922803e-14	ZAT10	1	9648021	9649323	-	1303	protein_coding	Zinc finger protein ZAT10 [Source:UniProtKB/Swiss-Prot;Acc:Q96289]	-
AT5G17860	3.50629	5.86958985113005e-57	7.09934824372357e-55	CCX1	5	5902394	5904532	-	2139	protein_coding	Cation/calcium exchanger 1 [Source:UniProtKB/Swiss-Prot;Acc:Q9FKP1]	Na_Ca_ex
AT3G48020	3.50401	0.00066259146802994	0.0017988530318658	-	3	17724400	17725198	+	799	protein_coding	At3g48020 [Source:UniProtKB/TrEMBL;Acc:Q9SU65]	-
AT3G24420	3.50309	4.15334415441176e-99	1.85870457598235e-96	-	3	8862813	8865239	-	1476	protein_coding	Alpha/beta-Hydrolases superfamily protein [Source:UniProtKB/TrEMBL;Acc:Q9LK01]	Abhydrolase_1
AT3G49530	3.4973	2.44638035598563e-18	3.5303347193158e-17	NAC062	3	18362443	18364959	-	1966	protein_coding	NAC domain-containing protein 62 [Source:UniProtKB/Swiss-Prot;Acc:Q9SCK6]	NAM
AT5G59570	3.49351	9.62201013825577e-07	4.05007710409351e-06	BOA	5	24003888	24007844	+	3655	protein_coding	Transcription factor BOA [Source:UniProtKB/Swiss-Prot;Acc:Q9LTH4]	Myb_DNA-binding
AT1G69710	3.49183	0.0102999806172876	0.0218913721782322	-	1	26222004	26226664	+	3726	protein_coding	Regulator of chromosome condensation (RCC1) family with FYVE zinc finger domain-containing protein [Source:UniProtKB/TrEMBL;Acc:F4I287]	FYVE
AT1G22470	3.49121	1.81930841460032e-14	1.81817083899494e-13	-	1	7932777	7933604	-	828	protein_coding	At1g22470/F12K8_18 [Source:UniProtKB/TrEMBL;Acc:Q8L443]	-
AT5G09430	3.49053	1.37916737245008e-09	8.21406684214613e-09	-	5	2931963	2933423	+	1196	protein_coding	Alpha/beta-Hydrolases superfamily protein [Source:UniProtKB/TrEMBL;Acc:Q4PSG2]	Abhydrolase_1
AT2G08445	3.48887	2.72013959400579e-10	1.76627520474386e-09	-	2	13503212	13503632	+	421	lncRNA	-	-
AT4G18280	3.48871	5.58098359231046e-23	1.18369752475392e-21	-	4	10103866	10104837	+	972	protein_coding	Glycine-rich cell wall protein-like protein [Source:UniProtKB/TrEMBL;Acc:F4JQT4]	-
AT5G46295	3.4854	0.049403025657287	0.0887335127715086	-	5	18779790	18780205	-	416	protein_coding	Transmembrane protein [Source:UniProtKB/TrEMBL;Acc:Q3E8F8]	-
AT3G53230	3.48185	7.9815046198144e-14	7.52926422314363e-13	CDC48D	3	19723350	19727128	+	3153	protein_coding	Cell division control protein 48 homolog D [Source:UniProtKB/Swiss-Prot;Acc:Q9SCN8]	AAA
AT1G60190	3.47801	7.73751011292421e-05	0.000245685435343823	PUB19	1	22198266	22200687	+	2422	protein_coding	U-box domain-containing protein 19 [Source:UniProtKB/Swiss-Prot;Acc:O80742]	U-box
AT2G41630	3.47625	6.07541652466487e-44	4.19578765913275e-42	TFIIB1	2	17355299	17357622	-	1417	protein_coding	TFIIB1 [Source:UniProtKB/TrEMBL;Acc:A0A178VYM4]	TFIIB_Zn_Ribbon
AT1G57990	3.4742	1.230894974026e-17	1.66202832471049e-16	PUP18	1	21441179	21443036	-	1858	protein_coding	PUP18 [Source:UniProtKB/TrEMBL;Acc:A0A178WC51]	-
AT1G03170	3.47168	0.000554620177069317	0.00152346932016978	FAF2	1	768376	770684	+	2309	protein_coding	Protein FANTASTIC FOUR 2 [Source:UniProtKB/Swiss-Prot;Acc:Q8GXU9]	-
AT1G33600	3.46835	5.43821354786212e-32	2.10528488489555e-30	-	1	12180483	12184528	+	2439	protein_coding	Leucine-rich repeat (LRR) family protein [Source:UniProtKB/TrEMBL;Acc:Q9FW48]	LRRNT_2
AT1G37130	3.46311	2.32215933372482e-09	1.34857610307362e-08	NIA2	1	14158452	14161938	+	3205	protein_coding	Nitrate reductase [NADH] 2 [Source:UniProtKB/Swiss-Prot;Acc:P11035]	NAD_binding_1
AT5G01340	3.46111	7.14505583430683e-13	6.12558503250765e-12	SFC1	5	143055	144863	-	1417	protein_coding	Mitochondrial succinate-fumarate transporter 1 [Source:UniProtKB/Swiss-Prot;Acc:Q9M038]	Mito_carr
AT2G32550	3.46085	0.0277089726275566	0.0533162904143951	-	2	13819352	13822861	+	1507	protein_coding	Cell differentiation, Rcd1-like protein [Source:UniProtKB/TrEMBL;Acc:Q58FZ9]	-
AT3G28570	3.45996	0.0060457940150376	0.0135159043741114	-	3	10710405	10712028	+	1624	protein_coding	P-loop containing nucleoside triphosphate hydrolases superfamily protein [Source:UniProtKB/TrEMBL;Acc:A0A1I9LRU0]	AAA
AT5G52760	3.45817	3.96265306065219e-08	1.98897094852296e-07	HIPP14	5	21386727	21387714	+	900	protein_coding	Heavy metal-associated isoprenylated plant protein 14 [Source:UniProtKB/Swiss-Prot;Acc:Q9LTE1]	-
AT2G23810	3.45775	7.13842554566932e-09	3.91381329787108e-08	TET8	2	10135605	10137595	-	1319	protein_coding	TET8 [Source:UniProtKB/TrEMBL;Acc:A0A178VYI5]	Tetraspannin
AT4G10040	3.44841	1.47266764072979e-39	8.4710568454935e-38	CYTC-2	4	6276948	6278622	+	815	protein_coding	CYTC-2 [Source:UniProtKB/TrEMBL;Acc:A0A178UZN3]	-
AT1G75270	3.44749	1.15335434683166e-54	1.24074311849545e-52	DHAR2	1	28250075	28251469	-	1054	protein_coding	Glutathione S-transferase DHAR2 [Source:UniProtKB/Swiss-Prot;Acc:Q9FRL8]	-
AT1G22110	3.44264	6.64072550419983e-15	6.96637946000822e-14	-	1	7800507	7804061	-	2378	protein_coding	F2E2.18 [Source:UniProtKB/TrEMBL;Acc:Q9LM48]	-
AT5G39580	3.44048	0.00070340939120383	0.00189929872542258	PER62	5	15847065	15849141	-	1294	protein_coding	Peroxidase 62 [Source:UniProtKB/Swiss-Prot;Acc:Q9FKA4]	-
AT4G00210	3.43901	0.00158052060911804	0.00399116681521558	LBD31	4	85471	87071	-	1068	protein_coding	LOB domain-containing protein 31 [Source:UniProtKB/Swiss-Prot;Acc:O81322]	-
AT5G56030	3.43809	4.36702891039607e-34	1.9197767956586e-32	HSP81-2	5	22686473	22689671	+	2875	protein_coding	Heat shock protein 81-2 [Source:UniProtKB/TrEMBL;Acc:F4K6B6]	HATPase_c
AT5G15090	3.43807	2.55959970229894e-08	1.31997241158426e-07	VDAC3	5	4888964	4891603	-	1594	protein_coding	Mitochondrial outer membrane protein porin 3 [Source:UniProtKB/Swiss-Prot;Acc:Q9SMX3]	-
AT2G37760	3.43735	2.27504767371321e-17	2.99802513233256e-16	AKR4C8	2	15831656	15833921	+	1665	protein_coding	Aldo-keto reductase family 4 member C8 [Source:UniProtKB/Swiss-Prot;Acc:O80944]	Aldo_ket_red
AT3G26470	3.43663	0.00193608015329766	0.00481352550113205	-	3	9685932	9687642	+	1620	protein_coding	Powdery mildew resistance protein, RPW8 domain-containing protein [Source:UniProtKB/TrEMBL;Acc:Q9LIM8]	-
AT2G32960	3.43622	1.89301023259491e-31	7.04791962804388e-30	DSP2	2	13987669	13990994	+	1355	protein_coding	Tyrosine-protein phosphatase DSP2 [Source:UniProtKB/Swiss-Prot;Acc:Q84MD6]	-
AT1G74330	3.43441	1.14029977741932e-28	3.61407192911257e-27	-	1	27943243	27947886	-	3404	protein_coding	Protein kinase superfamily protein [Source:UniProtKB/TrEMBL;Acc:F4HTX0]	Pkinase
AT5G52830	3.43295	1.01851629194576e-14	1.04976142554483e-13	WRKY27	5	21410769	21412526	+	1582	protein_coding	Probable WRKY transcription factor 27 [Source:UniProtKB/Swiss-Prot;Acc:Q9FLX8]	WRKY
AT5G17020	3.42226	2.260477204475e-100	1.0537591234861e-97	XPO1	5	5594632	5602969	+	4002	protein_coding	XPO1A [Source:UniProtKB/TrEMBL;Acc:A0A178U9W2]	-
AT5G17760	3.42192	1.37376931215057e-51	1.31929022011507e-49	-	5	5860350	5862475	-	2126	protein_coding	AAA-ATPase At5g17760 [Source:UniProtKB/Swiss-Prot;Acc:Q9FN75]	AAA
AT1G49405	3.41857	0.00129242661155534	0.00331948322545481	-	1	18284270	18285418	-	995	protein_coding	CASP-like protein 5C3 [Source:UniProtKB/Swiss-Prot;Acc:Q3ECT8]	-
AT5G56350	3.41794	1.49882455349601e-17	2.00944866441142e-16	-	5	22819936	22822904	-	2190	protein_coding	Pyruvate kinase [Source:UniProtKB/TrEMBL;Acc:Q9FM97]	PK
AT2G27830	3.41551	6.67331974051036e-22	1.30298606032862e-20	-	2	11860218	11861525	+	1308	protein_coding	Expressed protein [Source:UniProtKB/TrEMBL;Acc:Q9ZUY4]	-
AT5G16970	3.41511	2.71940191072234e-71	5.58250799580946e-69	AER	5	5575973	5578086	-	1441	protein_coding	NADPH-dependent oxidoreductase 2-alkenal reductase [Source:UniProtKB/Swiss-Prot;Acc:Q39172]	ADH_zinc_N
AT3G56600	3.41455	0.00541703381268692	0.0122473020705954	-	3	20968444	20971021	+	2437	protein_coding	Phosphatidylinositol 4-kinase gamma-like protein [Source:UniProtKB/TrEMBL;Acc:A0A1I9LRU9]	PI3_PI4_kinase
AT3G62420	3.41135	1.21466808112388e-42	7.8780907197762e-41	BZIP53	3	23091586	23092850	-	1265	protein_coding	bZIP transcription factor 53 [Source:UniProtKB/Swiss-Prot;Acc:Q9LZP8]	bZIP_1
AT4G17500	3.40977	5.52403063205866e-23	1.17272969091978e-21	ERF1A	4	9759203	9760391	+	1189	protein_coding	Ethylene-responsive transcription factor 1A [Source:UniProtKB/Swiss-Prot;Acc:O80337]	AP2
AT2G41010	3.40418	3.24298887079673e-26	8.62843269595096e-25	CAMBP25	2	17113798	17115047	-	1250	protein_coding	Calmodulin-binding protein 25 [Source:UniProtKB/Swiss-Prot;Acc:O80683]	-
AT4G09405	3.40141	0.000567020285933513	0.00155600268801181	-	4	17393758	17393956	-	199	ncRNA	-	-
AT2G20150	3.40029	0.00292423432371876	0.00699964347748513	-	2	8697300	8699299	+	1284	protein_coding	Uncharacterized protein At2g20150/T2G17.5 [Source:UniProtKB/TrEMBL;Acc:Q84X45]	-
AT2G27500	3.39603	4.1433771014171e-22	8.19012420682941e-21	-	2	11752064	11754066	-	1990	protein_coding	Glucan endo-1,3-beta-glucosidase 14 [Source:UniProtKB/Swiss-Prot;Acc:Q9ZQG9]	Glyco_hydro_17
AT1G21390	3.38852	1.99344344640559e-11	1.46679679568469e-10	emb2170	1	7489046	7490803	-	1335	protein_coding	Emb2170 [Source:UniProtKB/TrEMBL;Acc:A0A178W1S8]	-
AT4G20390	3.38533	1.5359810025149e-09	9.10198911871647e-09	-	4	11006815	11008076	+	1054	protein_coding	CASP-like protein 1B2 [Source:UniProtKB/Swiss-Prot;Acc:Q9SUP0]	-
AT3G26830	3.38487	0.00666903880015719	0.0147413229469838	CYP71B15	3	9887917	9889791	+	1777	protein_coding	Bifunctional dihydrocamalexate synthase/camalexin synthase [Source:UniProtKB/Swiss-Prot;Acc:Q9LW27]	p450
AT3G50480	3.37818	5.86463352271513e-95	2.38594617644134e-92	HR4	3	18733021	18734420	+	1109	protein_coding	RPW8-like protein 4 [Source:UniProtKB/Swiss-Prot;Acc:Q9SCS6]	-
AT4G19700	3.37814	2.355784521951e-27	6.8016818662162e-26	BOI	4	10713410	10714745	-	1248	protein_coding	E3 ubiquitin-protein ligase BOI [Source:UniProtKB/Swiss-Prot;Acc:O81851]	-
AT2G37430	3.37683	0.000203378088907235	0.000602753393031562	ZAT11	2	15706285	15707224	+	940	protein_coding	ZAT11 [Source:UniProtKB/TrEMBL;Acc:A0A178VNJ8]	-
AT5G52570	3.37641	3.35120367141541e-12	2.67427009099826e-11	BETA-OHASE 2	5	21334793	21337126	-	1269	protein_coding	Beta-carotene 3-hydroxylase 2, chloroplastic [Source:UniProtKB/Swiss-Prot;Acc:Q9LTG0]	-
AT3G48630	3.37598	0.00955899607841472	0.0204544416420204	-	3	18018226	18018808	-	421	protein_coding	unknown protein; BEST Arabidopsis thaliana protein match is: unknown protein (TAIR:AT3G44150.1); Ha. [Source:TAIR;Acc:AT3G48630]	-
AT3G57760	3.37448	1.49418986163589e-34	6.72716143741743e-33	-	3	21395297	21397244	+	1756	protein_coding	AT3g57760/F15B8_50 [Source:UniProtKB/TrEMBL;Acc:Q9SVZ0]	Pkinase_Tyr
AT1G46696	3.374	0.0410330602405841	0.0753513135776209	-	1	17261860	17264183	-	1851	protein_coding	Uncharacterized protein F2G19.33 [Source:UniProtKB/TrEMBL;Acc:Q9C631]	-
AT1G03850	3.37317	2.01193698905177e-13	1.83676467021715e-12	-	1	975871	977911	-	1441	protein_coding	Glutaredoxin family protein [Source:TAIR;Acc:AT1G03850]	-
AT2G24100	3.36886	5.2753828086021e-121	3.47182252133178e-118	-	2	10244745	10246994	+	1856	protein_coding	ATP-dependent DNA helicase [Source:UniProtKB/TrEMBL;Acc:Q9ZUI1]	-
AT5G54720	3.36857	9.94095254259671e-29	3.17316339647852e-27	-	5	22231448	22232949	-	1502	protein_coding	Ankyrin repeat family protein [Source:UniProtKB/TrEMBL;Acc:Q9FH33]	-
AT3G25230	3.36455	1.9120577625891e-36	9.38250098589776e-35	ROF1	3	9188096	9191630	+	2310	protein_coding	Peptidylprolyl isomerase [Source:UniProtKB/TrEMBL;Acc:B3H746]	FKBP_C
AT1G65310	3.36394	4.34102379762157e-14	4.19045506883436e-13	ATXTH17	1	24257054	24258506	+	1244	protein_coding	xyloglucan endotransglucosylase/hydrolase 17 [Source:TAIR;Acc:AT1G65310]	-
AT4G21323	3.36285	1.95205058200548e-19	3.10000594910963e-18	-	4	11341963	11345718	+	3029	protein_coding	Subtilase family protein [Source:TAIR;Acc:AT4G21323]	Peptidase_S8
AT1G10585	3.36135	2.47424444034278e-14	2.44863748770942e-13	BHLH167	1	3493770	3495244	-	1102	protein_coding	Transcription factor bHLH167 [Source:UniProtKB/Swiss-Prot;Acc:F4I4E1]	-
AT4G04540	3.3605	0.0016470517046875	0.00414840487889324	CRK39	4	2259498	2262320	+	2495	protein_coding	Putative cysteine-rich receptor-like protein kinase 39 [Source:UniProtKB/Swiss-Prot;Acc:Q9SYS7]	Pkinase
AT1G66650	3.35884	2.33039698393213e-06	9.28341871327493e-06	-	1	24859917	24861821	-	1186	protein_coding	E3 ubiquitin-protein ligase SINA-like 4 [Source:UniProtKB/Swiss-Prot;Acc:Q9C9M0]	-
AT3G52770	3.35808	2.27935479312913e-16	2.73914301026087e-15	ZPR3	3	19557516	19559323	-	1004	protein_coding	ZPR3 [Source:UniProtKB/TrEMBL;Acc:A0A178VBM1]	-
AT3G15990	3.35719	1.06955990913253e-05	3.88199067749385e-05	SULTR3;4	3	5426987	5430897	+	2274	protein_coding	Probable sulfate transporter 3.4 [Source:UniProtKB/Swiss-Prot;Acc:Q9LW86]	Sulfate_transp
ATMG00650	3.35659	1.03041170387669e-11	7.80517680634558e-11	NAD4L	Mt	188929	189231	-	303	protein_coding	NADH dehydrogenase subunit 4L [Source:UniProtKB/TrEMBL;Acc:G1C2W6]	-
AT5G60270	3.35634	6.09173069675732e-55	6.64919834490935e-53	LECRK17	5	24257723	24260043	+	2321	protein_coding	L-type lectin-domain containing receptor kinase I.7 [Source:UniProtKB/Swiss-Prot;Acc:Q9LSS0]	Pkinase
AT5G12930	3.34928	1.66603437495907e-14	1.67321297908816e-13	-	5	4082890	4085376	-	1739	protein_coding	At5g12930 [Source:UniProtKB/TrEMBL;Acc:Q9LXU6]	-
AT5G59845	3.34676	2.39809075652161e-09	1.38798962151908e-08	GASA10	5	24111304	24112100	+	701	protein_coding	Gibberellin-regulated protein 10 [Source:UniProtKB/Swiss-Prot;Acc:Q8LFM2]	-
AT5G11670	3.34642	6.43533227048597e-34	2.81794510536975e-32	NADP-ME2	5	3754091	3758342	+	2434	protein_coding	NADP-dependent malic enzyme 2 [Source:UniProtKB/Swiss-Prot;Acc:Q9LYG3]	Malic_M
AT3G27440	3.34275	0.0136225639303576	0.0282239343060817	UKL5	3	10155438	10158215	+	1907	protein_coding	Uridine kinase-like protein 5 [Source:UniProtKB/Swiss-Prot;Acc:Q9LTY6]	-
AT3G15270	3.34005	4.54008616067122e-25	1.11513685983731e-23	SPL5	3	5140365	5142323	-	1872	protein_coding	SPL5 [Source:UniProtKB/TrEMBL;Acc:A0A178VL13]	SBP
ATMG00110	3.33938	1.37207892900975e-05	4.89659300088073e-05	CCB206	Mt	30463	31083	+	621	protein_coding	CcmB [Source:UniProtKB/TrEMBL;Acc:G1C2W9]	-
AT4G36648	3.33803	6.82174299551158e-72	1.45374591683397e-69	-	4	17280528	17282730	-	2105	ncRNA	other RNA [Source:TAIR;Acc:AT4G36648]	-
AT1G15760	3.33522	0.00115033000446622	0.00297879691933066	-	1	5425616	5426666	+	1051	protein_coding	At1g15760 [Source:UniProtKB/TrEMBL;Acc:Q9LMQ8]	-
AT3G13380	3.33367	8.92467703922709e-31	3.19517717487593e-29	BRL3	3	4346330	4350939	+	4517	protein_coding	Receptor-like protein kinase BRI1-like 3 [Source:UniProtKB/Swiss-Prot;Acc:Q9LJF3]	Pkinase
AT4G31860	3.32852	2.2170468021366e-42	1.4173896927031e-40	-	4	15406439	15409056	-	1690	protein_coding	Probable protein phosphatase 2C 60 [Source:UniProtKB/Swiss-Prot;Acc:Q9SZ53]	PP2C
AT4G12720	3.32665	8.22437027741836e-27	2.24973727784246e-25	AtNUDT7	4	7487225	7490127	+	2125	protein_coding	MutT/nudix family protein [Source:UniProtKB/TrEMBL;Acc:F4JRE7]	NUDIX
AT2G34360	3.32649	6.21572642743213e-15	6.54508680189277e-14	DTX15	2	14507294	14510342	+	1554	protein_coding	Protein DETOXIFICATION 15 [Source:UniProtKB/Swiss-Prot;Acc:F4IHU9]	MatE
AT5G18270	3.32254	3.84562253728708e-11	2.75447022709141e-10	ANAC087	5	6040919	6043014	-	1605	protein_coding	NAC domain-containing protein 87 [Source:UniProtKB/Swiss-Prot;Acc:Q9FK44]	NAM
AT3G54820	3.31935	4.83437863172643e-10	3.02923708382836e-09	PIP2-5	3	20301759	20304309	+	1790	protein_coding	Probable aquaporin PIP2-5 [Source:UniProtKB/Swiss-Prot;Acc:Q9SV31]	-
AT5G52930	3.31783	9.25449277621035e-09	4.9946582334897e-08	-	5	21470299	21471861	+	1563	protein_coding	Expressed protein [Source:UniProtKB/TrEMBL;Acc:Q9FLW8]	-
AT2G29720	3.31668	5.80000499970876e-19	8.85876531559613e-18	CTF2B	2	12700401	12702443	-	1629	protein_coding	FAD/NAD(P)-binding oxidoreductase family protein [Source:UniProtKB/TrEMBL;Acc:O82384]	FAD_binding_3
AT1G71960	3.31455	1.87710222425584e-37	9.79068516782018e-36	ABCG25	1	27082394	27088248	-	2267	protein_coding	ABC transporter G family member 25 [Source:UniProtKB/Swiss-Prot;Acc:Q84TH5]	ABC2_membrane
AT2G24490	3.31376	6.00103483474242e-15	6.33093613683151e-14	RPA2A	2	10397377	10400802	-	2267	protein_coding	RPA32A [Source:UniProtKB/TrEMBL;Acc:A0A178VTA7]	tRNA_anti
AT1G62300	3.31299	4.70103060613134e-13	4.10899456417167e-12	WRKY6	1	23016569	23019494	-	2319	protein_coding	Uncharacterized protein At1g62300 (Fragment) [Source:UniProtKB/TrEMBL;Acc:C0SV11]	WRKY
AT1G31885	3.30906	0.0084155164184158	0.0182201833941434	NIP3-1	1	11450315	11452068	+	1439	protein_coding	Aquaporin NIP3-1 [Source:UniProtKB/Swiss-Prot;Acc:Q9C6T0]	-
AT1G63720	3.30793	5.32725830585062e-13	4.62923230492091e-12	-	1	23635745	23637577	-	1683	protein_coding	At1g63720/F24D7_9 [Source:UniProtKB/TrEMBL;Acc:Q93W23]	-
AT4G00680	3.30765	6.70943131693639e-07	2.88989865539497e-06	ADF8	4	279596	281072	-	1400	protein_coding	actin depolymerizing factor 8 [Source:TAIR;Acc:AT4G00680]	Cofilin_ADF
AT1G61640	3.3049	1.26950629263118e-28	4.00655469730822e-27	-	1	22746340	22749264	-	2636	protein_coding	Protein kinase superfamily protein [Source:UniProtKB/TrEMBL;Acc:Q8L6Y8]	ABC1
AT5G17330	3.30462	4.71096977528904e-06	1.79885084798409e-05	GAD1	5	5710910	5715075	+	1976	protein_coding	Glutamate decarboxylase 1 [Source:UniProtKB/Swiss-Prot;Acc:Q42521]	-
AT3G60540	3.29842	8.60774749243926e-14	8.09953565562745e-13	-	3	22374864	22375916	-	1053	protein_coding	Protein transport protein Sec61 subunit beta [Source:UniProtKB/TrEMBL;Acc:Q9M206]	-
AT4G18880	3.29752	9.8040195283508e-15	1.01234305937415e-13	HSFA4A	4	10347479	10349902	-	2347	protein_coding	HSF A4A [Source:UniProtKB/TrEMBL;Acc:A0A178UUP9]	HSF_DNA-bind
AT3G15370	3.29748	0.000925319246953653	0.00244104497404326	ATEXPA12	3	5190554	5192197	+	1159	protein_coding	Expansin [Source:UniProtKB/TrEMBL;Acc:A0A1I9LSN2]	-
AT2G18100	3.29237	3.78722688212357e-07	1.6770826976924e-06	-	2	7867828	7871801	+	2593	protein_coding	Protein of unknown function (DUF726) [Source:TAIR;Acc:AT2G18100]	-
AT3G56880	3.29036	4.97816433290585e-78	1.31048711897766e-75	-	3	21059785	21061247	+	1463	protein_coding	VQ motif-containing protein [Source:UniProtKB/TrEMBL;Acc:Q9LES0]	-
AT3G45660	3.28837	0.000107688168205371	0.000334810400411751	-	3	16761716	16764439	+	2076	protein_coding	Major facilitator superfamily protein [Source:UniProtKB/TrEMBL;Acc:A0A1I9LN67]	-
AT3G62040	3.28673	0.035968883964912	0.0669947258980224	-	3	22975328	22976603	-	930	protein_coding	Haloacid dehalogenase-like hydrolase (HAD) superfamily protein [Source:UniProtKB/TrEMBL;Acc:F4IX29]	-
AT1G23490	3.28224	1.24534197932572e-209	2.78657721293922e-206	ARF2-A	1	8336593	8338827	+	1227	protein_coding	ADP-ribosylation factor 2-B [Source:UniProtKB/Swiss-Prot;Acc:P0DH91]	Arf
AT1G29290	3.28071	5.34488524710252e-06	2.02501104451686e-05	CEP14	1	10244453	10245874	+	1422	protein_coding	Precursor of CEP14 [Source:UniProtKB/Swiss-Prot;Acc:Q52K95]	-
AT3G62150	3.27605	1.72283629493524e-66	2.87687947279634e-64	ABCB21	3	23008653	23014030	-	4444	protein_coding	ABC transporter B family member 21 [Source:UniProtKB/Swiss-Prot;Acc:Q9M1Q9]	ABC_membrane
AT1G23710	3.27579	2.44108612293081e-12	1.98264040242105e-11	-	1	8385188	8386522	+	1335	protein_coding	At1g23710 [Source:UniProtKB/TrEMBL;Acc:Q9ZUC4]	-
AT1G48370	3.27344	7.12383452223544e-13	6.10973251320584e-12	YSL8	1	17874436	17877462	+	2652	protein_coding	Probable metal-nicotianamine transporter YSL8 [Source:UniProtKB/Swiss-Prot;Acc:Q6R3K4]	OPT
AT1G55800	3.27124	0.00257849224571227	0.00624081584532804	-	1	20856526	20857630	-	1036	protein_coding	Domain of unknown function (DUF2431) [Source:TAIR;Acc:AT1G55800]	-
AT1G05000	3.26723	1.52255586453818e-13	1.40200452777392e-12	-	1	1425539	1428869	+	2909	protein_coding	Phosphotyrosine protein phosphatases superfamily protein [Source:UniProtKB/TrEMBL;Acc:F4I780]	-
AT5G24030	3.2653	6.76435257818639e-29	2.19043637177277e-27	SLAH3	5	8118317	8122914	-	2603	protein_coding	S-type anion channel SLAH3 [Source:UniProtKB/Swiss-Prot;Acc:Q9FLV9]	C4dic_mal_tran
AT1G61260	3.25809	1.04201434062744e-27	3.10054692631378e-26	-	1	22593465	22595338	-	1678	protein_coding	Protein of unknown function (DUF761) [Source:TAIR;Acc:AT1G61260]	-
AT2G31200	3.25481	3.54133059187364e-120	2.20113370343791e-117	ADF6	2	13293953	13295410	+	1121	protein_coding	Actin-depolymerizing factor 6 [Source:UniProtKB/Swiss-Prot;Acc:Q9ZSK2]	Cofilin_ADF
AT1G29690	3.25433	9.38064398270325e-19	1.39840965860738e-17	CAD1	1	10379020	10382153	-	2268	protein_coding	MACPF domain-containing protein CAD1 [Source:UniProtKB/Swiss-Prot;Acc:Q9C7N2]	-
AT2G46610	3.25278	9.92630290011978e-68	1.73524182572719e-65	RS31A	2	19136566	19138762	-	1805	protein_coding	Serine/arginine-rich splicing factor RS31A [Source:UniProtKB/Swiss-Prot;Acc:Q9ZPX8]	RRM_1
AT2G40340	3.25181	1.09344114265994e-12	9.17047938836537e-12	DREB2C	2	16848160	16850494	-	2335	protein_coding	Integrase-type DNA-binding superfamily protein [Source:TAIR;Acc:AT2G40340]	AP2
AT5G25450	3.24803	5.66874088514487e-09	3.14436653559746e-08	QCR7-2	5	8856917	8858476	+	1395	protein_coding	Cytochrome b-c1 complex subunit 7 [Source:UniProtKB/TrEMBL;Acc:A0A178UDJ6]	-
AT4G25480	3.24768	7.23997151254106e-17	9.1526329132553e-16	DREB1A	4	13018010	13019400	-	1391	protein_coding	Dehydration-responsive element-binding protein 1A [Source:UniProtKB/Swiss-Prot;Acc:Q9M0L0]	AP2
AT5G08975	3.24691	0.00593859751144976	0.0133041707965759	-	5	24482215	24482821	-	607	lncRNA	-	-
AT4G33420	3.24611	4.93246208839742e-21	8.95123857988488e-20	-	4	16084713	16086388	+	1404	protein_coding	Peroxidase superfamily protein [Source:TAIR;Acc:AT4G33420]	-
AT2G21620	3.24302	2.43251198190665e-33	1.02119865116591e-31	RD2	2	9248525	9250311	+	1131	protein_coding	Adenine nucleotide alpha hydrolases-like superfamily protein [Source:UniProtKB/TrEMBL;Acc:Q94II5]	Usp
AT4G30210	3.24271	2.12632377595369e-34	9.53479374964723e-33	ATR2	4	14796695	14800961	+	2727	protein_coding	P450 reductase 2 [Source:TAIR;Acc:AT4G30210]	NAD_binding_1
AT4G03960	3.24209	1.74677485565617e-36	8.60921457492564e-35	DSP4	4	1887462	1889255	+	1063	protein_coding	Probable tyrosine-protein phosphatase DSP4 [Source:UniProtKB/Swiss-Prot;Acc:Q940L5]	-
AT5G61010	3.23928	2.3015567244486e-37	1.19212114042273e-35	ATEXO70E2	5	24553744	24557043	+	3300	protein_coding	Exocyst complex component EXO70E2 [Source:UniProtKB/Swiss-Prot;Acc:Q9FNR3]	Exo70
AT1G72220	3.237	0.00212114321916604	0.0052317791746097	ATL54	1	27184245	27185883	-	1639	protein_coding	RING-H2 finger protein ATL54 [Source:UniProtKB/Swiss-Prot;Acc:Q8LFY8]	-
AT1G11960	3.2353	7.59190634891497e-54	8.05101878973087e-52	-	1	4039566	4044046	-	3408	protein_coding	Hyperosmolality-gated Ca2+ permeable channel 1.3 [Source:UniProtKB/TrEMBL;Acc:A0A097NUP7]	-
AT1G02460	3.23012	1.20835349794861e-10	8.21577571257917e-10	-	1	504463	507268	-	2079	protein_coding	At1g02460 [Source:UniProtKB/TrEMBL;Acc:Q9FWX5]	-
AT5G04150	3.22946	2.25360351481217e-05	7.79030314343226e-05	BHLH101	5	1138410	1139633	-	1083	protein_coding	basic helix-loop-helix (bHLH) DNA-binding superfamily protein [Source:TAIR;Acc:AT5G04150]	HLH
AT5G55200	3.22721	3.65317953313287e-29	1.20211095931443e-27	Mge1	5	22394550	22396572	+	1301	protein_coding	GrpE protein homolog 1, mitochondrial [Source:UniProtKB/Swiss-Prot;Acc:Q9FLP3]	-
AT4G28490	3.22644	2.33346643103428e-43	1.57270014641033e-41	RLK5	4	14077676	14081457	+	3710	protein_coding	Receptor-like protein kinase 5 [Source:UniProtKB/Swiss-Prot;Acc:P47735]	Pkinase
AT1G15580	3.22472	9.44608345728351e-15	9.78997514776174e-14	IAA5	1	5365512	5366497	-	781	protein_coding	Auxin-responsive protein IAA5 [Source:UniProtKB/Swiss-Prot;Acc:P33078]	-
AT3G55840	3.22319	1.42265578562964e-05	5.06739029914818e-05	HSPRO1	3	20716995	20718866	-	1872	protein_coding	Nematode resistance protein-like HSPRO1 [Source:UniProtKB/Swiss-Prot;Acc:Q9LY61]	-
AT5G18400	3.22289	4.45961822389124e-62	6.39669342165323e-60	-	5	6092682	6095080	-	1387	protein_coding	Anamorsin homolog [Source:UniProtKB/Swiss-Prot;Acc:Q8L7Z3]	-
AT4G30490	3.22105	1.99083070892928e-65	3.15934949950366e-63	-	4	14899034	14902144	-	1947	protein_coding	AFG1-like ATPase family protein [Source:UniProtKB/TrEMBL;Acc:Q8L517]	AFG1_ATPase
AT5G42050	3.22033	3.20235092475631e-30	1.11962194206792e-28	-	5	16815310	16817346	+	1784	protein_coding	DCD (Development and Cell Death) domain protein [Source:UniProtKB/TrEMBL;Acc:Q8RXN8]	-
AT1G72680	3.21679	2.86250663042961e-51	2.69123732615516e-49	CAD1	1	27359109	27361024	-	1453	protein_coding	CAD1 [Source:UniProtKB/TrEMBL;Acc:A0A178WLT3]	ADH_N
AT1G72120	3.21644	3.40951859051174e-26	9.0392639788259e-25	NPF5.14	1	27132014	27134101	+	1919	protein_coding	Protein NRT1/ PTR FAMILY 5.14 [Source:UniProtKB/Swiss-Prot;Acc:Q8VZE2]	-
AT5G10010	3.21245	1.01516910250835e-153	1.03251926535122e-150	HIT4	5	3127828	3131803	+	1926	protein_coding	Protein HEAT INTOLERANT 4 [Source:UniProtKB/Swiss-Prot;Acc:A2RVJ8]	-
AT1G18210	3.20482	1.82178877217822e-53	1.90487596104017e-51	CML27	1	6266609	6268939	-	1296	protein_coding	Probable calcium-binding protein CML27 [Source:UniProtKB/Swiss-Prot;Acc:Q9LE22]	-
AT3G46890	3.20459	0.00142551543497105	0.00363336751029869	-	3	17266341	17267128	-	788	protein_coding	At3g46890 [Source:UniProtKB/TrEMBL;Acc:Q9STG1]	-
AT5G66052	3.20218	1.54139395516855e-24	3.65383398561818e-23	-	5	26416126	26416924	+	799	protein_coding	Transmembrane protein [Source:UniProtKB/TrEMBL;Acc:Q8GW83]	-
AT5G08130	3.19956	3.91732677095058e-70	7.68895647603423e-68	BIM1	5	2606002	2610250	-	2934	protein_coding	basic helix-loop-helix (bHLH) DNA-binding superfamily protein [Source:TAIR;Acc:AT5G08130]	HLH
AT5G66650	3.19863	8.17478697177354e-10	4.99642265174555e-09	-	5	26603003	26607012	-	3922	protein_coding	Calcium uniporter protein 3, mitochondrial [Source:UniProtKB/Swiss-Prot;Acc:Q9LVR5]	-
AT4G20990	3.198	0.0422129488820403	0.0772750213420437	ACA4	4	11219772	11221148	+	826	protein_coding	Alpha carbonic anhydrase 4 [Source:UniProtKB/Swiss-Prot;Acc:F4JIK2]	-
AT4G09030	3.19617	0.0433004848091154	0.0790286825521017	AGP10	4	5792137	5792966	+	830	protein_coding	Classical arabinogalactan protein 10 [Source:UniProtKB/Swiss-Prot;Acc:Q9M0S4]	-
AT1G01010	3.1941	7.30815316382654e-51	6.80685405729298e-49	NAC001	1	3631	5899	+	1688	protein_coding	NAC domain-containing protein 1 [Source:UniProtKB/Swiss-Prot;Acc:Q0WV96]	NAM
AT5G47070	3.19388	3.93130279474601e-19	6.07505741265448e-18	PBL19	5	19118465	19121103	-	2026	protein_coding	Probable serine/threonine-protein kinase PBL19 [Source:UniProtKB/Swiss-Prot;Acc:Q9LTC0]	Pkinase_Tyr
AT5G04840	3.19207	4.57168773159423e-12	3.60070695818910e-11	-	5	1405181	1407962	+	1667	protein_coding	At5g04840 [Source:UniProtKB/TrEMBL;Acc:Q8L5X9]	-
AT2G04555	3.19103	0.00758198040404152	0.0165484191885323	-	2	1122594	1122824	+	231	lncRNA	-	-
AT5G08240	3.18996	6.55003085248043e-08	3.19658648538936e-07	-	5	2650837	2652535	-	1521	protein_coding	At5g08240 [Source:UniProtKB/TrEMBL;Acc:Q9LEY3]	-
AT3G13404	3.18904	2.68705255855146e-08	1.38124254652303e-07	-	3	4358179	4359007	-	451	protein_coding	unknown protein; FUNCTIONS IN: molecular_function unknown; INVOLVED IN: biological_process unknown; LOCATED IN: cellular_component unknown; Ha. [Source:TAIR;Acc:AT3G13404]	-
AT4G21440	3.18745	0.0306896035898786	0.0582946154437286	ATMYB102	4	11418199	11419769	-	1396	protein_coding	Transcription factor MYB102 [Source:UniProtKB/Swiss-Prot;Acc:Q9LDR8]	Myb_DNA-binding
AT1G56250	3.18707	0.00315557092710557	0.00751000372951652	VBF	1	21061522	21063047	-	1276	protein_coding	F-box protein VBF [Source:UniProtKB/Swiss-Prot;Acc:Q9C7K0]	-
AT1G35210	3.18631	2.64632922811244e-08	1.36124742087917e-07	-	1	12896582	12897675	-	1094	protein_coding	Uncharacterized protein T32G9.25 [Source:UniProtKB/TrEMBL;Acc:Q9C6F2]	-
AT4G18050	3.18572	1.22323675618065e-15	1.37889902550621e-14	PGP9	4	10021786	10027425	+	4275	protein_coding	P-glycoprotein 9 [Source:TAIR;Acc:AT4G18050]	ABC_membrane
AT2G11891	3.18372	0.000421708248073329	0.00118499858833214	-	2	4804391	4804558	+	168	protein_coding	unknown protein; Ha. [Source:TAIR;Acc:AT2G11891]	-
AT1G28920	3.18263	0.0287559698848432	0.0551214855891295	-	1	10101993	10102064	+	72	tRNA	pre-tRNA [Source:TAIR;Acc:AT1G28920]	-
AT3G06345	3.18205	6.82162340639516e-25	1.66275212790303e-23	-	3	14196774	14197147	+	374	miRNA	-	-
AT2G09165	3.18148	1.78167649025766e-08	9.3474309838231e-08	-	2	16982730	16983797	+	1068	lncRNA	-	-
AT4G02140	3.17925	8.10181096230236e-05	0.00025612619679638	-	4	948598	951063	-	1925	protein_coding	At4g02140 [Source:UniProtKB/TrEMBL;Acc:O04254]	-
AT2G38940	3.17748	3.51866295373519e-13	3.13679690250114e-12	PHT1-4	2	16257157	16260253	+	1999	protein_coding	PHT1 [Source:UniProtKB/TrEMBL;Acc:A0A178VRB1]	Sugar_tr
AT3G59350	3.17483	6.84080852996371e-44	4.70984405127594e-42	-	3	21932337	21935231	+	2691	protein_coding	Protein kinase superfamily protein [Source:UniProtKB/TrEMBL;Acc:A0A1I9LM53]	Pkinase_Tyr
AT4G13340	3.17224	1.03776456595576e-34	4.72933196086072e-33	LRX3	4	7758275	7761362	+	3088	protein_coding	Leucine-rich repeat extensin-like protein 3 [Source:UniProtKB/Swiss-Prot;Acc:Q9T0K5]	LRRNT_2
AT4G19540	3.17021	1.2508568561261e-51	1.2064298712361e-49	INDL	4	10657289	10659566	+	1642	protein_coding	ATP binding protein-like [Source:UniProtKB/TrEMBL;Acc:O49472]	-
AT1G10050	3.16958	4.81815545678305e-22	9.50714695775817e-21	-	1	3278792	3283631	+	3758	protein_coding	glycosyl hydrolase family 10 protein / carbohydrate-binding domain-containing protein [Source:TAIR;Acc:AT1G10050]	-
AT3G03830	3.16763	4.8391720298727e-23	1.03026939429526e-21	SAUR28	3	979976	980562	-	587	protein_coding	Auxin-responsive protein SAUR28 [Source:UniProtKB/Swiss-Prot;Acc:Q9SRW0]	-
AT3G04030	3.16324	4.91904475519514e-14	4.73820686363523e-13	MYR2	3	1042700	1044813	-	1736	protein_coding	Myb-related protein 2 [Source:UniProtKB/Swiss-Prot;Acc:Q9SQQ9]	Myb_DNA-binding
AT1G70420	3.15931	4.95374044790176e-13	4.31975433601909e-12	-	1	26539542	26540818	-	1277	protein_coding	At1g70420/F17O7_4 [Source:UniProtKB/TrEMBL;Acc:O64594]	-
AT4G03440	3.15913	4.7335161408896e-15	5.0412735444334e-14	-	4	1523947	1527628	-	3067	protein_coding	Ankyrin repeat family protein [Source:UniProtKB/TrEMBL;Acc:Q9ZT72]	-
AT1G68740	3.15325	3.57947517456798e-08	1.80636753509547e-07	PHO1-H1	1	25812449	25816983	-	3188	protein_coding	Phosphate transporter PHO1 homolog 1 [Source:UniProtKB/Swiss-Prot;Acc:Q93ZF5]	SPX
AT2G39650	3.15239	1.24636180181804e-11	9.35858781123504e-11	-	2	16527730	16529494	-	1679	protein_coding	At2g39650 [Source:UniProtKB/TrEMBL;Acc:O48813]	-
AT3G46730	3.152	5.87648573022046e-06	2.21255670030983e-05	RPP13L3	3	17213069	17215755	-	2687	protein_coding	Putative disease resistance RPP13-like protein 3 [Source:UniProtKB/Swiss-Prot;Acc:Q9STE7]	NB-ARC
AT4G30350	3.15104	4.32499878442867e-24	9.94616369993586e-23	SMXL2	4	14847583	14851248	+	3498	protein_coding	Protein SMAX1-LIKE 2 [Source:UniProtKB/Swiss-Prot;Acc:Q9M0C5]	-
AT1G20450	3.14938	2.27436678103672e-81	6.78549747899701e-79	ERD10	1	7087903	7089606	-	1624	protein_coding	Dehydrin ERD10 [Source:UniProtKB/Swiss-Prot;Acc:P42759]	-
AT5G64790	3.1487	6.81341047726282e-05	0.00021829449146511	-	5	25902533	25904804	+	1883	protein_coding	Beta-1,3-glucanase [Source:UniProtKB/TrEMBL;Acc:Q9LV98]	Glyco_hydro_17
AT3G12830	3.14861	7.01056748078361e-24	1.59743847199607e-22	SAUR72	3	4078651	4079627	-	977	protein_coding	Auxin-responsive protein SAUR72 [Source:UniProtKB/Swiss-Prot;Acc:Q9LTV3]	Auxin_inducible
AT3G50800	3.14323	1.10686460361287e-13	1.03196676543507e-12	-	3	18882112	18883033	-	922	protein_coding	Uncharacterized protein At3g50800 [Source:UniProtKB/TrEMBL;Acc:Q9SVL8]	-
AT4G33540	3.14239	2.25716812858729e-22	4.54194191054579e-21	-	4	16130593	16133969	+	1809	protein_coding	Metallo-beta-lactamase family protein [Source:UniProtKB/TrEMBL;Acc:Q8RWE1]	Lactamase_B
AT4G04490	3.14102	1.0578464747316e-11	8.00215440114746e-11	CRK36	4	2231717	2234689	-	2268	protein_coding	Cysteine-rich receptor-like protein kinase 36 [Source:UniProtKB/Swiss-Prot;Acc:Q9XEC6]	Pkinase_Tyr
AT2G23680	3.13784	5.39232207023126e-42	3.38928647874985e-40	-	2	10066117	10067737	+	1360	protein_coding	Cold-regulated 413 plasma membrane protein 3 [Source:UniProtKB/Swiss-Prot;Acc:O64834]	-
AT1G58420	3.13756	0.00512641612699684	0.0116443698363294	-	1	21707175	21708125	+	951	protein_coding	At1g58420 [Source:UniProtKB/TrEMBL;Acc:Q9C647]	-
AT3G48790	3.13742	3.75124571292918e-11	2.68945447204432e-10	-	3	18093267	18095329	+	1280	protein_coding	Pyridoxal phosphate (PLP)-dependent transferases superfamily protein [Source:UniProtKB/TrEMBL;Acc:F4JF53]	Aminotran_1_2
AT4G37530	3.13303	5.85749713967495e-56	6.79105471488947e-54	PER51	4	17634696	17636401	+	1399	protein_coding	Peroxidase 51 [Source:UniProtKB/Swiss-Prot;Acc:Q9SZE7]	-
AT1G74310	3.12809	2.59431750606651e-14	2.56406574716184e-13	CLPB1	1	27936508	27940369	-	3362	protein_coding	Chaperone protein ClpB1 [Source:UniProtKB/Swiss-Prot;Acc:P42730]	AAA
AT2G33580	3.12442	3.42649560949847e-15	3.70392588203564e-14	LYK5	2	14219481	14222254	-	2774	protein_coding	Protein LYK5 [Source:UniProtKB/Swiss-Prot;Acc:O22808]	Pkinase
AT3G60160	3.12411	2.11688839517435e-24	4.98605207688644e-23	ABCC9	3	22223264	22229487	-	5541	protein_coding	ABC transporter C family member 9 [Source:UniProtKB/Swiss-Prot;Acc:Q9M1C7]	ABC_tran
AT2G28570	3.12381	3.19993833479046e-25	7.95575779769683e-24	-	2	12241766	12242778	+	1013	protein_coding	At2g28570 [Source:UniProtKB/TrEMBL;Acc:Q9SK01]	-
AT3G17980	3.12236	0.00705173748934643	0.0155014911151995	CAR4	3	6152062	6153814	+	1511	protein_coding	Protein C2-DOMAIN ABA-RELATED 4 [Source:UniProtKB/Swiss-Prot;Acc:Q9LVH4]	C2
AT1G29330	3.1187	9.90584337089191e-16	1.12628633773921e-14	ERD2A	1	10258248	10261232	-	1553	protein_coding	ER lumen protein-retaining receptor A [Source:UniProtKB/Swiss-Prot;Acc:P35402]	ER_lumen_recept
AT3G14050	3.11859	5.87433554879626e-23	1.24238310245619e-21	RSH2	3	4650714	4654046	-	2850	protein_coding	Probable GTP diphosphokinase RSH2, chloroplastic [Source:UniProtKB/Swiss-Prot;Acc:Q9LVJ3]	-
AT5G28380	3.11797	0.0252403224018868	0.0490641520341082	-	5	10338539	10341007	-	1603	protein_coding	Tetratricopeptide repeat (TPR)-like superfamily protein [Source:UniProtKB/TrEMBL;Acc:Q3E8X7]	-
AT2G38360	3.11734	2.67860113297095e-19	4.20016670997603e-18	PRA1B4	2	16069386	16070664	-	1279	protein_coding	PRA1 family protein B4 [Source:UniProtKB/Swiss-Prot;Acc:O80915]	-
AT5G47590	3.11507	1.40304159096491e-34	6.32952795149813e-33	-	5	19297614	19299174	-	1287	protein_coding	Heat shock protein HSP20/alpha crystallin family [Source:UniProtKB/TrEMBL;Acc:Q9FGJ8]	-
AT1G02930	3.1123	2.52272330278507e-14	2.49551090287882e-13	GSTF6	1	661088	662475	-	1186	protein_coding	Glutathione S-transferase F6 [Source:UniProtKB/Swiss-Prot;Acc:P42760]	GST_N
AT3G26980	3.11225	1.37204364339216e-24	3.27650464936424e-23	MUB4	3	9945756	9948084	-	1439	protein_coding	Membrane-anchored ubiquitin-fold protein [Source:UniProtKB/TrEMBL;Acc:A0A178VGS7]	-
AT2G47890	3.10962	1.55968173581043e-21	2.9525751709386e-20	COL13	2	19607996	19610287	+	2214	protein_coding	Zinc finger protein CONSTANS-LIKE 13 [Source:UniProtKB/Swiss-Prot;Acc:O82256]	CCT
AT3G53960	3.10326	2.36259048800633e-35	1.11530221011877e-33	NPF5.7	3	19978122	19981086	-	2193	protein_coding	Protein NRT1/ PTR FAMILY 5.7 [Source:UniProtKB/Swiss-Prot;Acc:Q9M331]	-
AT1G09287	3.10272	0.00538669402592551	0.0121860949877777	-	1	27080516	27081002	+	487	lncRNA	-	-
AT2G25450	3.10253	8.82975869393809e-20	1.44955745073777e-18	GSL-OH	2	10829854	10831655	-	1604	protein_coding	Probable 2-oxoacid dependent dioxygenase [Source:UniProtKB/Swiss-Prot;Acc:Q9SKK4]	2OG-FeII_Oxy
AT4G27830	3.1024	4.57756114818782e-63	6.78327869217554e-61	BGLU10	4	13861649	13864659	-	1906	protein_coding	Beta-glucosidase 10 [Source:UniProtKB/Swiss-Prot;Acc:Q93ZI4]	Glyco_hydro_1
AT5G42490	3.10014	0.000498019785886066	0.00138087865291036	-	5	16988280	16992754	-	3725	protein_coding	ATP binding microtubule motor family protein [Source:TAIR;Acc:AT5G42490]	Kinesin
AT3G04060	3.0972	9.1937713209666e-09	4.96428154145629e-08	anac046	3	1053360	1055196	-	1526	protein_coding	NAC domain-containing protein 46 [Source:UniProtKB/Swiss-Prot;Acc:Q9SQQ6]	NAM
AT1G78280	3.09694	3.84312877770715e-111	1.99985696581337e-108	-	1	29452555	29457373	+	3355	protein_coding	F-box protein At1g78280 [Source:UniProtKB/Swiss-Prot;Acc:Q9M9E8]	APH
AT3G06490	3.09517	0.000840329199210828	0.00223315987666763	MYB108	3	2003393	2006727	+	1867	protein_coding	Transcription factor MYB108 [Source:UniProtKB/Swiss-Prot;Acc:Q9LDE1]	Myb_DNA-binding
AT5G27220	3.0948	5.20850973657506e-14	4.99766783300186e-13	-	5	9578373	9582960	+	3983	protein_coding	A_TM021B04.7 protein [Source:UniProtKB/TrEMBL;Acc:O04650]	-
AT5G47370	3.09281	4.07149287718485e-46	3.06746547541711e-44	HAT2	5	19216271	19218007	-	1423	protein_coding	Homeobox-leucine zipper protein HAT2 [Source:UniProtKB/Swiss-Prot;Acc:P46601]	HD-ZIP_N
AT2G37710	3.09257	1.11161806584553e-40	6.56294613228487e-39	LECRK41	2	15814531	15817088	-	2558	protein_coding	L-type lectin-domain containing receptor kinase IV.1 [Source:UniProtKB/Swiss-Prot;Acc:O80939]	Pkinase
AT1G02450	3.09107	0.0325742009428856	0.0614363048127115	NIMIN-1	1	497917	498539	-	623	protein_coding	NIMIN1 [Source:UniProtKB/TrEMBL;Acc:A0A178WC43]	-
AT1G17360	3.09104	1.15644374240455e-35	5.56485702796649e-34	-	1	5946448	5951561	+	3934	protein_coding	F28G4.18 protein [Source:UniProtKB/TrEMBL;Acc:Q9LQI8]	-
AT5G46080	3.08811	1.30234725003641e-10	8.82268303566899e-10	-	5	18689361	18690857	-	1497	protein_coding	Protein kinase superfamily protein [Source:UniProtKB/TrEMBL;Acc:Q9FNL4]	Pkinase
AT4G08585	3.0842	0.0498099305936136	0.0893711015125249	-	4	15457623	15458804	-	217	lncRNA	-	-
AT1G77500	3.07968	4.06265680975705e-26	1.07074215282831e-24	-	1	29121226	29125204	+	3434	protein_coding	DUF630 family protein, putative (DUF630 and DUF632) [Source:UniProtKB/TrEMBL;Acc:Q9CAQ5]	-
AT3G23260	3.07941	1.96159738530348e-17	2.60800374887408e-16	-	3	8313334	8314575	+	1242	protein_coding	Putative F-box protein At3g23260 [Source:UniProtKB/Swiss-Prot;Acc:Q9LTC3]	F-box
AT3G62270	3.07483	5.66864935077125e-05	0.000183748656921422	BOR2	3	23042212	23046153	-	2948	protein_coding	Probable boron transporter 2 [Source:UniProtKB/Swiss-Prot;Acc:Q9M1P7]	-
AT2G13275	3.07328	0.0471059526158066	0.0850514641919865	-	2	5508414	5508837	-	407	protein_coding	-	-
AT3G13520	3.0716	2.75201779721661e-41	1.69173489644283e-39	AGP12	3	4408925	4409734	+	810	protein_coding	Arabinogalactan protein 12 [Source:UniProtKB/Swiss-Prot;Acc:Q9LJD9]	-
AT5G53895	3.06636	1.00078794940052e-06	4.20128351950131e-06	-	5	21880592	21881204	+	512	protein_coding	At5g53895 [Source:UniProtKB/TrEMBL;Acc:Q6NMD7]	-
AT5G19440	3.06254	2.65028644029153e-37	1.35704369308841e-35	-	5	6556348	6558373	+	1376	protein_coding	At5g19440 [Source:UniProtKB/TrEMBL;Acc:Q29Q34]	Epimerase
AT3G45440	3.06162	8.57594352948789e-06	3.15513502821146e-05	-	3	16664611	16667747	-	2599	protein_coding	Concanavalin A-like lectin protein kinase family protein [Source:UniProtKB/TrEMBL;Acc:A0A1I9LTM6]	Pkinase
AT1G01030	3.06027	2.27157781433181e-13	2.05868064696187e-12	NGA3	1	11649	13714	-	1905	protein_coding	B3 domain-containing transcription factor NGA3 [Source:UniProtKB/Swiss-Prot;Acc:Q9MAN1]	B3
AT5G54500	3.0602	3.24034021545545e-26	8.62843269595096e-25	FQR1	5	22124390	22126618	+	1261	protein_coding	Flavodoxin-like quinone reductase 1 [Source:UniProtKB/TrEMBL;Acc:F4K0D0]	FMN_red
AT1G31750	3.05944	4.12790609068345e-07	1.8193032634456e-06	-	1	11370585	11372197	-	921	protein_coding	At1g31750 [Source:UniProtKB/TrEMBL;Acc:Q9C4Z8]	-
AT1G61890	3.05907	7.43635256002106e-24	1.69101448051861e-22	DTX37	1	22867689	22871358	-	2360	protein_coding	Protein DETOXIFICATION 37 [Source:UniProtKB/Swiss-Prot;Acc:O80695]	MatE
AT1G05820	3.05759	5.89900879425812e-47	4.66417741273215e-45	SPPL5	1	1749478	1754036	+	2723	protein_coding	Signal peptide peptidase-like 5 [Source:UniProtKB/Swiss-Prot;Acc:Q9MA44]	-
AT1G64100	3.05714	0.000255670382675762	0.000745780274117176	-	1	23791585	23795563	+	3035	protein_coding	Pentatricopeptide (PPR) repeat-containing protein [Source:UniProtKB/TrEMBL;Acc:A8MRJ8]	NAM
AT1G21520	3.05623	3.409278469481e-34	1.51061415907142e-32	-	1	7534019	7534927	-	909	protein_coding	Uncharacterized protein At1g21520/F24J8_4 [Source:UniProtKB/TrEMBL;Acc:Q8GYE6]	-
AT2G35635	3.05582	8.40417841903075e-177	1.34322783074452e-173	RUB2	2	14980891	14982500	+	1175	protein_coding	UBQ7 [Source:UniProtKB/TrEMBL;Acc:A0A178VL95]	ubiquitin
AT5G18670	3.05346	2.80962221981868e-35	1.31798966018161e-33	BAM9	5	6225956	6228195	+	1989	protein_coding	Inactive beta-amylase 9 [Source:UniProtKB/Swiss-Prot;Acc:Q8VYW2]	-
AT4G19880	3.05207	4.54825239492982e-45	3.30427583081005e-43	-	4	10784347	10786556	-	1673	protein_coding	Glutathione S-transferase family protein [Source:UniProtKB/TrEMBL;Acc:F4JU03]	-
AT2G36950	3.04844	2.17954447300063e-39	1.24730146107064e-37	HIPP05	2	15514923	15517002	+	1702	protein_coding	Heavy metal-associated isoprenylated plant protein 5 [Source:UniProtKB/Swiss-Prot;Acc:Q9SJL2]	HMA
AT4G39800	3.04802	5.78254374144563e-45	4.17387737930927e-43	IPS1	4	18469255	18472048	-	2095	protein_coding	Inositol-3-phosphate synthase isozyme 1 [Source:UniProtKB/Swiss-Prot;Acc:P42801]	-
AT4G17670	3.04516	3.3959131528617e-19	5.27687171586343e-18	FLZ2	4	9833491	9834859	-	1133	protein_coding	FCS-Like Zinc finger 2 [Source:UniProtKB/Swiss-Prot;Acc:Q8VZM9]	-
AT3G12630	3.04423	8.31192289391627e-43	5.45418142739796e-41	SAP5	3	4012107	4013583	+	1477	protein_coding	Zinc finger A20 and AN1 domain-containing stress-associated protein 5 [Source:UniProtKB/Swiss-Prot;Acc:Q9LHJ8]	zf-AN1
AT1G66760	3.043	4.30065510064978e-05	0.000142122963420675	DTX9	1	24901882	24904443	+	2187	protein_coding	Protein DETOXIFICATION 9 [Source:UniProtKB/Swiss-Prot;Acc:Q9C9M8]	MatE
AT3G50470	3.0421	3.73792302312911e-33	1.54730330815641e-31	HR3	3	18728935	18730497	+	1188	protein_coding	MLA10 [Source:UniProtKB/TrEMBL;Acc:A0A178VJG9]	-
AT5G19230	3.04057	1.83676920830212e-18	2.67227228900964e-17	-	5	6467193	6468848	+	1384	protein_coding	Uncharacterized GPI-anchored protein At5g19230 [Source:UniProtKB/Swiss-Prot;Acc:Q8GUL8]	-
AT2G37970	3.03945	2.10515036008664e-13	1.91560977866201e-12	SOUL-1	2	15890869	15891704	+	836	protein_coding	SOUL heme-binding family protein [Source:TAIR;Acc:AT2G37970]	-
AT5G15340	3.03817	4.32542616576597e-07	1.90260931561194e-06	PCMP-H91	5	4982273	4984398	-	2126	protein_coding	Pentatricopeptide repeat-containing protein At5g15340, mitochondrial [Source:UniProtKB/Swiss-Prot;Acc:Q9LXE8]	-
AT1G55803	3.0352	0.00186500337957942	0.00464765738071823	-	1	20857598	20858643	-	817	protein_coding	Ferredoxin-fold anticodon-binding domain protein [Source:UniProtKB/TrEMBL;Acc:A0A1P8ANN9]	-
AT3G25710	3.03473	1.45869527914089e-30	5.15636106888729e-29	BHLH32	3	9369499	9371487	+	1525	protein_coding	Transcription factor AIG1 [Source:UniProtKB/Swiss-Prot;Acc:Q9LS08]	HLH
AT5G15640	3.03403	1.19996961335983e-22	2.48615926560551e-21	-	5	5087219	5090047	+	1924	protein_coding	Mitochondrial substrate carrier family protein [Source:UniProtKB/TrEMBL;Acc:Q949U9]	Mito_carr
AT5G22220	3.03352	5.01663741130086e-21	9.08925333726867e-20	E2FB	5	7360535	7364505	+	2009	protein_coding	Transcription factor E2FB [Source:UniProtKB/Swiss-Prot;Acc:Q9FV71]	E2F_TDP
AT5G48410	3.03245	0.00622302312178039	0.013869159897705	GLR1.3	5	19620267	19623425	+	2887	protein_coding	Glutamate receptor 1.3 [Source:UniProtKB/Swiss-Prot;Acc:Q9FH75]	ANF_receptor
AT3G59830	3.03235	0.0132708664885503	0.0275846640546029	-	3	22102647	22105441	-	1911	protein_coding	Integrin-linked protein kinase family [Source:UniProtKB/TrEMBL;Acc:F4J9G8]	Pkinase_Tyr
AT3G46620	3.03229	1.68147673011846e-20	2.91664521807214e-19	RDUF1	3	17178601	17180559	-	1959	protein_coding	E3 ubiquitin-protein ligase RDUF1 [Source:UniProtKB/Swiss-Prot;Acc:Q9SNB6]	-
AT1G51620	3.03075	3.86420829275492e-06	1.49439206288773e-05	-	1	19140130	19141926	+	1483	protein_coding	Protein kinase superfamily protein [Source:UniProtKB/TrEMBL;Acc:Q9C8H4]	Pkinase_Tyr
AT2G24210	3.02556	0.0140583068562239	0.0290299625521286	TPS10	2	10294286	10297597	+	2016	protein_coding	Tricyclene synthase, chloroplastic [Source:UniProtKB/Swiss-Prot;Acc:Q9ZUH4]	-
AT2G23120	3.02487	3.15303378770829e-57	3.94146838177434e-55	-	2	9841842	9842634	+	793	protein_coding	Expressed protein [Source:UniProtKB/TrEMBL;Acc:Q8S8R1]	-
AT4G15660	3.02484	9.76587258577875e-10	5.90278673634212e-09	GRXS8	4	8925571	8926510	+	940	protein_coding	Monothiol glutaredoxin-S8 [Source:UniProtKB/Swiss-Prot;Acc:O23417]	-
AT1G55390	3.0245	5.14830137244577e-14	4.94201593778835e-13	-	1	20680876	20683143	-	2268	protein_coding	Cysteine/Histidine-rich C1 domain family protein [Source:UniProtKB/TrEMBL;Acc:Q9C6G8]	-
AT3G06760	3.02101	1.6374745708885e-35	7.8500219484643e-34	-	3	2132758	2134665	+	1293	protein_coding	Drought-responsive family protein [Source:UniProtKB/TrEMBL;Acc:F4JC45]	-
AT4G01070	3.01784	1.02361865717326e-24	2.47081888596644e-23	UGT72B1	4	461513	463556	-	2044	protein_coding	UDP-glycosyltransferase 72B1 [Source:UniProtKB/Swiss-Prot;Acc:Q9M156]	UDPGT
AT5G45110	3.01245	6.65666001119293e-26	1.7259492979195e-24	NPR3	5	18228768	18231588	+	2659	protein_coding	NPR3 [Source:UniProtKB/TrEMBL;Acc:A0A178UGU4]	BTB
AT4G11350	3.01083	0.000463694283792539	0.00129291256001768	-	4	6901456	6904426	+	2891	protein_coding	At4g11350 [Source:UniProtKB/TrEMBL;Acc:B6IDH2]	-
AT1G64010	3.01008	0.00108229208567159	0.00281990774440934	-	1	23750764	23751671	-	908	protein_coding	Serine protease inhibitor (SERPIN) family protein [Source:TAIR;Acc:AT1G64010]	Serpin
AT5G56010	3.00012	8.68806911338607e-46	6.50181386224504e-44	HSP90-3	5	22681238	22684252	+	2613	protein_coding	Heat shock protein 90-3 [Source:UniProtKB/Swiss-Prot;Acc:P51818]	HATPase_c
AT1G03070	2.99852	1.33107331019043e-06	5.49927924461247e-06	LFG4	1	729830	731565	+	1248	protein_coding	Protein LIFEGUARD 4 [Source:UniProtKB/Swiss-Prot;Acc:Q9SA63]	-
AT4G18700	2.99346	6.62486765256782e-52	6.50166835937972e-50	CIPK12	4	10288798	10291058	-	2261	protein_coding	CBL-interacting serine/threonine-protein kinase 12 [Source:UniProtKB/Swiss-Prot;Acc:Q9SN43]	Pkinase
AT4G05170	2.9909	1.50646478388098e-07	7.02117392295786e-07	-	4	2667798	2669441	-	1366	protein_coding	basic helix-loop-helix (bHLH) DNA-binding superfamily protein [Source:TAIR;Acc:AT4G05170]	-
AT5G49690	2.98877	0.00164481967011347	0.0041432494583428	UGT91C1	5	20189655	20191604	-	1950	protein_coding	UDP-glycosyltransferase 91C1 [Source:UniProtKB/Swiss-Prot;Acc:Q9LTA3]	UDPGT
AT5G66400	2.9885	6.22329657561365e-06	2.33410131035754e-05	RAB18	5	26518277	26519447	-	1089	protein_coding	RAB18 [Source:UniProtKB/TrEMBL;Acc:A0A178UN24]	-
AT4G20460	2.98845	2.58304089134288e-10	1.68115540967679e-09	-	4	11029736	11032677	-	1685	protein_coding	Probable UDP-arabinose 4-epimerase 3 [Source:UniProtKB/Swiss-Prot;Acc:Q9SUN3]	-
AT2G33020	2.98085	4.36490777320665e-08	2.17914271158572e-07	AtRLP24	2	14013797	14016516	-	2672	protein_coding	Receptor like protein 24 [Source:UniProtKB/Swiss-Prot;Acc:O49329]	-
AT1G25370	2.97582	9.2562035272302e-29	2.96910790445446e-27	-	1	8897564	8899111	-	1451	protein_coding	Putative uncharacterized protein [Source:UniProtKB/TrEMBL;Acc:Q8LFI6]	-
AT1G59740	2.97075	1.18153064616398e-14	1.20886738630842e-13	NPF4.3	1	21967986	21972503	+	2208	protein_coding	Protein NRT1/ PTR FAMILY 4.3 [Source:UniProtKB/Swiss-Prot;Acc:Q93VV5]	-
AT1G18740	2.97067	7.29874809556947e-28	2.18630237465144e-26	-	1	6463849	6465476	+	1628	protein_coding	At1g18740/F6A14_15 [Source:UniProtKB/TrEMBL;Acc:Q9M9U5]	-
AT5G53970	2.9702	1.20269497102572e-68	2.20586087472718e-66	-	5	21910471	21912809	+	1665	protein_coding	Probable aminotransferase TAT2 [Source:UniProtKB/Swiss-Prot;Acc:Q9FN30]	Aminotran_1_2
AT5G07440	2.96859	6.85164175878367e-22	1.33431101822927e-20	GDH2	5	2355759	2358241	+	2019	protein_coding	Glutamate dehydrogenase [Source:UniProtKB/TrEMBL;Acc:A0A178UEW8]	-
AT2G33460	2.96371	1.12687684699642e-05	4.07284708906345e-05	RIC1	2	14174144	14175965	-	1424	protein_coding	CRIB domain-containing protein RIC1 [Source:UniProtKB/Swiss-Prot;Acc:F4IVV0]	PBD
AT3G55640	2.96187	1.00297190840219e-65	1.61456830377032e-63	-	3	20639647	20642659	+	2247	protein_coding	Ca-dependent solute carrier-like protein [Source:UniProtKB/TrEMBL;Acc:Q9M058]	Mito_carr
AT3G50760	2.95623	9.91535846568308e-15	1.02289562484152e-13	GATL2	3	18867834	18869399	+	1566	protein_coding	Probable galacturonosyltransferase-like 2 [Source:UniProtKB/Swiss-Prot;Acc:Q9S7G2]	Glyco_transf_8
AT1G08930	2.95196	9.03589629832088e-35	4.12626970553527e-33	ERD6	1	2873300	2877270	+	2084	protein_coding	ERD6 [Source:UniProtKB/TrEMBL;Acc:A0A178W9Q9]	Sugar_tr
AT1G28600	2.9506	2.13260676097176e-49	1.83535418782708e-47	-	1	10050957	10053218	-	1656	protein_coding	GDSL esterase/lipase At1g28600 [Source:UniProtKB/Swiss-Prot;Acc:Q94F40]	Lipase_GDSL
AT5G13370	2.94975	2.51847820281435e-70	5.03155966662268e-68	-	5	4286740	4289663	+	2283	protein_coding	At5g13370 [Source:UniProtKB/TrEMBL;Acc:Q8GZ29]	-
AT5G45100	2.94887	4.08925028428713e-16	4.81584549269521e-15	BRG1	5	18218586	18220047	+	1462	protein_coding	BOI-related E3 ubiquitin-protein ligase 1 [Source:UniProtKB/Swiss-Prot;Acc:Q9FHE4]	-
AT4G02940	2.94694	1.12248023217917e-48	9.47796893405326e-47	ALKBH10B	4	1306313	1311038	+	2394	protein_coding	RNA demethylase ALKBH10B [Source:UniProtKB/Swiss-Prot;Acc:Q9ZT92]	-
AT4G21865	2.94629	2.6366684983343e-05	9.0197361747024e-05	-	4	11601706	11603283	+	989	protein_coding	At4g21865 [Source:UniProtKB/TrEMBL;Acc:A0JPV5]	-
AT2G37940	2.9426	2.64685707587706e-17	3.46351309531141e-16	IPCS2	2	15876717	15880103	+	2062	protein_coding	ERH1 [Source:UniProtKB/TrEMBL;Acc:A0A178VV03]	-
AT5G06820	2.93947	9.30727476600291e-15	9.6505829547767e-14	SRF2	5	2112716	2116754	+	2577	protein_coding	Protein STRUBBELIG-RECEPTOR FAMILY 2 [Source:UniProtKB/Swiss-Prot;Acc:Q9FG24]	Pkinase_Tyr
AT1G30860	2.93815	7.14902727283722e-07	3.06097654529288e-06	-	1	10986496	10989593	-	2740	protein_coding	At1g30860 [Source:UniProtKB/TrEMBL;Acc:Q6NQ80]	-
AT2G09225	2.93769	1.68459070075106e-05	5.94267720637012e-05	-	2	17140408	17141016	-	609	lncRNA	-	-
AT4G00500	2.93696	1.5322671446924e-41	9.47127337835281e-40	-	4	225028	227396	-	1987	protein_coding	Alpha/beta-Hydrolases superfamily protein [Source:UniProtKB/TrEMBL;Acc:Q8W495]	Lipase_3
AT3G48080	2.93121	2.79786877587552e-12	2.25685334278986e-11	EDS1B	3	17752463	17755190	-	2576	protein_coding	Protein EDS1B [Source:UniProtKB/Swiss-Prot;Acc:Q9SU71]	Lipase_3
AT2G34390	2.93117	0.0113899065891332	0.0240072107986476	NIP2-1	2	14514487	14515988	-	1403	protein_coding	Aquaporin NIP2-1 [Source:UniProtKB/Swiss-Prot;Acc:Q8W037]	-
AT5G04930	2.93011	1.27558381793632e-23	2.85139495605825e-22	ALA1	5	1444638	1449879	+	4659	protein_coding	Phospholipid-transporting ATPase [Source:UniProtKB/TrEMBL;Acc:A0A178UBN1]	-
AT2G32800	2.92772	1.10665192586688e-16	1.37645600295705e-15	LECRKS2	2	13916440	13919179	+	2740	protein_coding	Receptor like protein kinase S.2 [Source:UniProtKB/Swiss-Prot;Acc:O48837]	Pkinase
AT5G46730	2.92764	2.66605095209484e-16	3.18162965888396e-15	-	5	18963977	18965222	+	1246	protein_coding	Glycine-rich protein [Source:UniProtKB/TrEMBL;Acc:Q7Y218]	-
AT1G64950	2.92527	6.05558239739871e-33	2.48167970190831e-31	CYP89A5	1	24127506	24129557	+	2052	protein_coding	Cytochrome P450, family 89, subfamily A, polypeptide 5 [Source:UniProtKB/TrEMBL;Acc:Q9XIQ1]	p450
AT1G20440	2.92054	1.99098657277069e-98	8.56736837544556e-96	COR47	1	7084409	7086873	-	2320	protein_coding	RD17 [Source:UniProtKB/TrEMBL;Acc:A0A384KK16]	-
AT4G22960	2.91829	0.0488874567597455	0.0879062787251741	-	4	12030020	12033380	+	1951	protein_coding	Protein of unknown function (DUF544) [Source:TAIR;Acc:AT4G22960]	-
AT3G05580	2.91659	5.06307364189586e-19	7.77032481557351e-18	TOPP9	3	1617599	1620702	-	2580	protein_coding	Serine/threonine-protein phosphatase [Source:UniProtKB/TrEMBL;Acc:A0A178VKY6]	Metallophos
AT1G02405	2.91642	5.58271661565911e-05	0.000181278286158741	-	1	489874	490627	-	754	protein_coding	At1g02405 [Source:UniProtKB/TrEMBL;Acc:Q6NMD9]	-
AT3G59270	2.91461	0.00285953836642713	0.00685651848340906	-	3	21906545	21907872	-	1056	protein_coding	FBD-like domain family protein [Source:UniProtKB/TrEMBL;Acc:Q9LX44]	-
AT1G65390	2.91414	1.42437160288042e-05	5.07269441127682e-05	PP2A5	1	24292372	24294740	+	1732	protein_coding	Protein PHLOEM PROTEIN 2-LIKE A5 [Source:UniProtKB/Swiss-Prot;Acc:Q9C5Q9]	TIR
AT1G10810	2.91314	8.2404933094001e-05	0.000260179594032929	-	1	3599083	3600877	+	1622	protein_coding	Probable aldo-keto reductase 1 [Source:UniProtKB/Swiss-Prot;Acc:Q9C5B9]	Aldo_ket_red
AT4G30830	2.91301	0.00488260009744622	0.0111414501101832	-	4	15015236	15017365	-	1774	protein_coding	Putative uncharacterized protein [Source:UniProtKB/TrEMBL;Acc:Q1PE31]	-
AT2G25790	2.91263	1.72690257752289e-18	2.52062440147764e-17	-	2	11000486	11004272	+	3269	protein_coding	Probably inactive leucine-rich repeat receptor-like protein kinase At2g25790 [Source:UniProtKB/Swiss-Prot;Acc:O82318]	Pkinase
AT2G05910	2.91222	0.0444697195516757	0.0809184715530858	-	2	2258281	2259633	-	1064	protein_coding	Protein LURP-one-related 6 [Source:UniProtKB/Swiss-Prot;Acc:Q9ZUF7]	-
AT5G49070	2.9115	1.06785882510231e-05	3.87707432589475e-05	KCS21	5	19888751	19890174	-	1424	protein_coding	Probable 3-ketoacyl-CoA synthase 21 [Source:UniProtKB/Swiss-Prot;Acc:Q9FH27]	-
AT5G38200	2.91018	3.95408168625716e-09	2.23594975516023e-08	-	5	15256243	15258814	+	2241	protein_coding	Class I glutamine amidotransferase-like superfamily protein [Source:UniProtKB/TrEMBL;Acc:F4KA45]	-
AT3G11402	2.9083	8.79168742072788e-05	0.000276801460146626	-	3	3573319	3575803	+	2485	protein_coding	Cysteine/Histidine-rich C1 domain family protein [Source:UniProtKB/TrEMBL;Acc:Q3EB86]	-
AT4G18425	2.9079	1.14501843863032e-07	5.42701389171618e-07	DMP4	4	10181190	10182264	-	1075	protein_coding	Protein DMP4 [Source:UniProtKB/Swiss-Prot;Acc:Q8L928]	-
AT4G27480	2.90201	1.03810163660096e-15	1.17911483353214e-14	-	4	13736655	13739077	-	2181	protein_coding	Core-2/I-branching beta-1,6-N-acetylglucosaminyltransferase family protein [Source:UniProtKB/TrEMBL;Acc:F4JIW2]	-
AT5G58070	2.90078	2.13598302703035e-13	1.94129797777543e-12	TIL	5	23500061	23501416	-	1272	protein_coding	TIL [Source:UniProtKB/TrEMBL;Acc:A0A178US04]	Lipocalin_2
AT1G61410	2.89803	0.00145144641810701	0.00369189099142464	-	1	22658552	22659552	-	1001	protein_coding	At1g61410 [Source:UniProtKB/TrEMBL;Acc:Q058G5]	-
AT3G28270	2.89743	8.36799819492248e-12	6.40711536150556e-11	-	3	10538005	10540070	+	2066	protein_coding	UPF0496 protein At3g28270 [Source:UniProtKB/Swiss-Prot;Acc:Q9LHD9]	-
AT1G63860	2.89366	1.51809975167377e-39	8.71000001114164e-38	-	1	23701408	23706058	-	3942	protein_coding	Disease resistance protein (TIR-NBS-LRR class) family [Source:UniProtKB/TrEMBL;Acc:F4I3S8]	TIR
AT5G06320	2.89352	6.86243901786734e-14	6.50475472842668e-13	NHL3	5	1930793	1931782	-	990	protein_coding	NHL3 [Source:UniProtKB/TrEMBL;Acc:A0A178UB58]	-
AT1G61860	2.89234	3.22455216863708e-06	1.26074749826006e-05	-	1	22862655	22864898	-	1873	protein_coding	Protein kinase superfamily protein [Source:UniProtKB/TrEMBL;Acc:F4HX16]	Pkinase_Tyr
AT1G78610	2.89192	4.68605021236471e-38	2.51450982138784e-36	MSL6	1	29568961	29572572	-	3282	protein_coding	Mechanosensitive ion channel protein 6 [Source:UniProtKB/Swiss-Prot;Acc:Q9SYM1]	-
AT1G35515	2.89109	3.53266485940224e-13	3.14677185087518e-12	MYB8	1	13077890	13080265	+	675	protein_coding	Transcription factor MYB8 [Source:UniProtKB/Swiss-Prot;Acc:Q9SDS8]	Myb_DNA-binding
AT3G26040	2.88797	2.16169414458661e-21	4.04094136836006e-20	-	3	9519741	9521094	+	1354	protein_coding	HXXXD-type acyl-transferase family protein [Source:UniProtKB/TrEMBL;Acc:F4JBC7]	-
AT5G35740	2.886	1.29964657172207e-23	2.89939099589761e-22	-	5	13910312	13911225	-	750	protein_coding	At5g35740 [Source:UniProtKB/TrEMBL;Acc:Q9FKH4]	-
AT1G62320	2.88495	0.0311413236831194	0.0590523948079219	-	1	23041408	23045426	-	3153	protein_coding	CSC1-like protein At1g62320 [Source:UniProtKB/Swiss-Prot;Acc:F4HYR3]	-
AT4G01250	2.88406	8.33382384337028e-15	8.68549801207515e-14	WRKY22	4	522530	524249	-	1326	protein_coding	WRKY transcription factor 22 [Source:UniProtKB/Swiss-Prot;Acc:O04609]	WRKY
AT5G18490	2.88386	2.97948570797592e-27	8.52544401555871e-26	-	5	6134114	6136807	-	2076	protein_coding	At5g18490 [Source:UniProtKB/TrEMBL;Acc:Q940K1]	-
AT5G58120	2.88273	3.64279460592324e-11	2.61967599226531e-10	-	5	23517256	23521067	+	3517	protein_coding	Disease resistance protein (TIR-NBS-LRR class) family [Source:UniProtKB/TrEMBL;Acc:Q9FGT2]	TIR
AT1G09940	2.88153	1.30003654148893e-17	1.75238660556363e-16	HEMA2	1	3236908	3239554	-	2201	protein_coding	Glutamyl-tRNA reductase 2, chloroplastic [Source:UniProtKB/Swiss-Prot;Acc:P49294]	-
AT4G16563	2.87899	1.1519300479553e-19	1.86779614152521e-18	-	4	9329620	9331646	-	2027	protein_coding	Probable aspartyl protease At4g16563 [Source:UniProtKB/Swiss-Prot;Acc:Q940R4]	-
AT1G79110	2.87873	8.2452407735936e-38	4.38231609382257e-36	BRG2	1	29759030	29760789	+	1684	protein_coding	Probable BOI-related E3 ubiquitin-protein ligase 2 [Source:UniProtKB/Swiss-Prot;Acc:F4IDI6]	-
AT4G03443	2.87396	2.00852510923975e-08	1.04737259017359e-07	-	4	1527716	1528057	+	342	protein_coding	unknown protein; FUNCTIONS IN: molecular_function unknown; INVOLVED IN: biological_process unknown; LOCATED IN: cellular_component unknown; Ha. [Source:TAIR;Acc:AT4G03443]	-
AT1G21250	2.87343	5.48042530202142e-47	4.34858143822806e-45	WAK1	1	7439171	7442113	+	2770	protein_coding	Wall-associated receptor kinase 1 [Source:UniProtKB/Swiss-Prot;Acc:Q39191]	Pkinase_Tyr
AT1G21670	2.87054	6.05872818737046e-21	1.08979181608201e-19	-	1	7610241	7612721	+	2481	protein_coding	DPP6 amino-terminal domain protein [Source:UniProtKB/TrEMBL;Acc:Q9XI11]	PD40
AT4G27260	2.86939	4.32732683098656e-99	1.89859343470893e-96	GH3.5	4	13653579	13656285	+	2357	protein_coding	Indole-3-acetic acid-amido synthetase GH3.5 [Source:UniProtKB/Swiss-Prot;Acc:O81829]	-
AT1G54095	2.8688	0.00992482455234191	0.0211462458753764	-	1	20192768	20194099	+	1256	protein_coding	At1g54095 [Source:UniProtKB/TrEMBL;Acc:Q6NNH0]	-
AT1G12420	2.86862	3.61928155486396e-34	1.60049494212719e-32	ACR8	1	4226239	4229211	-	2153	protein_coding	ACT domain-containing protein ACR8 [Source:UniProtKB/Swiss-Prot;Acc:Q9LNA5]	ACT
AT5G50530	2.86682	0.00914718839386264	0.0196654004132466	CBSCBSPB4	5	20571681	20575250	-	2085	protein_coding	CBS domain-containing protein CBSCBSPB5 [Source:UniProtKB/Swiss-Prot;Acc:P0DH79]	CBS
AT4G11660	2.86624	9.09291857560638e-21	1.61350631282925e-19	HSFB2B	4	7042354	7044708	+	2267	protein_coding	Heat stress transcription factor B-2b [Source:UniProtKB/Swiss-Prot;Acc:Q9T0D3]	HSF_DNA-bind
AT5G57015	2.86605	3.89277301306395e-32	1.51750329164319e-30	CKL12	5	23071028	23074843	+	2054	protein_coding	Ckl12 [Source:UniProtKB/TrEMBL;Acc:A0A178UEU7]	Pkinase
AT5G01040	2.86581	1.16304934773927e-05	4.19410027478066e-05	LAC8	5	13128	16236	-	2115	protein_coding	Laccase-8 [Source:UniProtKB/Swiss-Prot;Acc:Q9LFD2]	-
AT5G15940	2.86562	0.0495687512598517	0.0889883166070637	-	5	5202466	5204883	+	1663	protein_coding	NAD(P)-binding Rossmann-fold superfamily protein [Source:TAIR;Acc:AT5G15940]	adh_short
AT1G09880	2.86282	0.000766303792093266	0.00205498725453966	-	1	3208712	3213468	-	2373	protein_coding	Rhamnogalacturonate lyase family protein [Source:TAIR;Acc:AT1G09880]	-
AT2G38640	2.85974	3.36318384615288e-29	1.11158939056894e-27	-	2	16157521	16158660	-	981	protein_coding	Protein LURP-one-related 8 [Source:UniProtKB/Swiss-Prot;Acc:Q9ZVI6]	-
AT4G17615	2.8579	2.74420533054294e-17	3.58042789948856e-16	CBL1	4	9816278	9819368	+	2027	protein_coding	calcineurin B-like protein 1 [Source:TAIR;Acc:AT4G17615]	-
AT5G53120	2.85782	3.30091558867029e-25	8.18861277295858e-24	SPDS3	5	21534473	21537816	+	1976	protein_coding	Spermidine synthase 3 [Source:UniProtKB/TrEMBL;Acc:F4KJ05]	-
AT4G35600	2.85685	5.41548173789514e-35	2.50365329270954e-33	CONNEXIN 32	4	16896153	16898933	+	1777	protein_coding	Protein kinase superfamily protein [Source:UniProtKB/TrEMBL;Acc:F4JN38]	Pkinase_Tyr
AT1G72770	2.85604	8.00545811257043e-85	2.5590018675268e-82	HAB1	1	27389948	27393327	+	2794	protein_coding	Protein phosphatase 2C 16 [Source:UniProtKB/Swiss-Prot;Acc:Q9CAJ0]	PP2C
AT1G02440	2.85504	0.0156254403241386	0.0319184638207892	ATARFD1A	1	496372	497555	-	952	protein_coding	ADP-ribosylation factor D1A [Source:UniProtKB/TrEMBL;Acc:F4HXI5]	Arf
AT5G40540	2.84955	9.46934059103468e-15	9.80499606964332e-14	-	5	16236956	16239601	+	2483	protein_coding	Protein kinase ATN1 [Source:UniProtKB/TrEMBL;Acc:Q9FM43]	Pkinase_Tyr
AT1G14640	2.84953	2.04991488469777e-14	2.03861757599988e-13	-	1	5023426	5025955	+	2347	protein_coding	SWAP (Suppressor-of-White-APricot)/surp domain-containing protein [Source:UniProtKB/TrEMBL;Acc:F4HW92]	-
AT5G26731	2.84899	0.0224835064778864	0.0442718024216263	-	5	9295341	9296380	+	1040	protein_coding	AT5g26741 [Source:UniProtKB/TrEMBL;Acc:Q94EW8]	-
AT5G00875	2.8487	2.26410420774259e-08	1.17517039555667e-07	-	5	624122	625391	-	688	lncRNA	-	-
AT5G11740	2.84367	7.37597816982003e-19	1.10917263123584e-17	AGP15	5	3783930	3784963	+	1034	protein_coding	ATAGP15 [Source:UniProtKB/TrEMBL;Acc:C0SVP3]	-
AT3G07720	2.84194	4.9566589904728e-27	1.38985215001027e-25	-	3	2465235	2467270	+	1431	protein_coding	AT3g07720/F17A17_6 [Source:UniProtKB/TrEMBL;Acc:Q9S7W4]	Kelch_1
AT5G56750	2.84045	7.24576017624629e-72	1.52953895946875e-69	NDL1	5	22957629	22960916	+	2009	protein_coding	Protein NDL1 [Source:UniProtKB/Swiss-Prot;Acc:Q9FJT7]	Ndr
AT5G58980	2.83955	2.99224233318301e-79	8.26597709225962e-77	NCER3	5	23811449	23814683	-	2404	protein_coding	Neutral ceramidase 3 [Source:UniProtKB/Swiss-Prot;Acc:F4KHQ8]	Ceramidase_alk
AT1G32170	2.83925	1.64533202990575e-23	3.64875614481379e-22	XTH30	1	11575320	11578030	+	1400	protein_coding	Probable xyloglucan endotransglucosylase/hydrolase protein 30 [Source:UniProtKB/Swiss-Prot;Acc:Q38908]	-
AT4G32480	2.8374	9.50355332301826e-05	0.000297956437096618	-	4	15676240	15677977	+	1313	protein_coding	AT4g32480/F8B4_180 [Source:UniProtKB/TrEMBL;Acc:Q9SUU4]	-
AT2G23320	2.83314	1.31570948775484e-17	1.77244524370875e-16	WRKY15	2	9924886	9926372	+	1284	protein_coding	Probable WRKY transcription factor 15 [Source:UniProtKB/Swiss-Prot;Acc:O22176]	WRKY
AT5G42020	2.8323	1.360224314424e-11	1.01623970816532e-10	BIP	5	16807342	16810693	-	2726	protein_coding	Heat shock protein 70 (Hsp 70) family protein [Source:TAIR;Acc:AT5G42020]	HSP70
AT1G49920	2.83121	0.0150837522504267	0.0309277046051084	-	1	18481584	18484393	-	2715	protein_coding	MuDR family transposase [Source:UniProtKB/TrEMBL;Acc:Q9C702]	MuDR
AT4G15550	2.83018	6.25722919122795e-18	8.68701582279849e-17	UGT75D1	4	8877590	8879327	-	1738	protein_coding	UDP-glycosyltransferase 75D1 [Source:UniProtKB/Swiss-Prot;Acc:O23406]	UDPGT
AT1G30070	2.82658	1.13501754135325e-14	1.16393916156372e-13	-	1	10546511	10548236	-	1137	protein_coding	SGS domain-containing protein [Source:UniProtKB/TrEMBL;Acc:F4I4Q9]	-
AT1G59870	2.82594	4.60961314141612e-17	5.88389638632785e-16	ABCG36	1	22034423	22040126	+	4930	protein_coding	ABC transporter G family member 36 [Source:UniProtKB/Swiss-Prot;Acc:Q9XIE2]	ABC2_membrane
AT4G20320	2.82495	0.00207012469492365	0.00511808457422578	-	4	10974456	10979627	+	3384	protein_coding	CTP synthase [Source:UniProtKB/TrEMBL;Acc:Q0WRY1]	CTP_synth_N
AT5G10770	2.82487	1.79855232320279e-55	2.02233199919526e-53	-	5	3403021	3405571	-	1975	protein_coding	Aspartyl protease family protein At5g10770 [Source:UniProtKB/Swiss-Prot;Acc:Q8S9J6]	-
AT3G04670	2.82163	8.91221320421003e-131	6.4328929889485e-128	WRKY39	3	1266056	1268378	-	2241	protein_coding	Probable WRKY transcription factor 39 [Source:UniProtKB/Swiss-Prot;Acc:Q9SR07]	WRKY
AT4G08950	2.82157	1.45450804644035e-14	1.47134141261977e-13	EXO	4	5740219	5741591	+	1373	protein_coding	Protein EXORDIUM [Source:UniProtKB/Swiss-Prot;Acc:Q9ZPE7]	-
AT3G25760	2.82092	3.19680808367421e-05	0.00010800509992495	AOC1	3	9403779	9405338	+	1191	protein_coding	At3g25760 [Source:UniProtKB/TrEMBL;Acc:Q2HIV2]	-
AT1G76180	2.81153	1.83604346309896e-50	1.66329184333208e-48	ERD14	1	28586663	28587931	-	1182	protein_coding	Dehydrin ERD14 [Source:UniProtKB/Swiss-Prot;Acc:P42763]	-
AT1G72660	2.81075	9.05162882390986e-06	3.32140450252225e-05	DRG2	1	27353765	27356852	+	1971	protein_coding	Developmentally-regulated G-protein 2 [Source:UniProtKB/Swiss-Prot;Acc:Q9CAI1]	-
AT2G47880	2.81021	6.97407852441668e-20	1.15252570947081e-18	GRXC13	2	19605030	19605704	+	675	protein_coding	Glutaredoxin-C13 [Source:UniProtKB/Swiss-Prot;Acc:O82255]	-
AT4G18195	2.80968	5.78930764203088e-12	4.51679036952869e-11	PUP8	4	10069458	10071115	+	1586	protein_coding	Probable purine permease 8 [Source:UniProtKB/Swiss-Prot;Acc:Q0WRB9]	-
AT3G52520	2.80866	2.24943766047941e-07	1.02491177134774e-06	-	3	19473339	19474606	+	1268	protein_coding	At3g52520 [Source:UniProtKB/TrEMBL;Acc:Q9SVD3]	-
AT3G13900	2.80802	0.00545096149792891	0.0123165419042368	ALA7	3	4585684	4591035	+	4818	protein_coding	Probable phospholipid-transporting ATPase 7 [Source:UniProtKB/Swiss-Prot;Acc:Q9LVK9]	-
AT3G57520	2.80331	6.73640212141443e-17	8.5353190186166e-16	RFS2	3	21288742	21293171	-	2797	protein_coding	Probable galactinol--sucrose galactosyltransferase 2 [Source:UniProtKB/Swiss-Prot;Acc:Q94A08]	-
AT1G12320	2.80326	3.07351745522691e-11	2.22782722961313e-10	-	1	4186624	4190342	+	3572	protein_coding	Ankyrin repeat/KH domain protein (DUF1442) [Source:UniProtKB/TrEMBL;Acc:Q9LNB3]	-
AT3G17660	2.80278	2.10092070677192e-26	5.65026463157795e-25	AGD15	3	6037598	6039407	+	1445	protein_coding	ARF-GAP domain 15 [Source:UniProtKB/TrEMBL;Acc:A0A1I9LR18]	-
AT1G69870	2.80221	4.37151386120053e-44	3.04725838499138e-42	NPF2.13	1	26315787	26320233	+	2420	protein_coding	Protein NRT1/ PTR FAMILY 2.13 [Source:UniProtKB/Swiss-Prot;Acc:Q8RX77]	-
AT3G14990	2.79952	1.24429656699026e-42	8.04693063091736e-41	DJ1A	3	5047376	5049971	+	1711	protein_coding	Protein DJ-1 homolog A [Source:UniProtKB/Swiss-Prot;Acc:Q9FPF0]	DJ-1_PfpI
AT1G67810	2.79896	1.94599958036525e-11	1.43471784547785e-10	SUFE2	1	25426234	25427461	+	1228	protein_coding	SufE-like protein 2, chloroplastic [Source:UniProtKB/Swiss-Prot;Acc:Q9FXE3]	-
AT1G17290	2.79841	8.23191781024924e-30	2.8078870872277e-28	ALAAT1	1	5922332	5926400	+	2378	protein_coding	Alanine aminotransferase 1, mitochondrial [Source:UniProtKB/Swiss-Prot;Acc:F4I7I0]	Aminotran_1_2
AT1G02250	2.79811	0.0210072647673907	0.0416644705225257	NAC005	1	437860	439559	-	1180	protein_coding	NAC domain-containing protein 5 [Source:UniProtKB/Swiss-Prot;Acc:O81914]	NAM
ATMG01090	2.79787	0.00131357808386788	0.00336685260075918	ORF262	Mt	279463	280251	+	789	protein_coding	Uncharacterized mitochondrial protein AtMg01090 [Source:UniProtKB/Swiss-Prot;Acc:P92541]	-
AT5G03905	2.79699	1.49648126768449e-49	1.29286736856016e-47	-	5	1052580	1054274	+	858	protein_coding	Iron-sulfur assembly protein IscA-like 2, mitochondrial [Source:UniProtKB/Swiss-Prot;Acc:Q8LCY2]	-
AT4G05050	2.79651	1.56086133794219e-71	3.23387345349949e-69	UBQ11	4	2588004	2589437	-	1434	protein_coding	Polyubiquitin [Source:UniProtKB/TrEMBL;Acc:Q8H0Y0]	ubiquitin
AT2G41330	2.79625	2.06880045800161e-38	1.13182100362455e-36	-	2	17226948	17228519	+	1572	protein_coding	At2g41330/F13H10.12 [Source:UniProtKB/TrEMBL;Acc:Q9ZVB8]	-
AT2G17840	2.79576	3.23865762866186e-28	1.00094203175328e-26	ERD7	2	7755605	7757929	-	1905	protein_coding	Protein EARLY-RESPONSIVE TO DEHYDRATION 7, chloroplastic [Source:UniProtKB/Swiss-Prot;Acc:O48832]	-
AT1G72600	2.79491	0.0001431712264392	0.000435389965045329	-	1	27338034	27340328	+	2000	protein_coding	At1g72600 [Source:UniProtKB/TrEMBL;Acc:Q9CAH6]	-
AT2G37890	2.7923	5.82940659338072e-22	1.1411968673096e-20	-	2	15861688	15864128	-	1622	protein_coding	Mitochondrial carrier like protein [Source:UniProtKB/TrEMBL;Acc:Q8L7R0]	Mito_carr
AT2G47260	2.78939	1.41982852245281e-09	8.44051089755688e-09	WRKY23	2	19404802	19407098	-	1909	protein_coding	WRKY transcription factor 23 [Source:UniProtKB/Swiss-Prot;Acc:O22900]	WRKY
AT3G26690	2.7893	3.15383330375901e-15	3.42075492025747e-14	NUDT13	3	9804253	9805781	-	1157	protein_coding	NUDX13 [Source:UniProtKB/TrEMBL;Acc:A0A178VBM7]	NUDIX
AT4G24570	2.78596	0.000107501848654897	0.000334324025782068	PUMP4	4	12686459	12687650	+	1192	protein_coding	DIC2 [Source:UniProtKB/TrEMBL;Acc:A0A178URN9]	Mito_carr
AT4G38560	2.7857	0.000965652574467793	0.00253876653816136	-	4	18029196	18031333	+	1793	protein_coding	Phospholipase like protein [Source:UniProtKB/TrEMBL;Acc:Q0WV01]	-
AT1G60960	2.78527	2.01748418462067e-12	1.65178288017095e-11	IRT3	1	22445299	22447299	-	1916	protein_coding	IRT3 [Source:UniProtKB/TrEMBL;Acc:A0A178WHL0]	-
AT5G41100	2.77963	1.8043882422228e-10	1.19487988481732e-09	-	5	16447185	16450909	+	2304	protein_coding	At5g41100 [Source:UniProtKB/TrEMBL;Acc:A4FVS2]	-
AT4G15700	2.7788	5.03202232986959e-15	5.34900387901007e-14	GRXS3	4	8937358	8938124	+	767	protein_coding	Monothiol glutaredoxin-S3 [Source:UniProtKB/Swiss-Prot;Acc:O23421]	-
AT5G04340	2.77678	7.73167926669407e-11	5.33963133554156e-10	ZAT6	5	1216058	1217362	-	1305	protein_coding	Zinc finger protein ZAT6 [Source:UniProtKB/Swiss-Prot;Acc:O22533]	-
AT2G40711	2.7744	3.28258619548084e-07	1.46404522045205e-06	-	2	16981498	16982681	-	1098	protein_coding	Putative uncharacterized protein [Source:UniProtKB/TrEMBL;Acc:Q1G3R8]	-
AT3G10300	2.77387	1.08329526837149e-37	5.71693748233029e-36	-	3	3186038	3188540	+	2391	protein_coding	Calcium-binding EF-hand family protein [Source:UniProtKB/TrEMBL;Acc:A0A1I9LRS6]	-
AT3G07870	2.77383	2.0913172748441e-31	7.74756876521715e-30	-	3	2510570	2512479	+	1910	protein_coding	F-box protein At3g07870 [Source:UniProtKB/Swiss-Prot;Acc:Q9SFC7]	F-box
AT1G33790	2.77132	3.38625599406415e-11	2.44343321906416e-10	JAL4	1	12256474	12260638	+	2759	protein_coding	Jacalin-related lectin 4 [Source:UniProtKB/Swiss-Prot;Acc:Q9LQ31]	-
AT5G03380	2.7698	2.72752986209922e-19	4.27389413125576e-18	HIPP06	5	832035	834549	-	1881	protein_coding	Heavy metal-associated isoprenylated plant protein 6 [Source:UniProtKB/Swiss-Prot;Acc:Q9LZF1]	HMA
AT1G74010	2.76857	1.27509593504029e-06	5.28459837793323e-06	-	1	27832095	27834207	-	1505	protein_coding	At1g74010 [Source:UniProtKB/TrEMBL;Acc:Q9C9C2]	Str_synth
AT4G00900	2.76806	1.36604895409786e-26	3.69609569490854e-25	ECA2	4	382663	386850	-	3799	protein_coding	Calcium-transporting ATPase 2, endoplasmic reticulum-type [Source:UniProtKB/Swiss-Prot;Acc:O23087]	E1-E2_ATPase
AT3G22160	2.76614	4.01628397490607e-07	1.77500237453088e-06	VQ22	3	7817779	7818985	-	1207	protein_coding	VQ motif-containing protein 22 [Source:UniProtKB/Swiss-Prot;Acc:Q9LIE6]	-
AT1G80160	2.76585	0.000474129202012604	0.00131921350711689	-	1	30150897	30152614	+	1493	protein_coding	F18B13.24 protein [Source:UniProtKB/TrEMBL;Acc:Q9SSC3]	Glyoxalase
AT1G04147	2.76376	0.00191159855056419	0.00475635818608076	-	1	636337	636614	-	278	lncRNA	-	-
AT3G13275	2.76263	3.52524709665114e-09	2.00561731590811e-08	-	3	4289086	4289860	-	775	protein_coding	Transmembrane protein [Source:UniProtKB/TrEMBL;Acc:Q84VG5]	-
AT2G14095	2.76185	1.79114323754523e-05	6.29078968502779e-05	-	2	5932383	5933929	-	1178	protein_coding	Expressed protein [Source:UniProtKB/TrEMBL;Acc:Q8S8A5]	-
AT4G36000	2.76124	0.00957460956331856	0.0204819754865025	-	4	17037385	17038955	-	1483	protein_coding	Pathogenesis-related thaumatin superfamily protein [Source:UniProtKB/TrEMBL;Acc:F4JNX4]	Thaumatin
AT2G19330	2.75707	0.00942942782401273	0.0202177919691557	PIRL6	2	8372861	8374453	+	1229	protein_coding	Plant intracellular Ras-group-related LRR protein 6 [Source:UniProtKB/Swiss-Prot;Acc:O64566]	-
AT4G27520	2.75094	6.39561660358175e-70	1.23369238898056e-67	ENODL2	4	13750156	13752103	-	1846	protein_coding	Early nodulin-like protein 2 [Source:UniProtKB/Swiss-Prot;Acc:Q9T076]	Cu_bind_like
AT2G18000	2.75037	4.69535844816887e-07	2.0552296681578e-06	TAF14	2	7828976	7830898	+	1201	protein_coding	Transcription initiation factor TFIID subunit 14 [Source:UniProtKB/Swiss-Prot;Acc:F4IPK2]	-
AT4G21570	2.74917	1.04502694014328e-34	4.75274853915572e-33	-	4	11470761	11473037	-	1648	protein_coding	Protein of unknown function (DUF300) [Source:TAIR;Acc:AT4G21570]	-
AT3G57157	2.749	0.0212024914520458	0.0420218732268359	-	3	21157011	21157247	+	237	ncRNA	other RNA [Source:TAIR;Acc:AT3G57157]	-
AT1G04130	2.74866	3.30582966360052e-16	3.92004475637124e-15	TPR2	1	1073274	1075568	+	1517	protein_coding	Tetratricopeptide repeat (TPR)-like superfamily protein [Source:UniProtKB/TrEMBL;Acc:F4I456]	-
AT3G54950	2.74616	3.5971889604972e-38	1.94421981111317e-36	PLP7	3	20358896	20361560	-	2433	protein_coding	Patatin-like protein 7 [Source:UniProtKB/Swiss-Prot;Acc:Q9SV43]	-
AT4G32300	2.74481	9.89538704654582e-41	5.85765027919336e-39	SD25	4	15599475	15602597	+	3123	protein_coding	G-type lectin S-receptor-like serine/threonine-protein kinase SD2-5 [Source:UniProtKB/Swiss-Prot;Acc:Q8RWZ5]	Pkinase
AT3G06420	2.74125	6.24492785744807e-28	1.88070667211653e-26	ATG8H	3	1954990	1956397	-	712	protein_coding	Autophagy-related protein 8h [Source:UniProtKB/Swiss-Prot;Acc:Q8S925]	-
AT5G12110	2.74063	5.712002759436e-12	4.46114393525794e-11	-	5	3914468	3916896	+	1866	protein_coding	At5g12110 [Source:UniProtKB/TrEMBL;Acc:Q29PY2]	-
AT3G49055	2.7388	2.66264716758269e-07	1.20168198914543e-06	-	3	18185109	18186968	-	1500	protein_coding	Uncharacterized protein At3g49055 [Source:UniProtKB/Swiss-Prot;Acc:Q5XVA8]	-
AT2G42680	2.73686	7.3438560279418e-120	4.32437164424278e-117	MBF1A	2	17774832	17776320	+	773	protein_coding	MBF1A [Source:UniProtKB/TrEMBL;Acc:A0A178VSD5]	HTH_3
AT3G23170	2.73538	9.10040964421216e-23	1.8977704212385e-21	-	3	8267920	8268961	-	1042	protein_coding	At3g23170 [Source:UniProtKB/TrEMBL;Acc:Q9LTD3]	-
AT3G54390	2.73466	4.05190047903262e-15	4.33597920223979e-14	-	3	20137577	20139244	-	1607	protein_coding	Sequence-specific DNA binding transcription factor [Source:UniProtKB/TrEMBL;Acc:A0A1I9LTW1]	-
AT2G47800	2.7313	4.40040243040777e-27	1.24165705905176e-25	ABCC4	2	19574666	19580615	+	5061	protein_coding	ABC transporter C family member 4 [Source:UniProtKB/Swiss-Prot;Acc:Q7DM58]	ABC_tran
AT1G35910	2.72857	5.10583499398159e-07	2.22272692267183e-06	TPPD	1	13362962	13365172	-	1555	protein_coding	Probable trehalose-phosphate phosphatase D [Source:UniProtKB/Swiss-Prot;Acc:Q67XC9]	-
AT3G22930	2.72813	2.94020491573252e-07	1.31896602234224e-06	CML11	3	8124020	8125931	-	1826	protein_coding	Calmodulin-like protein 11 [Source:UniProtKB/Swiss-Prot;Acc:Q9LIK5]	-
AT4G21470	2.72349	3.03895260900619e-95	1.2592519181319e-92	FHY	4	11431104	11433322	+	1445	protein_coding	FMN/FHY [Source:UniProtKB/TrEMBL;Acc:A0A178V341]	-
AT2G02860	2.72338	1.204925327346e-31	4.554292081874e-30	SUC3	2	828279	832619	-	2375	protein_coding	Sucrose transport protein SUC3 [Source:UniProtKB/Swiss-Prot;Acc:O80605]	-
AT5G16560	2.72301	1.43820486703192e-76	3.57569690052292e-74	KAN1	5	5406863	5411766	-	2388	protein_coding	Transcription repressor KAN1 [Source:UniProtKB/Swiss-Prot;Acc:Q93WJ9]	-
AT4G25390	2.72249	3.26506983041321e-14	3.19594061790577e-13	-	4	12977192	12979721	+	2530	protein_coding	Receptor-like serine/threonine-protein kinase At4g25390 [Source:UniProtKB/Swiss-Prot;Acc:Q9STJ8]	Pkinase
AT2G35650	2.72094	2.50022215198218e-79	6.99312135909416e-77	CSLA7	2	14985470	14988362	+	2181	protein_coding	Glucomannan 4-beta-mannosyltransferase 7 [Source:UniProtKB/Swiss-Prot;Acc:Q9ZQN8]	-
AT2G06765	2.71998	0.0010994745277464	0.00285875258570917	-	2	7269766	7270242	-	477	lncRNA	-	-
AT2G46830	2.71746	1.96493205016519e-25	4.93460376593674e-24	CCA1	2	19245591	19248915	+	2722	protein_coding	Protein CCA1 [Source:UniProtKB/Swiss-Prot;Acc:P92973]	Myb_DNA-binding
AT2G38255	2.71425	4.50130923701113e-05	0.000148556483019706	-	2	16022334	16024854	-	696	protein_coding	Protein of Unknown Function (DUF239) [Source:TAIR;Acc:AT2G38255]	-
AT3G25900	2.71236	1.28207277709997e-18	1.88362839529803e-17	HMT-1	3	9480746	9482962	+	1481	protein_coding	Homocysteine S-methyltransferase 1 [Source:UniProtKB/Swiss-Prot;Acc:Q9SDL7]	-
AT5G51450	2.71215	2.11901290222184e-16	2.55468926185969e-15	RIN3	5	20892643	20897959	+	2745	protein_coding	RPM1 interacting protein 3 [Source:UniProtKB/TrEMBL;Acc:F4KD92]	CUE
AT3G24840	2.71038	2.74099895941253e-47	2.20620837107247e-45	-	3	9066601	9070661	+	2848	protein_coding	Sec14p-like phosphatidylinositol transfer family protein [Source:UniProtKB/TrEMBL;Acc:A0A178VMA9]	CRAL_TRIO_N
AT4G15690	2.70688	9.20153252299775e-10	5.58885699605314e-09	GRXS5	4	8934296	8934961	+	666	protein_coding	Monothiol glutaredoxin-S5 [Source:UniProtKB/Swiss-Prot;Acc:O23420]	-
AT3G54400	2.70678	6.54130853959741e-18	9.06305386266449e-17	-	3	20140025	20142763	-	1708	protein_coding	AT3g54400/T12E18_90 [Source:UniProtKB/TrEMBL;Acc:Q9M2U7]	-
AT1G52790	2.70543	0.010734226453465	0.0227322592393273	-	1	19662194	19663301	-	933	protein_coding	2-oxoglutarate (2OG) and Fe(II)-dependent oxygenase superfamily protein [Source:UniProtKB/TrEMBL;Acc:Q9C939]	2OG-FeII_Oxy
AT3G13100	2.70309	7.12303115425314e-22	1.38595604441364e-20	ABCC7	3	4208729	4214530	-	4969	protein_coding	ABC transporter C family member 7 [Source:UniProtKB/Swiss-Prot;Acc:Q9LK62]	ABC_tran
AT2G43150	2.69839	2.55335775578246e-09	1.47366348061358e-08	-	2	17945662	17947155	+	1411	protein_coding	Proline-rich extensin-like family protein [Source:UniProtKB/TrEMBL;Acc:Q9ZW80]	-
AT5G49700	2.6974	9.03497874886302e-13	7.64335291056934e-12	AHL17	5	20192159	20193800	+	1642	protein_coding	AT-hook motif nuclear-localized protein 17 [Source:UniProtKB/Swiss-Prot;Acc:Q9LTA2]	-
AT2G32930	2.69729	2.29606312832554e-31	8.47800471277431e-30	ZFN2	2	13965714	13968957	-	2288	protein_coding	zinc finger nuclease 2 [Source:TAIR;Acc:AT2G32930]	zf-CCCH
AT2G30020	2.69605	4.3025765825435e-09	2.42321806219465e-08	-	2	12814271	12816360	+	1813	protein_coding	PP2C-type phosphatase AP2C1 [Source:UniProtKB/TrEMBL;Acc:F6LPR5]	PP2C
AT3G52190	2.6952	2.96451258487554e-50	2.67475538706351e-48	PHF1	3	19353867	19357261	-	1798	protein_coding	SEC12-like protein 1 [Source:UniProtKB/Swiss-Prot;Acc:Q8GYE0]	-
AT5G26340	2.68555	9.09916465703195e-11	6.2512406621353e-10	STP13	5	9243398	9247540	-	2580	protein_coding	STP13 [Source:UniProtKB/TrEMBL;Acc:A0A178UHA7]	Sugar_tr
AT3G61113	2.68084	2.13861125462313e-13	1.94289750034297e-12	URM1-2	3	22614385	22615577	-	659	protein_coding	Ubiquitin-related modifier 1 homolog 2 [Source:UniProtKB/Swiss-Prot;Acc:B3H7G2]	-
AT5G60280	2.6776	1.6640496910238e-23	3.68661147389589e-22	LECRK18	5	24260225	24262536	+	2312	protein_coding	L-type lectin-domain containing receptor kinase I.8 [Source:UniProtKB/Swiss-Prot;Acc:Q9LSR9]	Pkinase
AT5G54950	2.67737	0.0146683705371793	0.0301655223166534	-	5	22309832	22310332	-	315	protein_coding	Aconitase family protein [Source:UniProtKB/TrEMBL;Acc:Q9FFT5]	-
AT3G16530	2.676	4.33921054829733e-17	5.5482385844972e-16	-	3	5624326	5625519	-	1194	protein_coding	Lectin-like protein At3g16530 [Source:UniProtKB/Swiss-Prot;Acc:Q9LK72]	-
AT2G41070	2.67365	1.29656583515088e-15	1.45496274460061e-14	EEL	2	17129753	17132386	+	1513	protein_coding	Basic-leucine zipper (bZIP) transcription factor family protein [Source:TAIR;Acc:AT2G41070]	bZIP_1
AT4G22940	2.67337	0.00246137861834374	0.00598396916561763	-	4	12021344	12023563	-	1873	protein_coding	Protein kinase superfamily protein [Source:TAIR;Acc:AT4G22940]	Pkinase
AT1G73805	2.66971	2.26489521830497e-12	1.84422472360961e-11	SARD1	1	27744790	27749248	-	2397	protein_coding	Protein SAR DEFICIENT 1 [Source:UniProtKB/Swiss-Prot;Acc:Q9C9T2]	-
AT4G01750	2.66646	1.62759937146936e-21	3.07594286621609e-20	RGXT2	4	756348	758725	+	1651	protein_coding	UDP-D-xylose:L-fucose alpha-1,3-D-xylosyltransferase [Source:UniProtKB/Swiss-Prot;Acc:Q9ZSJ0]	-
AT4G35640	2.66583	0.0454294175500276	0.0824435236901393	SAT4	4	16905579	16908357	-	1624	protein_coding	SERAT3 [Source:UniProtKB/TrEMBL;Acc:A0A178USX0]	Hexapep
AT5G53830	2.66484	1.10300795173323e-13	1.02879974689382e-12	VQ33	5	21856948	21858102	+	1155	protein_coding	VQ motif-containing protein 33 [Source:UniProtKB/Swiss-Prot;Acc:Q9FHZ3]	-
AT3G56200	2.66341	1.21395227872933e-16	1.50156971745979e-15	AVT6C	3	20849762	20852104	+	1958	protein_coding	Amino acid transporter AVT6C [Source:UniProtKB/Swiss-Prot;Acc:Q9LYM2]	Aa_trans
AT5G45710	2.66263	5.30259593561068e-27	1.48313608319031e-25	HSFA4C	5	18540665	18542864	+	2200	protein_coding	RHA1 [Source:UniProtKB/TrEMBL;Acc:A0A178UPK9]	HSF_DNA-bind
AT3G52360	2.66252	1.04797694318477e-13	9.79921942361149e-13	-	3	19412019	19413058	+	948	protein_coding	Transmembrane protein [Source:UniProtKB/TrEMBL;Acc:Q9FT46]	-
AT4G36110	2.66242	4.18051982561791e-19	6.45126287020872e-18	-	4	17089934	17090873	+	940	protein_coding	SAUR9 [Source:UniProtKB/TrEMBL;Acc:A0A178V0P2]	Auxin_inducible
AT1G63440	2.66191	7.22885843786899e-10	4.44742745135432e-09	HMA5	1	23527570	23531226	+	3190	protein_coding	Probable copper-transporting ATPase HMA5 [Source:UniProtKB/Swiss-Prot;Acc:Q9SH30]	E1-E2_ATPase
AT1G20160	2.66177	2.03794390168499e-27	5.90686952643825e-26	CRSP	1	6990642	6993989	-	2655	protein_coding	CO(2)-response secreted protease [Source:UniProtKB/Swiss-Prot;Acc:Q9LNU1]	Peptidase_S8
AT1G04920	2.65925	0.000217373797391434	0.000641428997814945	SPS3	1	1391434	1395953	-	3626	protein_coding	Probable sucrose-phosphate synthase 3 [Source:UniProtKB/Swiss-Prot;Acc:Q8RY24]	Glycos_transf_1
AT5G59540	2.65759	6.93583889991281e-39	3.90922748676194e-37	-	5	23995850	23997821	-	1868	protein_coding	1-aminocyclopropane-1-carboxylate oxidase homolog 12 [Source:UniProtKB/Swiss-Prot;Acc:Q9LTH7]	2OG-FeII_Oxy
AT4G15420	2.65478	2.40091394757816e-24	5.64315656418161e-23	-	4	8823402	8826152	+	2309	protein_coding	Ubiquitin fusion degradation UFD1 family protein [Source:TAIR;Acc:AT4G15420]	UFD1
AT4G28085	2.65342	5.16820251265372e-18	7.22773121394623e-17	-	4	13959872	13960750	+	879	protein_coding	Transmembrane protein [Source:UniProtKB/TrEMBL;Acc:Q94AQ4]	-
AT1G67920	2.6524	0.000775621136099512	0.00207673788935774	-	1	25473544	25474140	+	597	protein_coding	At1g67920 [Source:UniProtKB/TrEMBL;Acc:Q9C9V8]	-
AT1G55690	2.64995	1.20465248979685e-55	1.36828954881697e-53	SFH13	1	20808199	20813061	-	3232	protein_coding	Phosphatidylinositol/phosphatidylcholine transfer protein SFH13 [Source:UniProtKB/Swiss-Prot;Acc:Q501H5]	-
AT1G60730	2.64928	1.68600671514275e-24	3.99217844000361e-23	-	1	22357976	22360277	-	1952	protein_coding	NAD(P)-linked oxidoreductase superfamily protein [Source:TAIR;Acc:AT1G60730]	Aldo_ket_red
AT5G65630	2.64465	1.76273281579961e-23	3.886000934614e-22	GTE7	5	26225832	26229574	-	3569	protein_coding	Transcription factor GTE7 [Source:UniProtKB/Swiss-Prot;Acc:Q7Y214]	Bromodomain
AT1G08050	2.6446	5.97732829662958e-10	3.71420988518143e-09	-	1	2498794	2501581	-	2490	protein_coding	T6D22.13 [Source:UniProtKB/TrEMBL;Acc:Q9LN03]	VWA
AT1G02470	2.64342	0.00234870940955304	0.00573929471968536	-	1	511765	513721	-	1011	protein_coding	Polyketide cyclase/dehydrase and lipid transport superfamily protein [Source:UniProtKB/TrEMBL;Acc:F4HXI8]	-
AT2G34355	2.64277	2.53997550280401e-22	5.10183948390867e-21	-	2	14496206	14498510	+	2097	protein_coding	At2g34355 [Source:UniProtKB/TrEMBL;Acc:Q501E0]	MFS_1
AT1G15750	2.64183	2.56780113095096e-81	7.56014711923141e-79	TPL	1	5414817	5421033	-	4339	protein_coding	Protein TOPLESS [Source:UniProtKB/Swiss-Prot;Acc:Q94AI7]	-
AT5G47960	2.6416	0.000188389224630283	0.000561678519697162	RABA4C	5	19421340	19422533	-	925	protein_coding	SMG1 [Source:UniProtKB/TrEMBL;Acc:A0A178UQI5]	Ras
AT2G44500	2.64103	2.45717539920931e-12	1.99426030949247e-11	OFUT20	2	18374162	18376799	+	2450	protein_coding	O-fucosyltransferase 20 [Source:UniProtKB/Swiss-Prot;Acc:O64884]	-
AT2G26530	2.64087	0.000105758949438461	0.000329361482621434	AR781	2	11282663	11284272	-	1610	protein_coding	AR781 [Source:UniProtKB/TrEMBL;Acc:A0A178VPT1]	-
AT4G19960	2.64032	2.04214948291969e-19	3.231622123749e-18	KUP9	4	10813183	10817070	+	3247	protein_coding	K+ uptake permease 9 [Source:TAIR;Acc:AT4G19960]	K_trans
AT4G00700	2.63956	2.15331226961404e-06	8.61170962375047e-06	-	4	285876	289575	+	3611	protein_coding	C2 calcium/lipid-binding plant phosphoribosyltransferase family protein [Source:UniProtKB/TrEMBL;Acc:Q8RXU9]	C2
AT1G76700	2.63921	5.33348254023466e-20	8.87961349109307e-19	ATJ10	1	28780408	28783257	-	1643	protein_coding	Chaperone protein dnaJ 10 [Source:UniProtKB/Swiss-Prot;Acc:Q8GYX8]	DnaJ
AT1G26208	2.63818	1.59971669178848e-82	4.83719739127826e-80	-	1	9065955	9071468	-	4383	lncRNA	other RNA [Source:TAIR;Acc:AT1G26208]	-
AT1G30320	2.63354	3.39743301340239e-26	9.01790760473213e-25	-	1	10680079	10683137	+	2084	protein_coding	Remorin family protein [Source:UniProtKB/TrEMBL;Acc:Q9C8G3]	-
AT4G00690	2.63265	4.80699689442042e-11	3.41031586904094e-10	ULP1B	4	281132	283612	+	1690	protein_coding	Putative ubiquitin-like-specific protease 1B [Source:UniProtKB/Swiss-Prot;Acc:O65278]	Peptidase_C48
AT3G24780	2.63189	0.00336438389559921	0.00795955318755845	-	3	9049090	9051752	+	2663	protein_coding	Uncharacterized conserved protein UCP015417, vWA [Source:UniProtKB/TrEMBL;Acc:Q1PEM2]	-
AT1G79450	2.63188	1.80598534225164e-20	3.11811172980114e-19	ALIS5	1	29887616	29890211	+	1676	protein_coding	ALA-interacting subunit 5 [Source:UniProtKB/Swiss-Prot;Acc:Q8L8W0]	-
AT2G41110	2.63026	4.27042316818101e-45	3.11254035215695e-43	CAM2	2	17140183	17141431	+	921	protein_coding	Calmodulin 2 [Source:UniProtKB/TrEMBL;Acc:F4IJ46]	-
AT1G33770	2.62867	1.47068446113952e-27	4.29608818569947e-26	-	1	12241614	12245292	+	3187	protein_coding	Protein kinase superfamily protein [Source:UniProtKB/TrEMBL;Acc:Q9LQ29]	Pkinase
AT1G19180	2.62805	4.75351250530271e-13	4.15000373853505e-12	TIFY10A	1	6621777	6623668	+	1804	protein_coding	TIFY10A [Source:UniProtKB/TrEMBL;Acc:A0A178W7G1]	Zim
AT1G51070	2.62588	8.35618529240708e-32	3.20167811820036e-30	bHLH115	1	18927810	18929762	+	1336	protein_coding	Basic helix-loop-helix (BHLH) DNA-binding superfamily protein [Source:UniProtKB/TrEMBL;Acc:F4I7Z3]	HLH
AT5G04760	2.62567	7.95123228232835e-30	2.71628661907449e-28	-	5	1373530	1374787	-	1128	protein_coding	Duplicated homeodomain-like superfamily protein [Source:UniProtKB/TrEMBL;Acc:Q9LZ21]	Myb_DNA-binding
AT4G23493	2.62484	0.0156535484594738	0.0319671260681926	-	4	12256050	12257079	-	730	protein_coding	Putative uncharacterized protein [Source:UniProtKB/TrEMBL;Acc:Q8LC94]	-
AT3G01960	2.62297	8.12993320686768e-19	1.21519963551684e-17	-	3	323855	325346	-	1402	protein_coding	At3g01960 [Source:UniProtKB/TrEMBL;Acc:Q9S839]	-
AT4G37610	2.62245	3.9000666473435e-19	6.03930043605247e-18	BT5	4	17670481	17672353	-	1438	protein_coding	BTB/POZ and TAZ domain-containing protein 5 [Source:UniProtKB/Swiss-Prot;Acc:Q6EJ98]	zf-TAZ
AT3G14770	2.62216	1.01832604943996e-23	2.28546275649635e-22	SWEET2	3	4957334	4959704	-	1666	protein_coding	Bidirectional sugar transporter SWEET [Source:UniProtKB/TrEMBL;Acc:A0A178VM79]	-
AT2G40710	2.62186	3.0937214025114e-05	0.000104727851895	-	2	16980943	16981606	-	664	protein_coding	Hemolysin-III related integral membrane protein [Source:UniProtKB/TrEMBL;Acc:F4II26]	-
AT3G11820	2.61931	6.74142595051434e-22	1.31513641733835e-20	SYP121	3	3729305	3731251	-	1659	protein_coding	SYR1 [Source:UniProtKB/TrEMBL;Acc:A0A178VIM4]	SNARE
AT2G01300	2.61777	0.000160523949401973	0.000483755406305527	-	2	151057	151971	-	915	protein_coding	Mediator of RNA polymerase II transcription subunit [Source:UniProtKB/TrEMBL;Acc:Q9ZU37]	-
AT4G35985	2.61723	3.04429233891734e-20	5.16444923241959e-19	P85	4	17031945	17034244	-	2209	protein_coding	Senescence/dehydration-associated protein At4g35985, chloroplastic [Source:UniProtKB/Swiss-Prot;Acc:F4JNX2]	-
AT3G05630	2.61686	1.17537345847248e-29	3.97283330918131e-28	PLPZETA2	3	1635194	1640357	+	3520	protein_coding	Phospholipase D zeta 2 [Source:UniProtKB/Swiss-Prot;Acc:Q9M9W8]	-
AT2G26660	2.61622	8.8423147760069e-68	1.5579183891963e-65	SPX2	2	11338752	11340950	+	1291	protein_coding	SPX domain-containing protein 2 [Source:UniProtKB/Swiss-Prot;Acc:O48781]	SPX
AT3G10930	2.61601	0.00126245515976698	0.00324734988561283	-	3	3420081	3420932	-	852	protein_coding	Uncharacterized protein At3g10930 [Source:UniProtKB/TrEMBL;Acc:Q84TK4]	-
AT4G39890	2.6149	7.32243179127998e-12	5.65183628015457e-11	RABH1C	4	18505919	18507703	+	1082	protein_coding	RABH1c [Source:UniProtKB/TrEMBL;Acc:A0A178V1R4]	Ras
AT3G24503	2.61487	7.63781151572117e-91	2.75651081412543e-88	ALDH2C4	3	8919560	8923296	-	1945	protein_coding	Aldehyde dehydrogenase family 2 member C4 [Source:UniProtKB/Swiss-Prot;Acc:Q56YU0]	Aldedh
AT5G59720	2.61239	6.92451247681684e-05	0.000221568555957749	HSP18.1	5	24062323	24063300	+	978	protein_coding	18.1 kDa class I heat shock protein [Source:UniProtKB/Swiss-Prot;Acc:P19037]	-
AT3G62260	2.61222	1.47642533870965e-11	1.10121644596557e-10	-	3	23038266	23040668	-	2060	protein_coding	Probable protein phosphatase 2C 49 [Source:UniProtKB/Swiss-Prot;Acc:Q3EAF9]	PP2C
AT1G05670	2.6118	0.00445891885375444	0.0102710282346726	-	1	1697541	1701065	-	3419	protein_coding	Glycosyltransferase (Fragment) [Source:UniProtKB/TrEMBL;Acc:A0A068FPW3]	-
AT5G38530	2.61132	7.16889207502567e-56	8.26861490055538e-54	TSBtype2	5	15423980	15426576	+	1920	protein_coding	Tryptophan synthase beta chain [Source:UniProtKB/TrEMBL;Acc:Q9FFW8]	PALP
AT1G50640	2.60936	5.83539194268932e-29	1.89785944926768e-27	ERF3	1	18756972	18758708	-	1737	protein_coding	Uncharacterized protein At1g50640 (Fragment) [Source:UniProtKB/TrEMBL;Acc:C0SV01]	AP2
AT5G18070	2.60925	7.78911378555238e-11	5.37597810195929e-10	DRT101	5	5980769	5983135	+	2367	protein_coding	Phosphoacetylglucosamine mutase [Source:UniProtKB/Swiss-Prot;Acc:P57750]	PGM_PMM_III
AT3G04220	2.60699	7.94213132560001e-06	2.93595127278417e-05	-	3	1108725	1112437	-	3471	protein_coding	Disease resistance protein (TIR-NBS-LRR class) family [Source:UniProtKB/TrEMBL;Acc:Q9M8X8]	TIR
AT5G47200	2.60356	2.53464627099264e-56	2.98518272185781e-54	RABD2B	5	19166859	19169093	+	1154	protein_coding	Ras-related protein RABD2b [Source:UniProtKB/Swiss-Prot;Acc:Q9FPJ4]	Ras
AT4G27590	2.60245	0.0026123970463139	0.00631672750251996	-	4	13771089	13772594	+	1256	protein_coding	Heavy metal transport/detoxification superfamily protein [Source:UniProtKB/TrEMBL;Acc:F4JJN9]	HMA
AT4G27680	2.60081	1.33336500346638e-23	2.96869406144914e-22	-	4	13821019	13823408	+	1766	protein_coding	26S proteasome regulatory particle chain RPT6-like protein [Source:UniProtKB/TrEMBL;Acc:Q9T090]	AAA
AT3G10500	2.59854	2.58540897161004e-12	2.09377890513016e-11	NAC053	3	3271217	3274176	+	2518	protein_coding	NAC domain-containing protein 53 [Source:UniProtKB/Swiss-Prot;Acc:Q949N0]	NAM
AT1G35260	2.59619	1.66204238196944e-07	7.70135852949848e-07	MLP165	1	12936849	12937787	-	767	protein_coding	MLP-like protein 165 [Source:UniProtKB/Swiss-Prot;Acc:Q9C7I7]	-
AT3G28857	2.59562	4.53241455646831e-05	0.000149516892400906	PRE5	3	10855623	10856787	-	911	protein_coding	Transcription factor PRE5 [Source:UniProtKB/Swiss-Prot;Acc:Q9LJX1]	-
AT2G37150	2.59515	1.57967561788842e-70	3.18439834467309e-68	-	2	15603142	15608587	-	4846	protein_coding	RING/U-box superfamily protein [Source:UniProtKB/TrEMBL;Acc:F4IQ07]	-
AT1G60030	2.59496	0.00314672158119559	0.00749213046401708	NAT7	1	22113671	22117018	-	2309	protein_coding	Nucleobase-ascorbate transporter 7 [Source:UniProtKB/Swiss-Prot;Acc:Q0WPE9]	-
AT1G35350	2.59316	4.50554939357152e-29	1.47824300924569e-27	PHO1-H8	1	12980689	12984740	-	3058	protein_coding	Phosphate transporter PHO1 homolog 8 [Source:UniProtKB/Swiss-Prot;Acc:Q6R8G2]	SPX
AT3G45040	2.59087	1.00291810373747e-36	5.03168060296627e-35	EVN	3	16472538	16475830	-	2186	protein_coding	Dolichol kinase EVAN [Source:UniProtKB/Swiss-Prot;Acc:F4J4C8]	-
AT5G03435	2.59048	0.00618900516232821	0.0138057202185481	-	5	853293	855955	-	2511	protein_coding	Anthranilate phosphoribosyltransferase-like protein [Source:UniProtKB/TrEMBL;Acc:Q9LZE5]	C2
AT2G46310	2.58815	5.2148972535104e-13	4.5368795079529e-12	CRF5	2	19011462	19013018	+	1557	protein_coding	Ethylene-responsive transcription factor CRF5 [Source:UniProtKB/Swiss-Prot;Acc:O82339]	AP2
AT4G03490	2.58653	0.000212419228863619	0.000627636691542631	-	4	1549176	1554159	-	4243	protein_coding	Ankyrin repeat family protein [Source:TAIR;Acc:AT4G03490]	-
AT2G27580	2.58622	2.78172448788754e-22	5.55748813758676e-21	SAP3	2	11776410	11777553	-	1027	protein_coding	Zinc finger A20 and AN1 domain-containing stress-associated protein 3 [Source:UniProtKB/Swiss-Prot;Acc:Q9ZNU9]	zf-A20
AT1G72940	2.5855	3.60025496173508e-14	3.50715302672112e-13	-	1	27441981	27443859	+	1785	protein_coding	At1g72940/F3N23_14 [Source:UniProtKB/TrEMBL;Acc:Q9SSN2]	TIR
AT5G28640	2.58536	6.60877365370438e-15	6.93611253636441e-14	GIF1	5	10647467	10650066	-	2429	protein_coding	GRF1-interacting factor 1 [Source:UniProtKB/Swiss-Prot;Acc:Q8L8A5]	SSXT
AT3G19260	2.58275	7.41172386817208e-25	1.80266014428498e-23	LAG2	3	6669065	6671638	-	1655	protein_coding	LOH2 [Source:UniProtKB/TrEMBL;Acc:A0A178VL39]	LAG1
AT3G17611	2.58167	3.12555937266864e-12	2.50582287792309e-11	RBL14	3	6024795	6026556	+	1762	protein_coding	Rhomboid-like protein 14, mitochondrial [Source:UniProtKB/Swiss-Prot;Acc:Q8RXW0]	Rhomboid
AT1G04570	2.58144	1.98967672560664e-07	9.12128793529486e-07	-	1	1246601	1248876	-	2163	protein_coding	Probable folate-biopterin transporter 8, chloroplastic [Source:UniProtKB/Swiss-Prot;Acc:F4I5Q2]	-
AT5G57910	2.58125	1.18962787238248e-14	1.21603989366973e-13	-	5	23451066	23452963	-	1615	protein_coding	At5g57910 [Source:UniProtKB/TrEMBL;Acc:Q8GW24]	-
AT5G64260	2.58014	4.03164078912039e-35	1.87550923695131e-33	EXL2	5	25703649	25705339	+	1691	protein_coding	Protein EXORDIUM-like 2 [Source:UniProtKB/Swiss-Prot;Acc:Q9FE06]	-
AT3G03850	2.57873	4.56230188936035e-29	1.4946715530941e-27	-	3	983057	983768	+	712	protein_coding	At3g03850 [Source:UniProtKB/TrEMBL;Acc:Q6NMM4]	Auxin_inducible
AT4G21320	2.57823	1.75716683640675e-16	2.14152315530705e-15	HSA32	4	11340362	11342075	+	1334	protein_coding	HSA32 [Source:UniProtKB/TrEMBL;Acc:A0A178UV51]	ComA
AT1G79330	2.57655	0.0373401369381645	0.0693264938705915	AMC5	1	29838551	29840317	+	1584	protein_coding	Metacaspase-5 [Source:UniProtKB/Swiss-Prot;Acc:O64518]	Peptidase_C14
AT1G04990	2.5754	1.75881961346446e-36	8.64952696063311e-35	-	1	1418612	1421863	-	2344	protein_coding	Zinc finger CCCH domain-containing protein 3 [Source:UniProtKB/Swiss-Prot;Acc:Q94AD9]	zf-CCCH
AT2G04795	2.57357	2.35604995111604e-17	3.09929298684142e-16	-	2	1682856	1683614	+	759	protein_coding	AT2g04793 [Source:UniProtKB/TrEMBL;Acc:Q94JV8]	-
AT1G02920	2.57209	4.12499150192386e-11	2.94608394021858e-10	GSTF7	1	658578	659980	-	1213	protein_coding	Glutathione S-transferase F7 [Source:UniProtKB/Swiss-Prot;Acc:Q9SRY5]	GST_N
AT4G31800	2.57196	2.93072296842131e-09	1.68234625811686e-08	WRKY18	4	15382777	15385100	+	2027	protein_coding	WRKY like transcription factor [Source:UniProtKB/TrEMBL;Acc:Q0WTZ3]	WRKY
AT3G54420	2.57167	0.000105994225580085	0.000330048259334816	EP3	3	20145905	20148266	+	2084	protein_coding	EP3 [Source:UniProtKB/TrEMBL;Acc:A0A178VE44]	-
AT1G10410	2.5711	2.03170618518065e-32	8.11811742850041e-31	-	1	3416430	3419691	-	2297	protein_coding	At1g10410/F14N23_31 [Source:UniProtKB/TrEMBL;Acc:Q8LPT2]	-
AT4G25620	2.56166	6.32360493476142e-45	4.54974225145407e-43	-	4	13067186	13069762	-	2077	protein_coding	At4g25620 [Source:UniProtKB/TrEMBL;Acc:Q8GYX5]	-
AT3G13090	2.5596	0.00439692352770729	0.0101417957794019	ABCC6	3	4202811	4208261	-	4693	protein_coding	ABC transporter C family member 6 [Source:UniProtKB/Swiss-Prot;Acc:Q8VZZ4]	ABC_tran
AT3G55980	2.55957	9.49489682808667e-06	3.47323543281457e-05	SZF1	3	20776220	20778952	+	2338	protein_coding	Salt-inducible zinc finger 1 [Source:UniProtKB/TrEMBL;Acc:A0A1I9LNJ4]	-
AT4G25470	2.55947	9.67977670660658e-16	1.10226302079913e-14	DREB1C	4	13015250	13016235	-	986	protein_coding	C-repeat binding factor 2 [Source:UniProtKB/TrEMBL;Acc:B2BIW9]	AP2
AT5G17450	2.55549	7.00295379677304e-13	6.01297368214097e-12	HIPP21	5	5755222	5757003	+	1440	protein_coding	Heavy metal-associated isoprenylated plant protein 21 [Source:UniProtKB/Swiss-Prot;Acc:Q9LF57]	HMA
AT4G14365	2.54928	3.27848331501228e-13	2.92968620833526e-12	XBAT34	4	8271270	8273903	-	1739	protein_coding	Putative E3 ubiquitin-protein ligase XBAT34 [Source:UniProtKB/Swiss-Prot;Acc:Q9FPH0]	-
AT5G62620	2.54834	3.24461067607816e-24	7.53908707039719e-23	GALT6	5	25136700	25140024	+	2834	protein_coding	Hydroxyproline O-galactosyltransferase GALT6 [Source:UniProtKB/Swiss-Prot;Acc:Q9LV16]	Galactosyl_T
AT1G53760	2.54613	7.42395898000842e-44	5.09565969744382e-42	-	1	20068965	20071171	-	1266	protein_coding	K+-H+ exchange-like protein [Source:UniProtKB/TrEMBL;Acc:Q9C8N0]	-
AT5G65610	2.54522	0.000607343371280732	0.0016589252045627	-	5	26219442	26221028	+	549	protein_coding	unknown protein; Ha. [Source:TAIR;Acc:AT5G65610]	-
AT3G20860	2.54403	1.48398733645742e-10	9.97767447132551e-10	NEK6	3	7306180	7308434	+	1251	protein_coding	Serine/threonine-protein kinase Nek6 [Source:UniProtKB/Swiss-Prot;Acc:Q9LT35]	Pkinase
AT4G12580	2.54374	5.57681972532123e-10	3.47595872350384e-09	-	4	7449208	7450031	-	666	protein_coding	At4g12580 [Source:UniProtKB/TrEMBL;Acc:Q9SU28]	-
AT2G31865	2.54239	3.24005632886024e-19	5.05222999404716e-18	PARG2	2	13546544	13549571	-	2013	protein_coding	poly(ADP-ribose) glycohydrolase 2 [Source:TAIR;Acc:AT2G31865]	-
AT3G14700	2.54182	0.00164949972734289	0.0041541030837394	-	3	4940318	4941398	+	979	protein_coding	At3g14700 [Source:UniProtKB/TrEMBL;Acc:Q84VW3]	SART-1
AT1G65620	2.53848	1.70761512985906e-06	6.9459364016954e-06	AS2	1	24398143	24400989	+	2578	protein_coding	AS2 [Source:UniProtKB/TrEMBL;Acc:A0A178WIA0]	-
AT3G61590	2.53838	3.16182603231217e-21	5.85186263846296e-20	HWS	3	22791898	22794710	+	2675	protein_coding	Galactose oxidase/kelch repeat superfamily protein [Source:UniProtKB/TrEMBL;Acc:A0A1I9LRL4]	F-box
AT3G05200	2.53595	3.71141153107343e-23	7.96991789052773e-22	ATL6	3	1476960	1478850	+	1891	protein_coding	E3 ubiquitin-protein ligase ATL6 [Source:UniProtKB/Swiss-Prot;Acc:Q8RXX9]	-
AT1G73066	2.5332	4.5268197020677e-06	1.73246829152732e-05	-	1	27481785	27484078	+	2294	protein_coding	Highly similar to receptor-like protein kinase [Source:UniProtKB/TrEMBL;Acc:Q9SSM0]	LRRNT_2
AT5G04210	2.53249	0.00114538114977604	0.00296701187860485	-	5	1155049	1155724	-	588	protein_coding	CCCH-type zinc fingerfamily protein with RNA-binding domain-containing protein [Source:UniProtKB/TrEMBL;Acc:Q9FYE0]	RRM_1
AT4G37680	2.53157	2.65769972044598e-30	9.33574394736253e-29	HHP4	4	17700634	17702952	+	2039	protein_coding	heptahelical protein 4 [Source:TAIR;Acc:AT4G37680]	-
AT2G30270	2.53151	5.39986835711346e-66	8.88437164402727e-64	-	2	12907821	12909261	-	959	protein_coding	Protein LURP-one-related 7 [Source:UniProtKB/Swiss-Prot;Acc:Q8GWL2]	-
AT3G08760	2.5315	3.55687808992091e-21	6.54512369572947e-20	ATSIK	3	2657838	2661095	-	2972	protein_coding	ATSIK [Source:UniProtKB/TrEMBL;Acc:A0A384KX76]	Pkinase_Tyr
AT1G31130	2.53125	1.60746129762882e-22	3.27582458977619e-21	-	1	11114693	11116195	-	1503	protein_coding	F28K20.6 protein [Source:UniProtKB/TrEMBL;Acc:Q9SA06]	-
AT3G15352	2.53062	1.45772531196035e-22	2.98154127791816e-21	ATCOX17	3	5179358	5180665	+	1308	protein_coding	Cytochrome c oxidase 17 [Source:UniProtKB/TrEMBL;Acc:A0A1I9LSX1]	-
AT2G30140	2.53047	2.14320500054433e-33	9.04836888531697e-32	UGT87A2	2	12871984	12873866	+	1759	protein_coding	UDP-glycosyltransferase 87A2 [Source:UniProtKB/Swiss-Prot;Acc:O64733]	UDPGT
AT1G26270	2.53014	7.80473576019483e-57	9.33897151711869e-55	PI4KG5	1	9089469	9092560	-	2763	protein_coding	Phosphatidylinositol 4-kinase gamma 5 [Source:UniProtKB/Swiss-Prot;Acc:Q9C671]	PI3_PI4_kinase
AT3G07650	2.53009	6.0749064833981e-18	8.44823539294692e-17	COL9	3	2441565	2444532	+	2057	protein_coding	COL9 [Source:UniProtKB/TrEMBL;Acc:A0A384KVH3]	CCT
AT5G06940	2.52984	0.00153120823708126	0.00387889907312694	-	5	2147888	2150771	-	2809	protein_coding	Probably inactive leucine-rich repeat receptor-like protein kinase At5g06940 [Source:UniProtKB/Swiss-Prot;Acc:Q9FL51]	Pkinase_Tyr
AT3G52490	2.52895	1.68544827797038e-07	7.80496495609796e-07	SMXL3	3	19455505	19459203	-	3275	protein_coding	Protein SMAX1-LIKE 3 [Source:UniProtKB/Swiss-Prot;Acc:Q9SVD0]	-
AT2G40000	2.52863	1.1673134039024e-10	7.94639632665656e-10	HSPRO2	2	16700490	16702336	-	1847	protein_coding	Nematode resistance protein-like HSPRO2 [Source:UniProtKB/Swiss-Prot;Acc:O04203]	-
AT5G28310	2.52783	0.0128511890934747	0.0267994601263365	-	5	10300117	10301844	-	702	protein_coding	NAD(P)-binding Rossmann-fold superfamily protein [Source:UniProtKB/TrEMBL;Acc:F4K732]	2-Hacid_dh_C
AT4G33950	2.52655	3.98259892400413e-28	1.21907843397423e-26	SRK2E	4	16271745	16274825	+	1966	protein_coding	Serine/threonine-protein kinase SRK2E [Source:UniProtKB/Swiss-Prot;Acc:Q940H6]	Pkinase
AT5G13750	2.52229	9.93114446153486e-22	1.9107419473027e-20	ZIFL1	5	4437804	4441701	+	2599	protein_coding	ZIFL1 [Source:UniProtKB/TrEMBL;Acc:A0A178UFA6]	MFS_1
AT3G54020	2.52116	1.69707226943677e-17	2.26573323991152e-16	IPCS1	3	20005616	20008254	+	1634	protein_coding	Phosphatidylinositol:ceramide inositolphosphotransferase 1 [Source:UniProtKB/Swiss-Prot;Acc:Q9M325]	-
AT1G13195	2.52029	1.01369452866934e-29	3.43153234092362e-28	-	1	4501581	4503676	-	1687	protein_coding	At1g13195 [Source:UniProtKB/TrEMBL;Acc:Q9SAF3]	-
AT1G59910	2.52017	6.03375916898252e-11	4.22835562684475e-10	FH7	1	22053863	22057268	-	3310	protein_coding	Formin-like protein 7 [Source:UniProtKB/Swiss-Prot;Acc:Q9XIE0]	FH2
AT5G39660	2.51539	8.44231552001421e-27	2.30653543438142e-25	CDF2	5	15878698	15881537	+	2421	protein_coding	Cyclic dof factor 2 [Source:UniProtKB/Swiss-Prot;Acc:Q93ZL5]	zf-Dof
AT2G18090	2.51482	1.72516473582621e-23	3.80979001184926e-22	-	2	7864175	7867820	+	3304	protein_coding	PHD finger family protein / SWIB complex BAF60b domain-containing protein / GYF domain-containing protein [Source:UniProtKB/TrEMBL;Acc:Q94JX1]	-
AT2G26310	2.51443	0.000446077274315998	0.00124752219598735	FAP2	2	11201303	11204170	+	1879	protein_coding	FAP2 [Source:UniProtKB/TrEMBL;Acc:A0A178VYJ7]	-
AT2G08450	2.5134	0.00108794807468363	0.00283266536177809	-	2	13503534	13503920	-	387	lncRNA	-	-
AT1G72900	2.51122	3.84039214555863e-21	7.03788817764291e-20	-	1	27432178	27433782	+	1380	protein_coding	Similar to part of disease resistance protein [Source:UniProtKB/TrEMBL;Acc:Q9SSN6]	TIR
AT5G12330	2.51093	0.0206009724006332	0.0409566733395442	LRP1	5	3987375	3989876	-	2502	protein_coding	Lateral root primordium (LRP) protein-related [Source:TAIR;Acc:AT5G12330]	-
AT5G43420	2.51079	0.0100411507046459	0.0213717100891427	ATL16	5	17451488	17453124	+	1637	protein_coding	RING-H2 finger protein ATL16 [Source:UniProtKB/Swiss-Prot;Acc:Q9LSW9]	-
AT3G23560	2.50839	1.62255799364767e-14	1.63174641194877e-13	DTX19	3	8453903	8456708	-	2086	protein_coding	Protein DETOXIFICATION 19 [Source:UniProtKB/Swiss-Prot;Acc:Q9LUH2]	MatE
AT1G32690	2.50734	1.26902457759389e-06	5.26041014231956e-06	-	1	11820872	11821824	-	953	protein_coding	At1g32690 [Source:UniProtKB/TrEMBL;Acc:Q6NNH5]	-
ATMG00640	2.50418	4.66107579931209e-08	2.31614994637814e-07	ORF25	Mt	188084	188662	-	579	protein_coding	hydrogen ion transporting ATP synthases, rotational mechanism;zinc ion binding [Source:TAIR;Acc:ATMG00640]	-
AT2G45000	2.50055	9.64024471778671e-53	9.71667188311692e-51	NUP62	2	18564017	18567892	+	2619	protein_coding	Nuclear pore complex protein NUP62 [Source:UniProtKB/Swiss-Prot;Acc:Q8L7F7]	-
AT5G27520	2.4987	7.68485540154577e-24	1.74044862818814e-22	PNC2	5	9714348	9716418	-	1456	protein_coding	PNC2 [Source:UniProtKB/TrEMBL;Acc:A0A178UG08]	Mito_carr
AT5G11650	2.49777	2.64532230357064e-19	4.153805744891e-18	-	5	3744698	3747198	+	1926	protein_coding	Alpha/beta-Hydrolases superfamily protein [Source:UniProtKB/TrEMBL;Acc:Q9LYG5]	-
AT1G75860	2.49759	1.69917266598291e-20	2.94050174586494e-19	-	1	28484129	28486077	-	1354	protein_coding	unknown protein; BEST Arabidopsis thaliana protein match is: unknown protein (TAIR:AT1G20100.1); Ha. [Source:TAIR;Acc:AT1G75860]	-
AT3G03470	2.49566	5.56706127764871e-49	4.77274188309071e-47	CYP89A9	3	824552	826585	-	1916	protein_coding	Cytochrome P450 89A9 [Source:UniProtKB/Swiss-Prot;Acc:Q9SRQ1]	p450
AT1G11120	2.49536	1.44625741484862e-08	7.67404693257119e-08	-	1	3715084	3717659	+	1048	protein_coding	unknown protein; BEST Arabidopsis thaliana protein match is: unknown protein (TAIR:AT1G09812.1); Ha. [Source:TAIR;Acc:AT1G11120]	-
AT2G47170	2.49488	6.79137930643421e-55	7.37688851265883e-53	ARF1	2	19366596	19368840	+	1419	protein_coding	ADP-ribosylation factor 1 [Source:UniProtKB/Swiss-Prot;Acc:P36397]	Arf
AT5G05880	2.49208	0.000902106712815993	0.00238487001488311	UGT76C4	5	1769527	1771737	+	1699	protein_coding	UDP-glycosyltransferase 76C4 [Source:UniProtKB/Swiss-Prot;Acc:Q9FI98]	UDPGT
AT5G22860	2.48903	9.96285872299841e-19	1.48125532748048e-17	-	5	7639076	7643170	-	3572	protein_coding	Prolylcarboxypeptidase-like protein [Source:UniProtKB/TrEMBL;Acc:Q9FFC2]	Peptidase_S28
AT1G18030	2.48894	2.43111855913284e-29	8.0950459641602e-28	-	1	6204259	6206988	+	1511	protein_coding	Probable protein phosphatase 2C 8 [Source:UniProtKB/Swiss-Prot;Acc:Q9LMT1]	PP2C
AT1G08340	2.48884	2.91470381474671e-12	2.34771103523299e-11	ROPGAP5	1	2630891	2632871	+	1615	protein_coding	Rho GTPase-activating protein 5 [Source:UniProtKB/Swiss-Prot;Acc:Q6NKT5]	RhoGAP
AT2G31751	2.48749	4.1038071274657e-16	4.82790684985134e-15	-	2	13497140	13502275	-	4798	lncRNA	unknown gene [Source:TAIR;Acc:AT2G31751]	UDPGT
AT1G64760	2.48653	4.6608972098708e-18	6.54280024893782e-17	-	1	24054051	24056491	-	1912	protein_coding	Glucan endo-1,3-beta-glucosidase 8 [Source:UniProtKB/Swiss-Prot;Acc:Q6NKW9]	Glyco_hydro_17
AT5G52810	2.48537	1.46418703521405e-11	1.09281684789691e-10	SARD4	5	21399331	21400686	+	1356	protein_coding	Protein SAR DEFICIENT 4 [Source:UniProtKB/Swiss-Prot;Acc:Q9FLY0]	OCD_Mu_crystall
AT5G20480	2.48306	9.56511115684952e-19	1.42495956887926e-17	EFR	5	6921509	6925901	+	4306	protein_coding	LRR receptor-like serine/threonine-protein kinase EFR [Source:UniProtKB/Swiss-Prot;Acc:C0LGT6]	Pkinase
AT1G61140	2.48269	2.37555810795457e-32	9.42473195453748e-31	EDA16	1	22534663	22540933	-	4854	protein_coding	SNF2 domain-containing protein / helicase domain-containing protein / zinc finger protein-like protein [Source:UniProtKB/TrEMBL;Acc:F4HTG1]	SNF2_N
AT1G13470	2.48173	1.15602051504637e-05	4.17278836016736e-05	-	1	4620101	4621585	-	1404	protein_coding	Protein of unknown function (DUF1262) [Source:TAIR;Acc:AT1G13470]	-
AT5G28630	2.47995	9.91994822125655e-17	1.23728406576832e-15	-	5	10636612	10637384	+	773	protein_coding	Glycine-rich protein [Source:UniProtKB/TrEMBL;Acc:Q8VXY1]	-
AT3G17770	2.47927	3.34923319778643e-24	7.76605616929215e-23	-	3	6081639	6086203	-	2368	protein_coding	At3g17770 [Source:UniProtKB/TrEMBL;Acc:Q494P3]	-
AT4G31110	2.47841	0.00486990996107838	0.0111158936334887	WAKL18	4	15127045	15130021	+	2735	protein_coding	Wall-associated receptor kinase-like 18 [Source:UniProtKB/Swiss-Prot;Acc:Q0WNY5]	Pkinase_Tyr
AT4G24960	2.47827	3.86790026806517e-11	2.76954036474324e-10	HVA22D	4	12827856	12829303	+	1081	protein_coding	HVA22D [Source:UniProtKB/TrEMBL;Acc:A0A384LBZ3]	TB2_DP1_HVA22
AT1G59124	2.47677	7.20263122456141e-12	5.56128627607957e-11	RDL5	1	21816334	21820839	+	4090	protein_coding	Probable disease resistance protein RF45 [Source:UniProtKB/Swiss-Prot;Acc:F4IBE4]	NB-ARC
AT1G07620	2.47571	3.08254402244148e-12	2.47399587683467e-11	ATOBGM	1	2344390	2346889	-	2219	protein_coding	GTP-binding protein Obg/CgtA [Source:TAIR;Acc:AT1G07620]	-
AT5G01640	2.47502	0.00418450728820555	0.00969682426272652	PRA1B5	5	241212	242322	-	1111	protein_coding	PRA1 family protein [Source:UniProtKB/TrEMBL;Acc:A0A178UH31]	-
AT5G65110	2.47467	2.10863838746747e-17	2.78693990301075e-16	ACX2	5	26009521	26012684	-	2682	protein_coding	Acyl-coenzyme A oxidase [Source:UniProtKB/TrEMBL;Acc:A0A178UA38]	-
AT1G02670	2.4736	2.97998061641509e-07	1.33593222997311e-06	-	1	575922	580532	+	3030	protein_coding	P-loop containing nucleoside triphosphate hydrolases superfamily protein [Source:TAIR;Acc:AT1G02670]	SNF2_N
AT1G02880	2.47301	8.36453266104497e-18	1.14614073988697e-16	TPK1	1	642505	644903	-	1995	protein_coding	thiamin pyrophosphokinase1 [Source:TAIR;Acc:AT1G02880]	-
AT4G30370	2.47293	1.64303214817341e-10	1.09646547412849e-09	ATL14	4	14858444	14859503	-	1060	protein_coding	RING-H2 finger protein ATL14 [Source:UniProtKB/Swiss-Prot;Acc:Q9M0C3]	-
AT3G48070	2.46813	3.03645215965537e-20	5.15505717180945e-19	-	3	17750710	17752965	+	2187	protein_coding	RING/U-box superfamily protein [Source:UniProtKB/TrEMBL;Acc:F4JCT1]	-
AT5G15650	2.46788	2.09881126707646e-43	1.41882177982184e-41	RGP2	5	5092140	5095302	+	2355	protein_coding	UDP-arabinopyranose mutase 2 [Source:UniProtKB/Swiss-Prot;Acc:Q9LFW1]	-
AT5G18180	2.46759	0.0295128068674581	0.0563366802991164	-	5	6008561	6009761	-	726	protein_coding	H/ACA ribonucleoprotein complex subunit 1-like protein 2 [Source:UniProtKB/Swiss-Prot;Acc:Q9FK53]	-
AT2G39660	2.46665	2.92267870226704e-12	2.35328746462495e-11	BIK1	2	16531527	16533986	+	1989	protein_coding	BIK1 [Source:UniProtKB/TrEMBL;Acc:A0A178VYW0]	Pkinase_Tyr
AT1G55110	2.46531	7.56707691550277e-19	1.13485866663063e-17	IDD7	1	20560258	20563269	-	2160	protein_coding	Protein indeterminate-domain 7 [Source:UniProtKB/Swiss-Prot;Acc:Q8H1F5]	-
AT5G14470	2.46519	7.91280822501228e-11	5.45798387308492e-10	GLCAK2	5	4662775	4664681	-	1379	protein_coding	Probable glucuronokinase 2 [Source:UniProtKB/Swiss-Prot;Acc:Q9LY82]	GHMP_kinases
AT5G03490	2.4646	2.85134124952548e-20	4.85552601212954e-19	UGT89A2	5	871204	873072	+	1869	protein_coding	UDP-glycosyltransferase 89A2 [Source:UniProtKB/Swiss-Prot;Acc:Q9LZD8]	UDPGT
AT2G41880	2.46222	1.11287604744932e-34	5.05105769527911e-33	GK-1	2	17474527	17477311	+	2071	protein_coding	guanylate kinase 1 [Source:TAIR;Acc:AT2G41880]	-
AT1G14642	2.46133	3.35237742289683e-06	1.30729866181142e-05	-	1	5026364	5026585	+	132	protein_coding	unknown protein; FUNCTIONS IN: molecular_function unknown; INVOLVED IN: biological_process unknown; LOCATED IN: cellular_component unknown; Ha. [Source:TAIR;Acc:AT1G14642]	-
AT5G53048	2.46048	0.00764933710559363	0.0166840400696718	-	5	21509861	21511850	+	1286	lncRNA	other RNA [Source:TAIR;Acc:AT5G53048]	-
AT5G50800	2.45774	0.000538081074425167	0.00148094737039822	SWEET13	5	20665068	20667312	-	1269	protein_coding	Bidirectional sugar transporter SWEET [Source:UniProtKB/TrEMBL;Acc:A0A178UJY5]	-
AT1G54100	2.45558	1.24906077661978e-73	2.8813385502726e-71	ALDH7B4	1	20194712	20199193	-	2590	protein_coding	ALDH7B4 [Source:UniProtKB/TrEMBL;Acc:A0A178W3F2]	Aldedh
AT3G54150	2.45468	6.69516003317631e-07	2.88430690994134e-06	-	3	20050564	20052931	-	1486	protein_coding	Embryonic abundant protein-like [Source:UniProtKB/TrEMBL;Acc:Q9M389]	Methyltransf_11
AT1G21000	2.45385	6.43733045109332e-29	2.08756095903861e-27	-	1	7337605	7339452	+	1423	protein_coding	At1g21000/F9H16_1 [Source:UniProtKB/TrEMBL;Acc:Q93V70]	-
AT1G17990	2.45332	2.37090740109328e-06	9.43975516136356e-06	-	1	6192033	6194093	-	1570	protein_coding	Putative 12-oxophytodienoate reductase-like protein 2B [Source:UniProtKB/Swiss-Prot;Acc:P0DI09]	Oxidored_FMN
AT1G17870	2.45301	4.088561506563e-18	5.76832612048258e-17	EGY3	1	6149939	6152222	-	1856	protein_coding	Probable zinc metallopeptidase EGY3, chloroplastic [Source:UniProtKB/Swiss-Prot;Acc:Q9LMU1]	-
AT2G38870	2.45286	1.63229523763943e-15	1.81081994236093e-14	-	2	16236257	16237280	-	732	protein_coding	Putative protease inhibitor [Source:UniProtKB/TrEMBL;Acc:Q9ZV18]	-
AT2G29940	2.45264	2.82025819904612e-15	3.07534588020741e-14	ABCG31	2	12759973	12766794	+	4786	protein_coding	ABC transporter G family member 31 [Source:UniProtKB/Swiss-Prot;Acc:Q7PC88]	ABC2_membrane
AT2G46400	2.45156	6.74111067624123e-09	3.70429991384022e-08	WRKY46	2	19043411	19044955	-	1354	protein_coding	Probable WRKY transcription factor 46 [Source:UniProtKB/Swiss-Prot;Acc:Q9SKD9]	WRKY
AT5G05300	2.44986	0.031770573602566	0.0601080878440024	-	5	1569855	1570609	-	755	protein_coding	Gb [Source:UniProtKB/TrEMBL;Acc:Q9FLC4]	-
AT5G47220	2.44908	1.44107805350946e-16	1.76941601319359e-15	ERF2	5	19171643	19172956	-	1314	protein_coding	ERF2 [Source:UniProtKB/TrEMBL;Acc:A0A178UCP3]	AP2
AT5G54240	2.44879	3.53772954070804e-13	3.15002929577728e-12	-	5	22022978	22024658	-	1407	protein_coding	Membrane lipoprotein lipid attachment site-like protein, putative (DUF1223) [Source:UniProtKB/TrEMBL;Acc:Q9FL72]	-
AT3G14690	2.44851	3.85452409350849e-18	5.45188565842895e-17	CYP72A15	3	4937172	4939871	+	2338	protein_coding	Cytochrome P450, family 72, subfamily A, polypeptide 15 [Source:UniProtKB/TrEMBL;Acc:A0A1I9LLM3]	p450
AT4G15160	2.44662	0.044221008473028	0.0805182916097709	-	4	8646150	8647252	+	1103	protein_coding	Bifunctional inhibitor/lipid-transfer protein/seed storage 2S albumin superfamily protein [Source:UniProtKB/TrEMBL;Acc:F4JJE3]	-
AT4G12000	2.44474	2.22830207848889e-12	1.81641119520099e-11	-	4	7192533	7195216	-	2189	protein_coding	SNARE associated Golgi protein family [Source:UniProtKB/TrEMBL;Acc:Q9SZ65]	-
AT4G15530	2.44451	1.44810520513512e-22	2.96728956685929e-21	PPDK	4	8864615	8870979	-	3670	protein_coding	Pyruvate, phosphate dikinase 1, chloroplastic [Source:UniProtKB/Swiss-Prot;Acc:O23404]	-
AT5G16170	2.44364	1.25747262627227e-21	2.40283582284101e-20	-	5	5277787	5279821	+	1445	protein_coding	At5g16170 [Source:UniProtKB/TrEMBL;Acc:Q4V3A2]	-
AT4G14560	2.44105	4.0906659750145e-27	1.16158301848889e-25	IAA1	4	8360996	8362033	+	946	protein_coding	Auxin-responsive protein [Source:UniProtKB/TrEMBL;Acc:Q67YC2]	-
AT5G14760	2.441	3.04838819839334e-07	1.36394189816536e-06	AO	5	4768263	4772153	+	2594	protein_coding	L-aspartate oxidase, chloroplastic [Source:UniProtKB/Swiss-Prot;Acc:Q94AY1]	-
AT3G04210	2.44084	8.60005839015882e-23	1.79677783882534e-21	-	3	1105650	1108252	-	2424	protein_coding	At3g04210/T6K12_17 [Source:UniProtKB/TrEMBL;Acc:Q8H1N6]	TIR
AT3G53620	2.43752	6.58954174132993e-26	1.71052883995358e-24	PPA4	3	19880504	19883743	+	1367	protein_coding	PPa4 [Source:UniProtKB/TrEMBL;Acc:A0A178VKC0]	Pyrophosphatase
AT1G14370	2.43566	2.59189496137324e-12	2.09751326060353e-11	PBL2	1	4915491	4918138	+	1828	protein_coding	PBL2 [Source:UniProtKB/TrEMBL;Acc:A0A178WI52]	Pkinase_Tyr
AT3G10720	2.43555	1.24920051396793e-28	3.94803823454045e-27	PME25	3	3354406	3357754	-	3029	protein_coding	Probable pectinesterase/pectinesterase inhibitor 25 [Source:UniProtKB/Swiss-Prot;Acc:Q94CB1]	-
AT1G30410	2.43541	1.9614714599617e-47	1.59021323869938e-45	ATMRP13	1	10738683	10747563	+	5679	protein_coding	multidrug resistance-associated protein 13 [Source:TAIR;Acc:AT1G30410]	ABC_membrane
AT5G37540	2.43536	9.08860449353939e-32	3.47635237858867e-30	-	5	14912659	14914449	+	1791	protein_coding	AT5g37540/mpa22_p_70 [Source:UniProtKB/TrEMBL;Acc:Q9FGI3]	-
AT5G62180	2.43511	1.71814451941065e-07	7.93994253744994e-07	CXE20	5	24978718	24980075	-	1358	protein_coding	Probable carboxylesterase 120 [Source:UniProtKB/Swiss-Prot;Acc:Q9LVB8]	Abhydrolase_3
AT3G05327	2.43191	1.6681588898866e-06	6.80301516763502e-06	-	3	1517409	1518599	-	1011	protein_coding	Cyclin [Source:UniProtKB/TrEMBL;Acc:Q1G3M7]	-
AT2G47895	2.43133	0.00282720125150034	0.0067869815688844	-	2	19609961	19610962	+	720	lncRNA	other RNA [Source:TAIR;Acc:AT2G47895]	-
AT2G46140	2.43121	1.07287134806572e-21	2.06064972397584e-20	-	2	18958999	18960645	+	948	protein_coding	Desiccation-related protein At2g46140 [Source:UniProtKB/Swiss-Prot;Acc:O82355]	-
AT5G16360	2.42993	3.24676609346002e-12	2.59648456423379e-11	-	5	5354876	5356353	-	1370	protein_coding	Gb [Source:UniProtKB/TrEMBL;Acc:Q9FFE7]	-
AT3G18300	2.42789	4.96198783562015e-16	5.79485593997059e-15	-	3	6281923	6284372	+	2218	protein_coding	Putative uncharacterized protein [Source:UniProtKB/TrEMBL;Acc:Q9LS60]	-
AT5G15820	2.42716	3.69007143918186e-16	4.36180869113224e-15	-	5	5161724	5163195	+	1472	protein_coding	AT5g15820/F14F8_200 [Source:UniProtKB/TrEMBL;Acc:Q9LFU4]	-
AT3G48640	2.4264	0.00137216558556515	0.00350777757827098	-	3	18021356	18022648	-	1160	protein_coding	Transmembrane protein [Source:UniProtKB/TrEMBL;Acc:Q9SMN5]	-
AT3G45010	2.42612	2.52661058533798e-72	5.43609985168487e-70	SCPL48	3	16466144	16468989	+	1861	protein_coding	Serine carboxypeptidase-like 48 [Source:UniProtKB/Swiss-Prot;Acc:Q56WF8]	Peptidase_S10
AT1G74400	2.42568	0.0022340858521207	0.00548375439085703	PCMP-E68	1	27963926	27965390	+	1465	protein_coding	Putative pentatricopeptide repeat-containing protein At1g74400 [Source:UniProtKB/Swiss-Prot;Acc:Q9CA73]	PPR
AT2G35290	2.42565	8.81024291444788e-09	4.76408882198371e-08	-	2	14861199	14862178	-	980	protein_coding	At2g35290 [Source:UniProtKB/TrEMBL;Acc:Q8GWV0]	-
AT3G10640	2.42455	1.35939154606521e-19	2.18518284732436e-18	VPS60.1	3	3323271	3325085	-	1344	protein_coding	Vacuolar protein sorting-associated protein 60.1 [Source:UniProtKB/Swiss-Prot;Acc:Q9LPN5]	ESCRT-III
AT1G76160	2.42327	4.95916986654198e-21	8.99241368993057e-20	sks5	1	28577842	28581315	-	2290	protein_coding	Sks5 [Source:UniProtKB/TrEMBL;Acc:A0A178WJJ9]	-
AT3G57530	2.42142	3.06092691293394e-12	2.45840992834924e-11	CPK32	3	21296457	21299704	-	2505	protein_coding	Calcium-dependent protein kinase 32 [Source:UniProtKB/Swiss-Prot;Acc:Q6NLQ6]	Pkinase
AT1G78310	2.42128	2.00465067981705e-14	1.99626451319921e-13	VQ9	1	29463548	29465249	-	1702	protein_coding	VQ motif-containing protein 9 [Source:UniProtKB/Swiss-Prot;Acc:Q9M9F0]	-
AT3G02070	2.41955	1.75638569256203e-35	8.36189069292937e-34	-	3	360921	363775	+	1378	protein_coding	AT3G02070 protein [Source:UniProtKB/TrEMBL;Acc:Q9SGA5]	OTU
AT5G17060	2.41934	2.27940200514473e-29	7.6125222786744e-28	ATARFB1B	5	5610741	5613074	+	1329	protein_coding	ADP-ribosylation factor B1B [Source:UniProtKB/TrEMBL;Acc:Q9LFJ7]	Arf
AT1G30755	2.41818	2.02072635429131e-07	9.25414918207578e-07	-	1	10905731	10909760	-	3256	protein_coding	Elongation factor G, putative (DUF668) [Source:UniProtKB/TrEMBL;Acc:Q8L5Y3]	-
AT4G17650	2.41774	3.00469604382486e-31	1.10037771974836e-29	-	4	9827467	9829768	+	1378	protein_coding	Polyketide cyclase / dehydrase and lipid transport protein [Source:UniProtKB/TrEMBL;Acc:F4JP95]	-
AT4G37235	2.41725	0.00469325872774965	0.0107554646960391	-	4	17517743	17519785	+	882	protein_coding	CASP-like protein [Source:UniProtKB/TrEMBL;Acc:A0A178UV86]	-
ATMG00660	2.41681	6.98894328760265e-07	2.99968237950663e-06	ORF149	Mt	190104	190553	-	450	protein_coding	Uncharacterized mitochondrial protein AtMg00660 [Source:UniProtKB/Swiss-Prot;Acc:P93318]	-
AT2G24535	2.41616	0.00375498742778379	0.00880083782173353	-	2	10424688	10425764	+	806	protein_coding	-	-
AT3G62690	2.41212	1.62571999870225e-18	2.37603596936392e-17	ATL5	3	23185348	23186720	-	1373	protein_coding	RING-H2 zinc finger protein ATL5 [Source:UniProtKB/TrEMBL;Acc:Q0WRF5]	-
AT5G05850	2.41108	6.99932674544766e-15	7.32882242658572e-14	PIRL1	5	1762405	1764774	-	1972	protein_coding	Plant intracellular Ras-group-related LRR protein 1 [Source:UniProtKB/Swiss-Prot;Acc:Q9FFJ3]	-
AT2G43320	2.41026	3.15144136981186e-26	8.40484530284985e-25	-	2	17996650	18000027	-	1744	protein_coding	At2g43320/T1O24.6 [Source:UniProtKB/TrEMBL;Acc:O22847]	-
AT4G12040	2.41001	1.1707277234579e-24	2.80473271307217e-23	SAP7	4	7214577	7216715	+	2139	protein_coding	SAP7 [Source:UniProtKB/TrEMBL;Acc:A0A178V0G6]	zf-A20
AT4G38530	2.40895	6.37090464904213e-09	3.51208086787304e-08	PLC3	4	18020567	18022985	+	1923	protein_coding	Phosphoinositide phospholipase C [Source:UniProtKB/TrEMBL;Acc:A0A178UYI1]	PI-PLC-X
AT3G01640	2.40811	2.63622656758425e-35	1.24185696160558e-33	ATGLCAK	3	239333	241492	+	1468	protein_coding	Glucuronokinase G [Source:UniProtKB/TrEMBL;Acc:A0A1I9LRK4]	GHMP_kinases
AT1G48745	2.40653	1.79705956419608e-11	1.32841112680712e-10	-	1	18030704	18031593	+	890	protein_coding	Putative uncharacterized protein [Source:UniProtKB/TrEMBL;Acc:Q1G3E1]	-
AT3G55410	2.40553	3.0831687473592e-32	1.21459478681179e-30	-	3	20541269	20546053	+	3855	protein_coding	2-oxoglutarate dehydrogenase, E1 component [Source:UniProtKB/TrEMBL;Acc:F4IWV2]	-
AT4G27850	2.40545	0.0484588117759762	0.0872055953272675	-	4	13870376	13873509	+	1740	protein_coding	Glycine-rich protein family [Source:UniProtKB/TrEMBL;Acc:Q9STP1]	-
AT5G26030	2.40334	1.61094122579537e-16	1.97082672872592e-15	FC1	5	9096451	9099185	+	2058	protein_coding	Ferrochelatase-1, chloroplastic/mitochondrial [Source:UniProtKB/Swiss-Prot;Acc:P42043]	-
AT3G02150	2.39893	1.93970266310565e-36	9.49732752508796e-35	TCP13	3	390720	392767	+	1795	protein_coding	Transcription factor TCP13 [Source:UniProtKB/Swiss-Prot;Acc:Q9S7W5]	TCP
AT5G64870	2.39727	1.04362764944781e-05	3.79525634390446e-05	FLOT3	5	25929432	25931384	-	1860	protein_coding	Flotillin-like protein 3 [Source:UniProtKB/Swiss-Prot;Acc:Q9LV90]	-
AT5G12010	2.39685	8.926438491869e-38	4.73312767047538e-36	-	5	3877680	3879657	-	1978	protein_coding	AT5g12010/F14F18_180 [Source:UniProtKB/TrEMBL;Acc:Q9LYH2]	-
AT5G14700	2.39587	9.29319419413657e-05	0.000291810992545608	-	5	4740238	4743539	-	1781	protein_coding	Cinnamoyl CoA reductase-like protein [Source:UniProtKB/TrEMBL;Acc:Q9LYJ0]	Epimerase
AT2G16060	2.39558	3.48856901075023e-08	1.76327581171329e-07	AHB1	2	6982531	6983777	-	989	protein_coding	NSHB1 [Source:UniProtKB/TrEMBL;Acc:A0A384KL50]	-
AT5G56980	2.39479	1.27248773892685e-16	1.57136786127081e-15	A70	5	23056080	23057742	-	1663	protein_coding	unknown protein; FUNCTIONS IN: molecular_function unknown; INVOLVED IN: biological_process unknown; LOCATED IN: endomembrane system; EXPRESSED IN: 18 plant structures; EXPRESSED DURING: 12 growth stages; BEST Arabidopsis thaliana protein match is: u /.../ protein (TAIR:AT4G26130.1); Ha. [Source:TAIR;Acc:AT5G56980]	-
AT5G20000	2.39235	2.32890012605525e-73	5.31749685924614e-71	RPT6B	5	6756633	6759800	+	1792	protein_coding	26S proteasome regulatory subunit 8 homolog B [Source:UniProtKB/Swiss-Prot;Acc:Q94BQ2]	AAA
AT1G64940	2.39161	0.000703281927145437	0.00189918718338189	CYP89A6	1	24123789	24125514	+	1726	protein_coding	Cytochrome P450, family 87, subfamily A, polypeptide 6 [Source:UniProtKB/TrEMBL;Acc:Q9XIQ2]	p450
AT1G10560	2.39144	3.70140743393776e-12	2.93860558833351e-11	PUB18	1	3484399	3486965	+	2567	protein_coding	U-box domain-containing protein 18 [Source:UniProtKB/Swiss-Prot;Acc:Q9XIJ5]	U-box
AT3G56240	2.39091	1.49739933796802e-21	2.83780565541859e-20	CCH	3	20863139	20864727	-	1315	protein_coding	Copper transport protein CCH [Source:UniProtKB/Swiss-Prot;Acc:O82089]	HMA
AT3G26680	2.38709	1.80138028312855e-32	7.22359950094704e-31	SNM1	3	9801169	9804282	+	2416	protein_coding	DNA cross-link repair protein SNM1 [Source:UniProtKB/Swiss-Prot;Acc:Q38961]	-
AT3G45870	2.38706	3.88840054567628e-10	2.46478330340092e-09	-	3	16867033	16868926	+	1688	protein_coding	WAT1-related protein At3g45870 [Source:UniProtKB/Swiss-Prot;Acc:Q5PP32]	DUF6
AT1G70740	2.38648	2.05349946014585e-15	2.26248058311626e-14	-	1	26673563	26676042	-	1953	protein_coding	At1g70740 [Source:UniProtKB/TrEMBL;Acc:B4F7N6]	Pkinase_Tyr
AT5G55970	2.38611	6.49865511511325e-10	4.02251471246954e-09	-	5	22667220	22669631	+	2331	protein_coding	RING/U-box superfamily protein [Source:UniProtKB/TrEMBL;Acc:Q8LES9]	-
AT4G24430	2.386	7.73654505178908e-14	7.30434312568914e-13	-	4	12629951	12633132	+	2220	protein_coding	LG27/30-like gene [Source:UniProtKB/TrEMBL;Acc:Q9STV1]	-
AT5G19340	2.38568	1.08893741637999e-10	7.43094346719084e-10	-	5	6515092	6516697	-	1606	protein_coding	At5g19340 [Source:UniProtKB/TrEMBL;Acc:Q6NM33]	-
AT5G11970	2.38563	3.46615606920232e-18	4.9243624256807e-17	-	5	3862849	3863824	-	976	protein_coding	ABC family ABC transporter, putative (DUF3511) [Source:UniProtKB/TrEMBL;Acc:Q9LYH6]	-
AT5G63880	2.38558	2.16923635005852e-32	8.65219831887868e-31	VPS20.1	5	25563724	25565498	+	1138	protein_coding	SNF7 family protein [Source:UniProtKB/TrEMBL;Acc:F4KC57]	ESCRT-III
AT2G01450	2.38524	1.00033657539104e-32	4.05498753821558e-31	MPK17	2	199491	203126	-	2128	protein_coding	Mitogen-activated protein kinase 17 [Source:UniProtKB/Swiss-Prot;Acc:Q84M93]	Pkinase
AT2G35700	2.38517	1.18057016941927e-09	7.08405419976551e-09	ERF038	2	15005064	15006034	+	971	protein_coding	ERF38 [Source:UniProtKB/TrEMBL;Acc:A0A178VWJ3]	AP2
AT4G25434	2.38465	6.16848779621415e-15	6.49840315103991e-14	ATNUDT10	4	13003568	13005935	-	2138	protein_coding	nudix hydrolase homolog 10 [Source:TAIR;Acc:AT4G25434]	NUDIX
AT5G13330	2.38291	8.43846280070431e-05	0.000266204770377217	ERF113	5	4271730	4274674	+	1506	protein_coding	Rap2.6L [Source:UniProtKB/TrEMBL;Acc:A0A178UKL8]	AP2
AT5G66480	2.38252	7.70201429473324e-07	3.28956426529779e-06	-	5	26544541	26547000	-	1716	protein_coding	Bacteriophage N4 adsorption B protein [Source:UniProtKB/TrEMBL;Acc:Q93ZY1]	-
AT3G06020	2.38207	1.91705852403013e-08	1.00294836412668e-07	FAF4	3	1813164	1814363	+	1200	protein_coding	Protein FANTASTIC FOUR 4 [Source:UniProtKB/Swiss-Prot;Acc:Q9SFG6]	-
AT1G62440	2.37716	2.96930592845963e-16	3.5284752764319e-15	LRX2	1	23112933	23115293	+	2361	protein_coding	Leucine-rich repeat extensin-like protein 2 [Source:UniProtKB/Swiss-Prot;Acc:O48809]	-
AT3G48690	2.37426	1.96833896395773e-21	3.69803128946416e-20	CXE12	3	18037046	18038234	-	1189	protein_coding	Probable carboxylesterase 12 [Source:UniProtKB/Swiss-Prot;Acc:Q9SMN0]	Abhydrolase_3
AT2G32120	2.37412	1.37448637078559e-05	4.90440233339154e-05	HSP70-8	2	13651442	13653945	-	2185	protein_coding	Heat shock 70 kDa protein 8 [Source:UniProtKB/Swiss-Prot;Acc:Q9SKY8]	HSP70
AT2G44910	2.37218	0.0235906017973898	0.0462308027516549	ATHB-4	2	18517656	18519731	-	1394	protein_coding	Uncharacterized protein At2g44910 (Fragment) [Source:UniProtKB/TrEMBL;Acc:C0SV86]	HD-ZIP_N
AT5G40170	2.37114	1.09696192567273e-10	7.4834207466015e-10	AtRLP54	5	16064859	16067628	-	2770	protein_coding	Receptor-like protein 54 [Source:UniProtKB/Swiss-Prot;Acc:F4KHA2]	-
AT2G31280	2.36747	5.49727704511609e-70	1.06962670575233e-67	CPUORF7	2	13338818	13343710	+	3489	protein_coding	conserved peptide upstream open reading frame 7 [Source:TAIR;Acc:AT2G31280]	-
AT2G15390	2.36533	2.62651970280793e-07	1.18633437363808e-06	FUT4	2	6709116	6711156	-	2016	protein_coding	Probable fucosyltransferase 4 [Source:UniProtKB/Swiss-Prot;Acc:Q9SJP2]	-
AT3G22910	2.3636	0.00299243639259706	0.00714989393707974	ACA13	3	8116292	8119490	-	3199	protein_coding	Putative calcium-transporting ATPase 13, plasma membrane-type [Source:UniProtKB/Swiss-Prot;Acc:Q9LIK7]	Cation_ATPase_C
AT4G22820	2.36257	6.56514402493684e-35	3.01646124644737e-33	SAP9	4	11987649	11989087	-	1439	protein_coding	Zinc finger A20 and AN1 domain-containing stress-associated protein 9 [Source:UniProtKB/Swiss-Prot;Acc:O49663]	zf-A20
AT4G15765	2.36241	2.78007225328838e-12	2.24330677026977e-11	-	4	8975280	8977451	-	1851	protein_coding	FAD/NAD(P)-binding oxidoreductase family protein [Source:UniProtKB/TrEMBL;Acc:F4JK86]	-
AT5G01700	2.36107	1.75106418160884e-10	1.16197544862632e-09	-	5	260723	263451	-	2117	protein_coding	Probable protein phosphatase 2C 65 [Source:UniProtKB/Swiss-Prot;Acc:Q6NKS1]	PP2C
AT1G23140	2.36028	3.76320317533477e-11	2.69716317268709e-10	CAR8	1	8202146	8203301	-	843	protein_coding	Protein C2-DOMAIN ABA-RELATED 8 [Source:UniProtKB/Swiss-Prot;Acc:O49303]	C2
AT4G21500	2.35919	4.73418476781915e-16	5.54618420757703e-15	-	4	11440878	11441903	-	1026	protein_coding	At4g21500 [Source:UniProtKB/TrEMBL;Acc:O65415]	-
AT3G13445	2.35766	5.24787189427043e-41	3.14816036209638e-39	TBP1	3	4379793	4382224	+	1329	protein_coding	TATA-box-binding protein 1 [Source:UniProtKB/Swiss-Prot;Acc:P28147]	-
AT5G13240	2.35729	4.88088927324575e-75	1.1871171562842e-72	-	5	4225005	4227717	-	1461	protein_coding	transcription regulators [Source:TAIR;Acc:AT5G13240]	-
AT2G23340	2.35208	7.86963237912378e-17	9.90387480963294e-16	ERF008	2	9937792	9938997	+	1206	protein_coding	Ethylene-responsive transcription factor ERF008 [Source:UniProtKB/Swiss-Prot;Acc:O22174]	AP2
AT1G70810	2.34976	6.83134055442222e-10	4.21561158978907e-09	CAR7	1	26703966	26705360	+	1008	protein_coding	Protein C2-DOMAIN ABA-RELATED 7 [Source:UniProtKB/Swiss-Prot;Acc:Q9SSL1]	C2
AT1G75810	2.34941	3.03176204497789e-12	2.43673518385148e-11	-	1	28461444	28462366	+	923	protein_coding	At1g75810 [Source:UniProtKB/TrEMBL;Acc:Q9LQT3]	-
AT3G21270	2.34707	3.94400518675162e-47	3.14060711952862e-45	DOF3.1	3	7474544	7475903	+	1360	protein_coding	DOF2 [Source:UniProtKB/TrEMBL;Acc:A0A178VA07]	zf-Dof
AT3G17390	2.34707	1.37127781627787e-29	4.61409209278701e-28	METK4	3	5952187	5954091	-	1697	protein_coding	S-adenosylmethionine synthase [Source:UniProtKB/TrEMBL;Acc:A0A178VIP8]	-
AT5G45750	2.34459	8.43036210332018e-18	1.15304267985264e-16	RABA1C	5	18559060	18560945	+	1215	protein_coding	RABA1c [Source:UniProtKB/TrEMBL;Acc:A0A178UDB2]	Ras
AT1G79920	2.34272	1.65034162166398e-25	4.15856352774249e-24	-	1	30059302	30062824	-	2811	protein_coding	Heat shock protein 70 (Hsp 70) family protein [Source:TAIR;Acc:AT1G79920]	HSP70
AT2G20110	2.34201	8.45292115727558e-06	3.1134578405794e-05	-	2	8683979	8687283	+	2667	protein_coding	Tesmin/TSO1-like CXC domain-containing protein [Source:TAIR;Acc:AT2G20110]	-
AT1G72870	2.34145	0.0139649638783154	0.0288474298359404	-	1	27420939	27423338	+	2025	protein_coding	Disease resistance protein (TIR-NBS class) [Source:UniProtKB/TrEMBL;Acc:Q9SSN9]	TIR
AT1G64065	2.33839	2.92961726337808e-08	1.49596339309329e-07	-	1	23778255	23779529	+	1275	protein_coding	Late embryogenesis abundant protein At1g64065 [Source:UniProtKB/Swiss-Prot;Acc:Q6DST1]	-
ATMG00520	2.33819	0.00156540789359682	0.00395736209377638	MATR	Mt	144294	146312	-	2019	protein_coding	Maturase (Fragment) [Source:UniProtKB/TrEMBL;Acc:P93307]	RVT_1
AT1G11310	2.33669	1.64709681357064e-13	1.51357036141505e-12	MLO2	1	3800500	3804233	-	2709	protein_coding	MLO-like protein 2 [Source:UniProtKB/Swiss-Prot;Acc:Q9SXB6]	-
AT5G13110	2.33667	4.8558850471175e-19	7.46771710063926e-18	G6PD2	5	4158639	4161845	+	2309	protein_coding	Glucose-6-phosphate 1-dehydrogenase 2, chloroplastic [Source:UniProtKB/Swiss-Prot;Acc:Q9FY99]	G6PD_C
AT1G18890	2.33522	6.36072597135162e-19	9.66243070841574e-18	CPK10	1	6522764	6526075	-	2681	protein_coding	Calcium-dependent protein kinase 10 [Source:UniProtKB/Swiss-Prot;Acc:Q9M9V8]	Pkinase
AT1G04780	2.33425	3.70381162739371e-33	1.53759719804382e-31	-	1	1340553	1343793	-	3161	protein_coding	Ankyrin repeat family protein [Source:UniProtKB/TrEMBL;Acc:Q8GXW8]	-
AT3G55470	2.33271	1.13791212646451e-14	1.16637296114384e-13	-	3	20564081	20566329	+	983	protein_coding	At3g55470 [Source:UniProtKB/TrEMBL;Acc:Q9M2T2]	C2
AT4G18950	2.33266	4.14463062005465e-16	4.87081169928271e-15	-	4	10375244	10378416	+	2207	protein_coding	AT4g18950/F13C5_120 [Source:UniProtKB/TrEMBL;Acc:Q93Z30]	Pkinase_Tyr
AT1G68340	2.33116	5.48582806521778e-21	9.91525757571187e-20	-	1	25613926	25615404	-	1479	protein_coding	Protein of unknown function (DUF1639) [Source:TAIR;Acc:AT1G68340]	-
AT1G06830	2.33092	1.03222633224715e-26	2.80645156869528e-25	GRXS11	1	2097106	2097655	+	550	protein_coding	Monothiol glutaredoxin-S11 [Source:UniProtKB/Swiss-Prot;Acc:Q9M9Y9]	-
AT3G61630	2.33012	4.27196776982841e-13	3.76040719188357e-12	CRF6	3	22804998	22806527	+	1530	protein_coding	CRF6 [Source:UniProtKB/TrEMBL;Acc:A0A178VFH2]	AP2
AT1G71697	2.32771	7.27515348482527e-21	1.30335335769776e-19	CK1	1	26970968	26973464	+	1897	protein_coding	Probable choline kinase 1 [Source:UniProtKB/Swiss-Prot;Acc:Q9M9H6]	Choline_kinase
AT1G63500	2.32751	1.46496761452591e-46	1.13819844939693e-44	BSK7	1	23555399	23558917	+	2594	protein_coding	BSK7 [Source:UniProtKB/TrEMBL;Acc:A0A178WJ26]	Pkinase_Tyr
AT1G19270	2.32608	2.42579939467658e-19	3.82520699473455e-18	DA1	1	6662417	6666032	+	2434	protein_coding	DA1 [Source:UniProtKB/TrEMBL;Acc:A0A178WC71]	LIM
AT1G62305	2.32351	9.96042042126768e-25	2.40685061929034e-23	-	1	23026692	23029531	-	1880	protein_coding	At1g62305 [Source:UniProtKB/TrEMBL;Acc:Q6DST3]	-
AT3G03320	2.32277	1.20465174787846e-16	1.49088979593631e-15	-	3	781715	783464	+	1067	protein_coding	At3g03320 [Source:UniProtKB/TrEMBL;Acc:Q9SRN6]	-
AT4G32030	2.32274	4.05207942367265e-23	8.68480164598652e-22	-	4	15490566	15493436	+	1710	protein_coding	At4g32030 [Source:UniProtKB/TrEMBL;Acc:O49388]	-
AT1G75450	2.32115	1.3498420179509e-08	7.18460156842752e-08	CKX5	1	28314458	28318375	-	2727	protein_coding	Cytokinin dehydrogenase 5 [Source:UniProtKB/Swiss-Prot;Acc:Q67YU0]	FAD_binding_4
AT1G45616	2.32079	0.0155444712637269	0.0317791767014301	AtRLP6	1	17183347	17186602	-	3256	protein_coding	Receptor-like protein 6 [Source:UniProtKB/Swiss-Prot;Acc:Q9C637]	-
AT5G53870	2.3184	3.27269346067506e-05	0.000110338911121022	ENODL1	5	21869774	21871391	-	1535	protein_coding	At5g53870 [Source:UniProtKB/TrEMBL;Acc:Q9FN39]	Cu_bind_like
AT3G25730	2.31769	1.61572605603678e-07	7.50851219727499e-07	ARF14	3	9396272	9397766	+	1495	protein_coding	AP2/ERF and B3 domain-containing transcription factor ARF14 [Source:UniProtKB/Swiss-Prot;Acc:Q9LS06]	B3
AT1G64780	2.31769	1.25754949131465e-18	1.85124522484584e-17	AMT1-2	1	24060640	24062804	-	2165	protein_coding	Ammonium transporter 1 member 2 [Source:UniProtKB/Swiss-Prot;Acc:Q9ZPJ8]	Ammonium_transp
AT1G69750	2.31763	1.75189800082322e-12	1.43854934555671e-11	COX19-2	1	26235071	26238542	+	2929	protein_coding	At1g66590 [Source:UniProtKB/TrEMBL;Acc:Q9C9L6]	-
AT5G21105	2.31527	3.27494333740992e-41	1.99130793798599e-39	-	5	7172604	7177985	+	2870	protein_coding	Plant L-ascorbate oxidase [Source:UniProtKB/TrEMBL;Acc:F4K6Z5]	-
AT5G57220	2.31128	1.75850364366243e-06	7.13477380427753e-06	CYP81F2	5	23187840	23189902	+	1768	protein_coding	Cytochrome P450 81F2 [Source:UniProtKB/Swiss-Prot;Acc:Q9LVD6]	p450
AT5G09805	2.31069	5.38904590247922e-07	2.34009879902727e-06	IDL3	5	3047011	3047753	+	743	protein_coding	Protein IDA-LIKE 3 [Source:UniProtKB/Swiss-Prot;Acc:Q6DUW7]	-
AT1G68570	2.31028	4.68158965555394e-11	3.32661956597888e-10	NPF3.1	1	25746697	25750291	+	2099	protein_coding	Protein NRT1/ PTR FAMILY 3.1 [Source:UniProtKB/Swiss-Prot;Acc:Q9SX20]	-
AT3G63050	2.309	4.37427474425796e-08	2.18235834286546e-07	-	3	23297744	23298534	-	791	protein_coding	unknown protein; BEST Arabidopsis thaliana protein match is: unknown protein (TAIR:AT2G48075.1); Ha. [Source:TAIR;Acc:AT3G63050]	-
AT4G25070	2.30796	0.00292204615071817	0.0069959024896715	-	4	12872379	12876734	+	2673	protein_coding	Caldesmon-like protein [Source:UniProtKB/TrEMBL;Acc:A0MFT2]	-
AT1G71490	2.30686	0.00403727620971448	0.00939260682767427	PCMP-E67	1	26932905	26935825	-	2921	protein_coding	Pentatricopeptide repeat-containing protein At1g71490 [Source:UniProtKB/Swiss-Prot;Acc:Q9C9I6]	-
AT1G31480	2.30668	2.9302154473848e-70	5.80234520802497e-68	SGR2	1	11265816	11271701	+	3202	protein_coding	Phospholipase SGR2 [Source:UniProtKB/Swiss-Prot;Acc:Q8W5R2]	-
AT4G24380	2.3064	2.40578293373934e-07	1.0914801079755e-06	-	4	12612378	12613719	+	1273	protein_coding	INVOLVED IN: 10-formyltetrahydrofolate biosynthetic process, folic acid and derivative biosynthetic process; EXPRESSED IN: 24 plant structures; EXPRESSED DURING: 15 growth stages; CONTAINS InterPro DOMAIN/s: Serine hydrolase (InterPro:IPR005645); BE /.../bidopsis thaliana protein match is: alpha/beta-Hydrolases superfamily protein (TAIR:AT5G65400.1); Ha. [Source:TAIR;Acc:AT4G24380]	-
AT3G23920	2.30596	2.73318844258383e-27	7.85081188591218e-26	BAM1	3	8641181	8644449	+	2519	protein_coding	Beta-amylase [Source:UniProtKB/TrEMBL;Acc:A0A178VNG4]	-
AT5G05240	2.30416	7.66948091708526e-08	3.71616078390428e-07	-	5	1553799	1556605	-	2284	protein_coding	Uncharacterised conserved protein (UCP030365) [Source:TAIR;Acc:AT5G05240]	-
AT2G32250	2.30277	8.59569019458565e-43	5.60749748670696e-41	FRS2	2	13693094	13697206	+	3394	protein_coding	Protein FAR1-RELATED SEQUENCE 2 [Source:UniProtKB/Swiss-Prot;Acc:Q3EBQ3]	FAR1
AT5G54730	2.30126	1.2187404934857e-18	1.79529541028546e-17	ATG18F	5	22233789	22237370	-	3089	protein_coding	Autophagy-related protein 18f [Source:UniProtKB/Swiss-Prot;Acc:Q9FH32]	-
AT5G11520	2.2991	1.51179122122729e-65	2.41627431187013e-63	ASP3	5	3684946	3687854	-	1794	protein_coding	Aspartate aminotransferase 3, chloroplastic [Source:UniProtKB/Swiss-Prot;Acc:P46644]	Aminotran_1_2
AT5G65470	2.29898	5.6589900186287e-52	5.60290091401928e-50	OFUT39	5	26172009	26175132	+	2166	protein_coding	O-fucosyltransferase 39 [Source:UniProtKB/Swiss-Prot;Acc:Q0WUZ5]	-
AT1G07350	2.29785	1.12578486287556e-16	1.3994756717613e-15	SR45A	1	2257384	2260187	-	1983	protein_coding	Serine/arginine-rich splicing factor SR45a [Source:UniProtKB/Swiss-Prot;Acc:Q84TH4]	RRM_1
AT5G17980	2.2967	1.16632874518005e-08	6.23304800624523e-08	-	5	5953170	5956855	+	3686	protein_coding	C2 calcium/lipid-binding plant phosphoribosyltransferase family protein [Source:UniProtKB/TrEMBL;Acc:Q9FJG3]	C2
AT5G53400	2.29604	5.22879888586928e-21	9.4583349935498e-20	BOB1	5	21661444	21663843	+	1519	protein_coding	Protein BOBBER 1 [Source:UniProtKB/Swiss-Prot;Acc:Q9LV09]	-
AT4G25690	2.29379	1.21899067740412e-30	4.32954530120548e-29	-	4	13090209	13091798	-	1590	protein_coding	AT4G25690 protein [Source:UniProtKB/TrEMBL;Acc:Q9SZZ7]	-
AT5G51050	2.29332	2.48207110587206e-31	9.11967538013027e-30	-	5	20753040	20756137	+	2228	protein_coding	Mitochondrial substrate carrier family protein [Source:TAIR;Acc:AT5G51050]	Mito_carr
AT4G36640	2.29312	2.48866874292959e-17	3.26606755377082e-16	-	4	17276882	17279428	-	2036	protein_coding	At4g36640 [Source:UniProtKB/TrEMBL;Acc:O23217]	-
AT1G55500	2.29071	2.35214509766479e-42	1.49947574659109e-40	ECT4	1	20719473	20722856	+	2849	protein_coding	evolutionarily conserved C-terminal region 4 [Source:TAIR;Acc:AT1G55500]	YTH
AT1G51060	2.29031	1.33979114876017e-40	7.88925440648881e-39	HTA10	1	18926811	18927746	+	839	protein_coding	Probable histone H2A.1 [Source:UniProtKB/Swiss-Prot;Acc:Q9C681]	Histone
AT3G25600	2.28913	1.11022101154719e-09	6.68342893580307e-09	CML16	3	9306776	9307967	+	1192	protein_coding	Probable calcium-binding protein CML16 [Source:UniProtKB/Swiss-Prot;Acc:Q9LI84]	-
AT1G78420	2.28736	1.8146801826772e-45	1.34454582011871e-43	DA2	1	29504532	29507680	+	2118	protein_coding	E3 ubiquitin-protein ligase DA2 [Source:UniProtKB/Swiss-Prot;Acc:Q93YV5]	-
AT1G22710	2.28672	4.57552854055213e-42	2.89214764472866e-40	SUC2	1	8030587	8033156	-	2049	protein_coding	Sucrose transport protein SUC2 [Source:UniProtKB/Swiss-Prot;Acc:Q39231]	-
AT5G63370	2.28634	1.71067967334028e-46	1.31540097493684e-44	CDKG1	5	25383810	25387270	-	3461	protein_coding	Cyclin-dependent kinase G1 [Source:UniProtKB/Swiss-Prot;Acc:Q9FGW5]	Pkinase
AT2G17550	2.28517	1.07371027244917e-38	5.96162309089891e-37	-	2	7634126	7637832	-	3432	protein_coding	unknown protein; Ha. [Source:TAIR;Acc:AT2G17550]	-
AT3G03440	2.28392	4.72701161854052e-18	6.62729398348764e-17	-	3	815550	818876	+	1694	protein_coding	ARM repeat superfamily protein [Source:UniProtKB/TrEMBL;Acc:F4J139]	-
AT5G14890	2.28377	1.21177860962724e-09	7.26547646543918e-09	-	5	4817997	4820601	+	1632	protein_coding	NHL domain-containing protein [Source:TAIR;Acc:AT5G14890]	-
AT2G46500	2.2834	4.05205165059856e-16	4.77455017028928e-15	PI4KG4	2	19086492	19089229	-	2645	protein_coding	Phosphatidylinositol 4-kinase gamma 4 [Source:UniProtKB/Swiss-Prot;Acc:Q9ZPY9]	PI3_PI4_kinase
AT2G02350	2.28068	6.7977881228302e-14	6.45342838508479e-13	SKIP3	2	617414	619138	-	1638	protein_coding	F-box protein SKIP3 [Source:UniProtKB/Swiss-Prot;Acc:Q9FV02]	-
AT2G29450	2.28034	1.69279556436547e-11	1.25340812535545e-10	GSTU5	2	12624403	12625790	-	1270	protein_coding	GSTU5 [Source:UniProtKB/TrEMBL;Acc:A0A178VPP0]	-
AT2G39360	2.28026	6.49477242981956e-30	2.24270104767967e-28	-	2	16437338	16440544	-	3207	protein_coding	Probable receptor-like protein kinase At2g39360 [Source:UniProtKB/Swiss-Prot;Acc:O80623]	Pkinase_Tyr
AT4G01440	2.27906	7.78596989397531e-11	5.37546628656561e-10	-	4	596397	598752	+	2170	protein_coding	WAT1-related protein At4g01440 [Source:UniProtKB/Swiss-Prot;Acc:Q9M130]	DUF6
AT1G64900	2.27863	1.53363977878284e-12	1.26489950940084e-11	CYP89A2	1	24113109	24114984	+	1876	protein_coding	Cytochrome P450 89A2 [Source:UniProtKB/Swiss-Prot;Acc:Q42602]	p450
AT1G56540	2.27824	1.12695792546588e-06	4.70814237121443e-06	-	1	21181585	21185495	+	3684	protein_coding	Disease resistance protein (TIR-NBS-LRR class) family [Source:UniProtKB/TrEMBL;Acc:Q9FXA6]	NB-ARC
AT2G13790	2.27774	6.05286087826497e-16	7.03578259802893e-15	SERK4	2	5741592	5746833	+	2502	protein_coding	Somatic embryogenesis receptor kinase 4 [Source:UniProtKB/Swiss-Prot;Acc:Q9SKG5]	Pkinase
AT4G02410	2.27732	1.24016147261918e-09	7.42371672320138e-09	LECRK43	4	1059799	1062159	-	2361	protein_coding	L-type lectin-domain containing receptor kinase IV.3 [Source:UniProtKB/Swiss-Prot;Acc:O81292]	Pkinase
AT1G77890	2.2773	1.63496053836837e-09	9.66293634615179e-09	-	1	29292075	29296160	+	2486	protein_coding	At1g77890 [Source:UniProtKB/TrEMBL;Acc:Q147F2]	-
AT1G16850	2.27687	0.000277751674666269	0.000806092279161145	-	1	5764807	5765798	-	894	protein_coding	At1g16880 [Source:UniProtKB/TrEMBL;Acc:Q9FE54]	-
AT1G76620	2.27609	1.89881645948489e-19	3.02190022030113e-18	-	1	28756521	28759332	+	2134	protein_coding	At1g76620/F14G6_22 [Source:UniProtKB/TrEMBL;Acc:Q8W4R7]	-
AT3G28580	2.27531	0.0117909005999669	0.0247916925225389	-	3	10715597	10717393	+	1797	protein_coding	AAA-ATPase At3g28580 [Source:UniProtKB/Swiss-Prot;Acc:Q9LJJ7]	AAA
AT5G09420	2.27441	1.37238037797284e-19	2.20289693956386e-18	OM64	5	2928173	2932021	+	2226	protein_coding	Outer envelope protein 64, mitochondrial [Source:UniProtKB/Swiss-Prot;Acc:F4KCL7]	Amidase
AT1G26200	2.27348	3.94388723783671e-08	1.98044032391908e-07	-	1	9063306	9065320	-	1618	protein_coding	TRAM, LAG1 and CLN8 (TLC) lipid-sensing domain containing protein [Source:TAIR;Acc:AT1G26200]	LAG1
AT3G08690	2.27327	3.35047733166158e-12	2.67427009099826e-11	UBC11	3	2641012	2642919	+	1250	protein_coding	Ubiquitin-conjugating enzyme E2 11 [Source:UniProtKB/Swiss-Prot;Acc:P35134]	UQ_con
AT4G29740	2.27234	8.77023409519209e-10	5.34430169155823e-09	CKX4	4	14566183	14569380	+	2318	protein_coding	Cytokinin dehydrogenase 4 [Source:UniProtKB/Swiss-Prot;Acc:Q9FUJ2]	FAD_binding_4
AT5G14310	2.27196	8.39787321527149e-28	2.5121766185149e-26	CXE16	5	4615163	4617633	+	1981	protein_coding	CXE16 [Source:UniProtKB/TrEMBL;Acc:A0A178UL11]	Abhydrolase_3
AT4G17215	2.27194	0.012440061276383	0.0260318723576495	-	4	9655669	9656654	+	897	protein_coding	Pollen Ole e 1 allergen and extensin family protein [Source:UniProtKB/TrEMBL;Acc:Q8RXZ6]	-
AT5G13990	2.27038	2.14634263978657e-07	9.79734045448068e-07	ATEXO70C2	5	4514568	4516892	-	2325	protein_coding	Exocyst subunit Exo70 family protein [Source:UniProtKB/TrEMBL;Acc:A0A178UPG0]	Exo70
AT1G55210	2.27008	8.78136787396271e-09	4.7518519677203e-08	DIR20	1	20597734	20598768	-	1035	protein_coding	Dirigent protein 20 [Source:UniProtKB/Swiss-Prot;Acc:Q9C891]	-
AT1G18390	2.26942	1.58528513301249e-12	1.30413015206939e-11	-	1	6325536	6330179	+	3307	protein_coding	Protein kinase superfamily protein [Source:TAIR;Acc:AT1G18390]	Pkinase_Tyr
AT3G06355	2.26915	9.21489217259179e-16	1.05146571776601e-14	-	3	14199575	14200076	+	502	lncRNA	-	-
AT1G04770	2.26889	2.99517792042235e-05	0.000101622594613147	-	1	1336274	1337849	-	1284	protein_coding	Protein SULFUR DEFICIENCY-INDUCED 2 [Source:UniProtKB/Swiss-Prot;Acc:Q8L730]	-
AT5G23370	2.26875	1.58620661178415e-06	6.49103129942982e-06	-	5	7863216	7864291	-	1076	protein_coding	Putative GEM-like protein 8 [Source:UniProtKB/Swiss-Prot;Acc:Q9FMW4]	GRAM
AT5G64250	2.2663	5.50200931062594e-21	9.9364778316841e-20	-	5	25697354	25699255	-	1654	protein_coding	2-nitropropane dioxygenase-like protein [Source:UniProtKB/TrEMBL;Acc:Q9FMG0]	NPD
AT2G18600	2.26364	2.18079381589315e-09	1.27275541013106e-08	RCE2	2	8073167	8075009	-	906	protein_coding	Probable NEDD8-conjugating enzyme Ubc12-like [Source:UniProtKB/Swiss-Prot;Acc:Q9ZU75]	UQ_con
AT1G67300	2.26355	8.51647246923828e-50	7.50254283353055e-48	-	1	25193704	25197158	-	2083	protein_coding	Major facilitator superfamily protein [Source:UniProtKB/TrEMBL;Acc:F4HRU5]	Sugar_tr
AT2G34030	2.26237	0.000819063497736925	0.0021833887092401	-	2	14375086	14377398	-	1735	protein_coding	Calcium-binding EF-hand family protein [Source:UniProtKB/TrEMBL;Acc:F4IGU5]	-
AT1G78600	2.26011	1.14516324709497e-76	2.87912054123562e-74	LZF1	1	29566863	29568931	+	1736	protein_coding	Light-regulated zinc finger protein 1 [Source:UniProtKB/TrEMBL;Acc:F4IBS4]	zf-B_box
AT1G69610	2.25738	7.29473960680277e-14	6.90177984954836e-13	-	1	26186713	26189568	+	2371	protein_coding	Protein of unknown function (DUF1666) [Source:TAIR;Acc:AT1G69610]	-
AT2G25580	2.25462	1.08612258453484e-28	3.46197705862558e-27	PCMP-H75	2	10888009	10890671	+	2548	protein_coding	MEF8 [Source:UniProtKB/TrEMBL;Acc:A0A178VVM1]	-
AT1G19300	2.25403	4.48502319807128e-25	1.10282284703344e-23	GATL1	1	6671095	6672777	-	1683	protein_coding	Probable galacturonosyltransferase-like 1 [Source:UniProtKB/Swiss-Prot;Acc:Q9LN68]	Glyco_transf_8
AT2G23100	2.25383	7.66173156702768e-13	6.54596813836622e-12	-	2	9837120	9839824	-	2705	protein_coding	Cysteine/Histidine-rich C1 domain family protein [Source:UniProtKB/TrEMBL;Acc:F4ILF9]	-
AT2G01020	2.25261	1.22991411522208e-08	6.56345295545176e-08	-	2	5782	5945	+	164	rRNA	rRNA [Source:TAIR;Acc:AT2G01020]	-
AT5G53290	2.25224	0.000321142520948577	0.000920559191486723	CRF3	5	21617714	21619281	-	1568	protein_coding	Ethylene-responsive transcription factor CRF3 [Source:UniProtKB/Swiss-Prot;Acc:Q9FK12]	AP2
AT1G19050	2.25114	4.44203281254007e-61	6.09784823395071e-59	ARR7	1	6577833	6579314	-	943	protein_coding	At1g19050 [Source:UniProtKB/TrEMBL;Acc:Q2HIJ6]	Response_reg
AT1G31540	2.25	3.65063201972798e-28	1.11899372703333e-26	-	1	11288378	11293799	-	4927	protein_coding	Disease resistance protein (TIR-NBS-LRR class) family [Source:UniProtKB/TrEMBL;Acc:F4I9F1]	TIR
AT4G32920	2.24966	1.33209004595806e-14	1.35485667583443e-13	-	4	15887270	15896345	-	5474	protein_coding	Glycine-rich protein [Source:UniProtKB/TrEMBL;Acc:F4JV81]	-
AT3G52800	2.24962	2.17801981588538e-10	1.42709725915816e-09	SAP6	3	19569256	19570710	+	1373	protein_coding	A20/AN1-like zinc finger family protein [Source:UniProtKB/TrEMBL;Acc:A0A178VIF4]	zf-A20
AT4G31730	2.24857	0.000230595129810971	0.000677761280001351	GDU1	4	15361012	15362074	+	1063	protein_coding	Protein GLUTAMINE DUMPER 1 [Source:UniProtKB/Swiss-Prot;Acc:O81775]	-
AT5G04410	2.24723	6.92331962906872e-27	1.90548831512966e-25	NAC078	5	1243684	1246684	+	2268	protein_coding	NAC domain-containing protein 78 [Source:UniProtKB/Swiss-Prot;Acc:Q84K00]	NAM
AT1G27720	2.24458	9.72507876321952e-05	0.000304645614455831	TAF4	1	9642486	9647620	-	3735	protein_coding	Transcription initiation factor TFIID subunit 4 [Source:UniProtKB/Swiss-Prot;Acc:Q6SJR1]	-
AT5G09800	2.24457	0.0133600607198801	0.0277442894355488	PUB28	5	3042904	3044546	-	1643	protein_coding	U-box domain-containing protein 28 [Source:UniProtKB/Swiss-Prot;Acc:Q9LXE3]	U-box
AT1G03905	2.24338	7.82352307262683e-05	0.000248205235039129	ABCI19	1	993400	995989	+	1760	protein_coding	ABC transporter I family member 19 [Source:UniProtKB/Swiss-Prot;Acc:Q3EDJ0]	-
AT5G22850	2.24258	7.30609079704887e-56	8.38364552178284e-54	-	5	7633373	7636576	-	2104	protein_coding	Eukaryotic aspartyl protease family protein [Source:UniProtKB/TrEMBL;Acc:Q0WRU5]	-
AT5G25050	2.24193	5.60242681678467e-12	4.38168131605641e-11	-	5	8631461	8634027	+	2260	protein_coding	Probable folate-biopterin transporter 2 [Source:UniProtKB/Swiss-Prot;Acc:Q5FV41]	-
AT4G36890	2.23952	5.28533443847194e-80	1.49702080247149e-77	IRX14	4	17379173	17382028	-	2437	protein_coding	Probable beta-1,4-xylosyltransferase IRX14 [Source:UniProtKB/Swiss-Prot;Acc:Q8L707]	-
AT3G20060	2.2395	1.36645213465726e-48	1.14946364530417e-46	UBC19	3	7002697	7004508	-	1021	protein_coding	UBC19 [Source:UniProtKB/TrEMBL;Acc:A0A178V7W3]	UQ_con
AT2G45400	2.23867	7.4143699262777e-24	1.68773083896633e-22	BEN1	2	18703772	18706401	-	1753	protein_coding	Protein BRI1-5 ENHANCED 1 [Source:UniProtKB/Swiss-Prot;Acc:O22133]	Epimerase
AT5G07060	2.236	0.000627480726193092	0.00171037991586023	-	5	2193966	2195963	-	1573	protein_coding	Zinc finger CCCH domain-containing protein 53 [Source:UniProtKB/Swiss-Prot;Acc:Q9FL40]	-
AT4G27500	2.2353	2.59625256402571e-27	7.48630765111332e-26	PPI1	4	13743011	13746211	+	2499	protein_coding	Proton pump-interactor 1 [Source:UniProtKB/Swiss-Prot;Acc:O23144]	-
AT3G28770	2.23483	7.89041403597068e-13	6.73106765035761e-12	-	3	10796695	10803453	+	6564	protein_coding	Transmembrane protein, putative (DUF1216) [Source:UniProtKB/TrEMBL;Acc:Q9LH98]	-
AT3G50060	2.23478	1.49953186122141e-10	1.00731086540649e-09	MYB77	3	18557607	18559326	-	1720	protein_coding	Transcription factor MYB77 [Source:UniProtKB/Swiss-Prot;Acc:Q9SN12]	Myb_DNA-binding
AT3G21690	2.23377	7.39782997038836e-62	1.03458652135881e-59	DTX40	3	7638584	7642389	+	2215	protein_coding	Protein DETOXIFICATION 40 [Source:UniProtKB/Swiss-Prot;Acc:Q9LVD9]	MatE
AT5G39610	2.23377	8.61963403443485e-09	4.668916270988e-08	NAC92	5	15858398	15859911	-	1312	protein_coding	NAC domain-containing protein 92 [Source:UniProtKB/Swiss-Prot;Acc:Q9FKA0]	NAM
AT1G72930	2.22981	1.63054589518489e-16	1.99263216551923e-15	TIR	1	27439240	27440464	+	1127	protein_coding	Toll/interleukin-1 receptor-like protein [Source:UniProtKB/Swiss-Prot;Acc:Q9SSN3]	TIR
AT4G16790	2.22906	6.75049142415191e-25	1.64720824543973e-23	-	4	9451476	9453300	-	1825	protein_coding	AT4g16790/dl4420c [Source:UniProtKB/TrEMBL;Acc:Q9SUK6]	-
AT1G22650	2.22825	6.04550957491091e-08	2.9635627864239e-07	INVD	1	8013353	8016150	-	2355	protein_coding	Probable alkaline/neutral invertase D [Source:UniProtKB/Swiss-Prot;Acc:F4I2X9]	-
AT3G47780	2.22773	4.49012056456207e-07	1.97079124661908e-06	ABCA7	3	17624340	17629285	+	3281	protein_coding	ABC transporter A family member 7 [Source:UniProtKB/Swiss-Prot;Acc:Q9STT5]	ABC_tran
AT3G17185	2.22609	2.2395027090967e-07	1.02080082743426e-06	TASIR-ARF	3	5861491	5862437	+	947	ncRNA	TAS3/TASIR-ARF (TRANS-ACTING SIRNA3); other RNA [Source:TAIR;Acc:AT3G17185]	-
AT3G12050	2.22513	1.49715638736371e-20	2.60500554616255e-19	-	3	3839101	3841606	+	1574	protein_coding	Aha1 domain-containing protein [Source:UniProtKB/TrEMBL;Acc:Q9LHL7]	-
AT2G46590	2.2243	9.44866212213348e-34	4.08153018619418e-32	DOF2.5	2	19132925	19135383	+	2459	protein_coding	Dof zinc finger protein DOF2.5 [Source:UniProtKB/Swiss-Prot;Acc:Q9ZPY0]	zf-Dof
AT5G02970	2.22425	8.00539889200894e-64	1.20220674904424e-61	-	5	694783	697732	+	2290	protein_coding	AT5g02970/F9G14_280 [Source:UniProtKB/TrEMBL;Acc:Q9LYY8]	Abhydrolase_1
AT1G61100	2.22416	2.96114237542146e-48	2.45401932564558e-46	-	1	22508524	22512333	-	2945	protein_coding	CSL1 [Source:UniProtKB/TrEMBL;Acc:F4HRR0]	-
AT2G36460	2.22383	1.00728057975148e-13	9.43050638180716e-13	FBA6	2	15296613	15298754	-	2065	protein_coding	Fructose-bisphosphate aldolase 6, cytosolic [Source:UniProtKB/Swiss-Prot;Acc:Q9SJQ9]	-
AT2G02220	2.2228	7.02023649335723e-16	8.11388490575214e-15	PSKR1	2	583797	587401	-	3605	protein_coding	Phytosulfokine receptor 1 [Source:UniProtKB/Swiss-Prot;Acc:Q9ZVR7]	Pkinase
AT2G47750	2.22241	3.2455849303698e-19	5.05732649038682e-18	GH3.9	2	19560127	19563960	-	2924	protein_coding	Putative indole-3-acetic acid-amido synthetase GH3.9 [Source:UniProtKB/Swiss-Prot;Acc:O82243]	-
AT5G35670	2.2208	2.51303062664e-15	2.75240202162e-14	iqd33	5	13855736	13858059	+	1912	protein_coding	IQ-domain 33 [Source:UniProtKB/TrEMBL;Acc:Q8L8M9]	-
AT2G46670	2.21938	0.0274682521710258	0.0528941145076484	-	2	19164357	19165233	-	784	protein_coding	CCT motif family protein (Fragment) [Source:UniProtKB/TrEMBL;Acc:C0SV91]	CCT
AT3G16050	2.21679	4.11018652011301e-14	3.97792100233775e-13	PDX12	3	5443950	5445329	-	1380	protein_coding	Pyridoxal 5'-phosphate synthase-like subunit PDX1.2 [Source:UniProtKB/Swiss-Prot;Acc:Q9ZNR6]	-
AT4G11890	2.21396	9.33209461210166e-10	5.66354621753151e-09	-	4	7147865	7149942	+	1683	protein_coding	Protein kinase superfamily protein [Source:UniProtKB/TrEMBL;Acc:F4JPT7]	Pkinase
AT4G11280	2.21362	5.13757212600255e-11	3.63447087864158e-10	ACS6	4	6863979	6866116	+	1871	protein_coding	1-aminocyclopropane-1-carboxylate synthase 6 [Source:UniProtKB/Swiss-Prot;Acc:Q9SAR0]	Aminotran_1_2
AT5G64700	2.21251	2.29128745704021e-05	7.91079280029805e-05	-	5	25864937	25867025	-	1608	protein_coding	WAT1-related protein At5g64700 [Source:UniProtKB/Swiss-Prot;Acc:Q9FGG3]	DUF6
AT2G05380	2.21232	8.51933905954088e-13	7.23448693724048e-12	GRP3S	2	1966610	1968142	+	914	protein_coding	glycine-rich protein 3 short isoform [Source:TAIR;Acc:AT2G05380]	-
AT1G13990	2.21121	9.88629452796543e-13	8.31950832484974e-12	-	1	4794664	4796599	+	1258	protein_coding	unknown protein; FUNCTIONS IN: molecular_function unknown; INVOLVED IN: biological_process unknown; LOCATED IN: chloroplast; EXPRESSED IN: 23 plant structures; EXPRESSED DURING: 13 growth stages; CONTAINS InterPro DOMAIN/s: Protein of unknown functi /.../3110 (InterPro:IPR021503); Ha. [Source:TAIR;Acc:AT1G13990]	-
AT2G33570	2.2093	1.69522250477861e-10	1.12793038260262e-09	GALS1	2	14216771	14219252	+	2290	protein_coding	Galactan beta-1,4-galactosyltransferase GALS1 [Source:UniProtKB/Swiss-Prot;Acc:O22807]	-
AT3G06690	2.209	7.14265954922991e-23	1.50069624482224e-21	-	3	2115426	2116825	-	727	protein_coding	Putative acyl-coenzyme A oxidase At3g06690 [Source:UniProtKB/Swiss-Prot;Acc:P0CZ24]	-
AT4G27960	2.2084	2.30686177926219e-80	6.61773579138088e-78	UBC9	4	13915531	13917500	-	1278	protein_coding	Ubiquitin conjugating enzyme 9 [Source:UniProtKB/TrEMBL;Acc:F4JKF3]	UQ_con
AT5G20410	2.2057	1.30490371466748e-55	1.47467300603028e-53	MGD2	5	6896463	6898783	+	1911	protein_coding	Monogalactosyldiacylglycerol synthase 2, chloroplastic [Source:UniProtKB/Swiss-Prot;Acc:O82730]	-
AT5G03720	2.20464	2.98849842702021e-12	2.40282575648596e-11	HSFA3	5	971142	974326	-	2210	protein_coding	HSFA3 [Source:UniProtKB/TrEMBL;Acc:A0A178UHR4]	HSF_DNA-bind
AT4G33565	2.20381	3.58521827989764e-44	2.50696388221843e-42	-	4	16136749	16138287	+	1539	protein_coding	RING/U-box superfamily protein [Source:UniProtKB/TrEMBL;Acc:F4JJ02]	-
AT5G16110	2.20366	4.02985673448694e-28	1.23017836686057e-26	-	5	5260522	5262840	-	1556	protein_coding	Uncharacterized protein T21H19_30 [Source:UniProtKB/TrEMBL;Acc:Q9LF17]	-
AT4G15800	2.2028	1.28003116693782e-15	1.43857244557513e-14	RALFL33	4	8984787	8985995	+	1209	protein_coding	Protein RALF-like 33 [Source:UniProtKB/Swiss-Prot;Acc:Q8L9P8]	-
AT4G24972	2.20218	2.92478058332436e-21	5.42660782192917e-20	TPD1	4	12837353	12840230	+	1342	protein_coding	TPD1 [Source:UniProtKB/TrEMBL;Acc:A0A178V0R1]	-
AT3G59530	2.20145	6.82217623829463e-23	1.43470879236918e-21	SSL13	3	21993253	21995331	+	1746	protein_coding	Protein STRICTOSIDINE SYNTHASE-LIKE 13 [Source:UniProtKB/Swiss-Prot;Acc:Q9M1B4]	Str_synth
AT1G72470	2.20031	8.80856323105691e-43	5.72966310634097e-41	ATEXO70D1	1	27283628	27285973	+	2346	protein_coding	Exocyst subunit Exo70 family protein [Source:UniProtKB/TrEMBL;Acc:Q9C9E5]	Exo70
AT5G35320	2.1996	5.62541760528843e-11	3.96080378653033e-10	-	5	13521746	13523506	+	1187	protein_coding	DBH-like monooxygenase [Source:UniProtKB/TrEMBL;Acc:O65233]	-
AT5G03510	2.19908	1.8225757640424e-12	1.49439191264979e-11	-	5	880148	881347	+	1200	protein_coding	C2H2-type zinc finger family protein [Source:UniProtKB/TrEMBL;Acc:Q9LZD5]	-
AT5G26600	2.19894	5.92759404217099e-30	2.05318644408077e-28	CpNIFS3	5	9377249	9380063	+	2815	protein_coding	Probable L-cysteine desulfhydrase, chloroplastic [Source:UniProtKB/Swiss-Prot;Acc:Q3E6S9]	Aminotran_5
AT1G26730	2.19816	1.10473554980056e-15	1.25162342594113e-14	PHO1-H7	1	9241036	9244918	+	3007	protein_coding	Phosphate transporter PHO1 homolog 7 [Source:UniProtKB/Swiss-Prot;Acc:Q6R8G3]	SPX
AT1G67470	2.19812	2.24131802651175e-09	1.30399719607974e-08	-	1	25272122	25273860	+	1739	protein_coding	Inactive serine/threonine-protein kinase At1g67470 [Source:UniProtKB/Swiss-Prot;Acc:O64798]	Pkinase
AT3G44190	2.19775	1.76630300033189e-15	1.95560593445949e-14	-	3	15901714	15903628	-	1758	protein_coding	At3g44190 [Source:UniProtKB/TrEMBL;Acc:Q9LXP4]	Pyr_redox_2
AT4G02660	2.19653	1.48995782164936e-10	1.00148081157182e-09	-	4	1159494	1174321	-	11694	protein_coding	Beige/BEACH domain ;WD domain, G-beta repeat protein [Source:TAIR;Acc:AT4G02660]	Beach
AT3G25882	2.19335	0.00184552553144305	0.00460373236249383	NIMIN-2	3	9470357	9471039	-	683	protein_coding	NIMIN-2 [Source:UniProtKB/TrEMBL;Acc:A0A178VAB1]	-
AT1G13080	2.19099	1.98698634762756e-20	3.42269488179478e-19	CYP71B2	1	4459002	4460996	+	1908	protein_coding	Cytochrome P450 71B2 [Source:UniProtKB/Swiss-Prot;Acc:O65788]	p450
AT5G36925	2.18733	0.0280526535466862	0.0538884818679197	-	5	14565476	14566439	-	879	protein_coding	Putative uncharacterized protein [Source:UniProtKB/TrEMBL;Acc:Q9FIW0]	-
AT4G30470	2.18647	2.95922573604225e-06	1.16290191551952e-05	-	4	14894073	14896844	+	1440	protein_coding	Cinnamoyl-CoA reductase-like protein [Source:UniProtKB/TrEMBL;Acc:Q9M0B3]	-
AT1G29357	2.18623	8.19804800531679e-17	1.03055911329758e-15	-	1	10273931	10275765	-	1835	lncRNA	other RNA [Source:TAIR;Acc:AT1G29357]	-
AT2G21650	2.18434	9.74634871767952e-14	9.12868559676839e-13	RL2	2	9259511	9260697	+	727	protein_coding	RSM1 [Source:UniProtKB/TrEMBL;Acc:A0A178VZA8]	-
AT1G79420	2.18434	3.04663300391856e-09	1.74619518687709e-08	-	1	29871326	29874329	+	1628	protein_coding	At1g79420/T8K14_16 [Source:UniProtKB/TrEMBL;Acc:Q940T0]	-
AT2G01290	2.18246	4.51325001038028e-15	4.81585513744726e-14	RPI2	2	148919	150585	-	1667	protein_coding	Probable ribose-5-phosphate isomerase 2 [Source:UniProtKB/Swiss-Prot;Acc:Q9ZU38]	Rib_5-P_isom_A
AT5G03890	2.18202	0.00122309943524574	0.0031530037975874	-	5	1046981	1047955	+	975	protein_coding	Emb [Source:UniProtKB/TrEMBL;Acc:Q9LZC0]	-
AT3G54100	2.18091	8.04588480121316e-12	6.18038854486597e-11	OFUT28	3	20033951	20038200	-	2743	protein_coding	O-fucosyltransferase 28 [Source:UniProtKB/Swiss-Prot;Acc:Q9M393]	-
AT1G71930	2.17933	3.40024412560305e-07	1.51320331253966e-06	NAC030	1	27074702	27077991	+	1663	protein_coding	NAC domain-containing protein 30 [Source:UniProtKB/Swiss-Prot;Acc:Q9C8W9]	NAM
AT5G27600	2.17932	8.55865562389898e-68	1.5199085574632e-65	LACS7	5	9742492	9747024	+	2456	protein_coding	Long chain acyl-CoA synthetase 7, peroxisomal [Source:UniProtKB/Swiss-Prot;Acc:Q8LKS5]	AMP-binding
AT1G50260	2.17895	8.94274580707827e-25	2.1656155863548e-23	NTMC2TYPE5.1	1	18617593	18621957	-	2601	protein_coding	At1g50260 [Source:UniProtKB/TrEMBL;Acc:Q8L626]	C2
AT2G11810	2.17836	4.51908216302435e-12	3.56303673290461e-11	MGD3	2	4743162	4746813	+	1926	protein_coding	Monogalactosyldiacylglycerol synthase 3, chloroplastic [Source:UniProtKB/Swiss-Prot;Acc:Q9SI93]	-
AT3G09810	2.17826	8.61991513218493e-23	1.79924646453144e-21	IDH6	3	3008499	3011465	+	1774	protein_coding	Isocitrate dehydrogenase [NAD] subunit, mitochondrial [Source:UniProtKB/TrEMBL;Acc:A0A178V9M1]	-
AT1G20100	2.17741	3.50429729257699e-15	3.77889909487724e-14	-	1	6969025	6971036	-	1484	protein_coding	DNA ligase-like protein [Source:UniProtKB/TrEMBL;Acc:Q9LNT6]	-
AT1G15100	2.17712	2.56794152677403e-16	3.06781951965274e-15	RHA2A	1	5193284	5194214	-	931	protein_coding	E3 ubiquitin-protein ligase RHA2A [Source:UniProtKB/Swiss-Prot;Acc:Q9ZT50]	-
AT1G28370	2.17627	0.000123169072544319	0.000379200765995002	ERF11	1	9955774	9956980	-	1207	protein_coding	ERF domain protein 11 [Source:TAIR;Acc:AT1G28370]	AP2
AT3G23990	2.17573	8.94346229239796e-12	6.82766674359252e-11	CPN60	3	8668772	8672578	+	2275	protein_coding	Chaperonin CPN60, mitochondrial [Source:UniProtKB/Swiss-Prot;Acc:P29197]	-
AT1G18470	2.17564	1.16929078982682e-31	4.44211387320287e-30	-	1	6355695	6360344	-	2547	protein_coding	At1g18470 [Source:UniProtKB/TrEMBL;Acc:Q8LBF1]	-
AT5G23130	2.17494	1.00096910865495e-16	1.24778188163026e-15	-	5	7781172	7783620	+	1784	protein_coding	Peptidoglycan-binding LysM domain-containing protein [Source:UniProtKB/TrEMBL;Acc:Q8VYP8]	-
AT3G14720	2.17461	1.21338005227408e-28	3.84025347237409e-27	MPK19	3	4945601	4949042	+	2618	protein_coding	Mitogen-activated protein kinase 19 [Source:UniProtKB/Swiss-Prot;Acc:Q9LUC3]	Pkinase
AT1G24145	2.17324	3.23338240635629e-06	1.26334384870686e-05	-	1	8540838	8542053	+	1026	protein_coding	At1g24145 [Source:UniProtKB/TrEMBL;Acc:Q8GYP2]	-
AT1G70140	2.17245	3.2337809102074e-08	1.64303091841055e-07	FH8	1	26412500	26415258	-	2681	protein_coding	Formin-like protein 8 [Source:UniProtKB/Swiss-Prot;Acc:O04532]	FH2
AT2G46040	2.17196	1.05794077514677e-14	1.08788983385496e-13	-	2	18935236	18938447	-	2777	protein_coding	ARID/BRIGHT DNA-binding domain;ELM2 domain protein [Source:TAIR;Acc:AT2G46040]	ARID
AT1G20780	2.16742	5.69512693708994e-57	6.92576958393067e-55	PUB44	1	7217021	7220842	+	3430	protein_coding	RING-type E3 ubiquitin transferase [Source:UniProtKB/TrEMBL;Acc:A0A178W875]	U-box
AT3G44900	2.16501	2.59949693390364e-05	8.904829055883e-05	CHX4	3	16388724	16391582	+	2676	protein_coding	Cation/H(+) antiporter 4 [Source:UniProtKB/Swiss-Prot;Acc:Q9FYC1]	Na_H_Exchanger
AT3G05690	2.16428	1.01407444260386e-10	6.93912224088805e-10	UNE8	3	1676504	1679061	-	1927	protein_coding	Nuclear factor Y, subunit A2 [Source:UniProtKB/TrEMBL;Acc:A0A1I9LSX7]	CBFB_NFYA
AT4G37030	2.16416	0.00026817698762241	0.000779315360394682	-	4	17451637	17454760	+	2354	protein_coding	Membrane protein [Source:UniProtKB/TrEMBL;Acc:Q58FU6]	-
AT5G48250	2.1623	5.21227358829945e-22	1.02486672945333e-20	COL10	5	19561319	19563832	-	1814	protein_coding	Zinc finger protein CONSTANS-LIKE 10 [Source:UniProtKB/Swiss-Prot;Acc:Q9LUA9]	CCT
AT1G62740	2.16229	3.7259863056463e-40	2.16552388506861e-38	HOP2	1	23230922	23233543	+	1983	protein_coding	Hsp70-Hsp90 organizing protein 2 [Source:UniProtKB/Swiss-Prot;Acc:Q5XEP2]	TPR_1
AT1G69570	2.16224	8.05074306755947e-11	5.54628777339011e-10	CDF5	1	26161528	26163715	-	1928	protein_coding	Cyclic dof factor 5 [Source:UniProtKB/Swiss-Prot;Acc:Q9SEZ3]	zf-Dof
AT4G01600	2.16113	5.35603815742072e-20	8.91053604538632e-19	-	4	692853	694381	+	1185	protein_coding	GEM-like protein 2 [Source:UniProtKB/Swiss-Prot;Acc:Q9M122]	GRAM
AT3G44110	2.15872	3.84455427266307e-38	2.07290955193034e-36	ATJ3	3	15868631	15871256	-	1944	protein_coding	DnaJ protein homolog atj3 [Source:UniProtKB/TrEMBL;Acc:Q0WW92]	DnaJ_C
AT1G13245	2.15853	1.00386765491036e-21	1.92977170500637e-20	RTFL17	1	4525414	4526204	-	791	protein_coding	At1g13245 [Source:UniProtKB/TrEMBL;Acc:Q9SAF8]	-
AT2G29410	2.15819	6.55561654041142e-05	0.000210577771616776	MTPB	2	12616378	12617987	+	1481	protein_coding	Metal tolerance protein B [Source:UniProtKB/Swiss-Prot;Acc:Q6DBM8]	-
AT1G28380	2.15815	2.02919602733869e-11	1.49163240169943e-10	NSL1	1	9963448	9966320	+	2347	protein_coding	NSL1 [Source:UniProtKB/TrEMBL;Acc:A0A178WFB2]	-
AT3G13910	2.15772	1.13592529800876e-36	5.67354117594732e-35	-	3	4590684	4591541	-	673	protein_coding	Protein of unknown function (DUF3511) [Source:TAIR;Acc:AT3G13910]	-
AT1G33590	2.15733	3.14181673471884e-14	3.07933820657331e-13	-	1	12177673	12179628	+	1956	protein_coding	Leucine-rich repeat (LRR) family protein [Source:TAIR;Acc:AT1G33590]	LRRNT_2
AT4G30510	2.15701	7.27882604355976e-26	1.88072761605881e-24	ATG18B	4	14905097	14907645	-	1727	protein_coding	Autophagy-related protein 18b [Source:UniProtKB/Swiss-Prot;Acc:Q8H1Q8]	-
AT5G22450	2.15696	1.26375833048456e-19	2.03730953911546e-18	-	5	7436905	7443463	-	4116	protein_coding	unknown protein; LOCATED IN: chloroplast; EXPRESSED IN: 22 plant structures; EXPRESSED DURING: 13 growth stages; BEST Arabidopsis thaliana protein match is: unknown protein (TAIR:AT2G19390.1); Ha. [Source:TAIR;Acc:AT5G22450]	-
AT5G55400	2.15494	2.69827734314503e-18	3.86534275481519e-17	FIM3	5	22455369	22459598	-	2877	protein_coding	Fimbrin-3 [Source:UniProtKB/Swiss-Prot;Acc:Q9FJ70]	CH
AT1G03040	2.15492	2.2916667392583e-52	2.29947690393021e-50	-	1	703847	706689	-	1666	protein_coding	basic helix-loop-helix (bHLH) DNA-binding superfamily protein [Source:TAIR;Acc:AT1G03040]	HLH
AT2G40095	2.1537	3.05125627319067e-10	1.96871137165267e-09	-	2	16742896	16745152	+	2076	protein_coding	Alpha/beta hydrolase related protein [Source:UniProtKB/TrEMBL;Acc:Q8GZ10]	-
AT5G02500	2.15273	5.94772822101384e-47	4.68613967159879e-45	MED37E	5	553745	556623	-	2555	protein_coding	Probable mediator of RNA polymerase II transcription subunit 37e [Source:UniProtKB/Swiss-Prot;Acc:P22953]	HSP70
AT2G29350	2.14884	0.0188522563790064	0.0378092756777491	SAG13	2	12600914	12602556	+	1368	protein_coding	SAG13 [Source:UniProtKB/TrEMBL;Acc:A0A178VTS8]	-
AT5G48180	2.1487	3.2858382153407e-19	5.11648684109001e-18	NSP5	5	19540937	19542760	-	1729	protein_coding	Nitrile-specifier protein 5 [Source:UniProtKB/Swiss-Prot;Acc:Q93XW5]	Kelch_1
AT3G05660	2.14785	1.25496473639148e-21	2.40009324286288e-20	AtRLP33	3	1648843	1652149	-	3191	protein_coding	Receptor-like protein 33 [Source:UniProtKB/Swiss-Prot;Acc:F4J8G2]	LRRNT_2
AT1G15860	2.14651	1.84276131636661e-24	4.34953873576152e-23	-	1	5454766	5457022	+	1281	protein_coding	Defective in cullin neddylation protein [Source:UniProtKB/TrEMBL;Acc:F4I181]	-
AT1G80610	2.14602	1.06472296489828e-05	3.86694385044052e-05	-	1	30300714	30304428	-	1594	protein_coding	At1g80610/T21F11_6 [Source:UniProtKB/TrEMBL;Acc:Q8VYI7]	-
AT1G51660	2.14543	1.53318966146142e-17	2.05429053082998e-16	MKK4	1	19154323	19156338	+	2016	protein_coding	MKK4 [Source:UniProtKB/TrEMBL;Acc:A0A178WCC0]	Pkinase
AT3G09000	2.14202	1.04389505331103e-17	1.41564822502349e-16	-	3	2745534	2748525	+	2305	protein_coding	AT3g09000/T16O11_4 [Source:UniProtKB/TrEMBL;Acc:Q9S7V5]	-
AT3G56360	2.14188	3.5439445271868e-10	2.26634189026384e-09	-	3	20896332	20897747	+	1416	protein_coding	At3g56360 [Source:UniProtKB/TrEMBL;Acc:Q9LY04]	-
AT4G15430	2.14059	4.49355065932553e-13	3.94150096248797e-12	-	4	8827600	8831573	+	2933	protein_coding	CSC1-like protein At4g15430 [Source:UniProtKB/Swiss-Prot;Acc:Q8VZM5]	-
AT1G22260	2.13879	0.000130446255782309	0.000399352225938561	ZYP1A	1	7859630	7865263	-	3087	protein_coding	Synaptonemal complex protein 1 [Source:UniProtKB/Swiss-Prot;Acc:Q9LME2]	-
AT3G23030	2.13805	1.12851353090459e-25	2.87603858400012e-24	IAA2	3	8180646	8182095	-	1358	protein_coding	Auxin-responsive protein [Source:UniProtKB/TrEMBL;Acc:A0A1I9LQ54]	-
AT3G15210	2.13591	1.23451205347879e-15	1.39090844454388e-14	ERF4	3	5121303	5122562	+	1260	protein_coding	Ethylene-responsive transcription factor 4 [Source:UniProtKB/Swiss-Prot;Acc:O80340]	AP2
AT1G78850	2.13468	3.64725200550174e-10	2.32575978555449e-09	-	1	29641860	29643535	-	1676	protein_coding	EP1-like glycoprotein 3 [Source:UniProtKB/Swiss-Prot;Acc:Q9ZVA4]	B_lectin
AT5G05440	2.13326	1.19209298406763e-11	8.96614205428481e-11	PYL5	5	1608988	1610527	+	1540	protein_coding	Abscisic acid receptor PYL5 [Source:UniProtKB/Swiss-Prot;Acc:Q9FLB1]	-
AT3G10800	2.1326	1.07966850430383e-18	1.59885257791545e-17	BZIP28	3	3379168	3381621	+	2377	protein_coding	BZIP28 [Source:UniProtKB/TrEMBL;Acc:A0A178VDM1]	bZIP_1
AT3G05500	2.1326	4.89794252541536e-12	3.85495469393929e-11	-	3	1593182	1595099	+	1582	protein_coding	REF/SRPP-like protein At3g05500 [Source:UniProtKB/Swiss-Prot;Acc:Q9MA63]	-
AT1G19630	2.1324	0.00857314644957697	0.0185256132260487	CYP722A1	1	6783803	6788175	-	3445	protein_coding	Cytochrome P450, family 722, subfamily A, polypeptide 1 [Source:UniProtKB/TrEMBL;Acc:F4HP86]	p450
AT4G22620	2.13214	0.000321624967200464	0.000921705976700509	-	4	11907355	11908357	+	1003	protein_coding	Auxin-responsive family protein [Source:UniProtKB/TrEMBL;Acc:O49643]	Auxin_inducible
AT1G70090	2.12857	7.09060658437848e-47	5.54753192070115e-45	GATL9	1	26400694	26402815	+	2122	protein_coding	Probable galacturonosyltransferase-like 9 [Source:UniProtKB/Swiss-Prot;Acc:O04536]	Glyco_transf_8
AT1G26380	2.12633	0.0243439143230983	0.0475280889009378	FOX1	1	9126737	9128568	-	1832	protein_coding	Berberine bridge enzyme-like 3 [Source:UniProtKB/Swiss-Prot;Acc:Q9FZC4]	FAD_binding_4
AT1G69840	2.12601	1.06682896260733e-14	1.0965257173772e-13	HIR2	1	26293588	26295922	-	1977	protein_coding	Hypersensitive-induced response protein 2 [Source:UniProtKB/Swiss-Prot;Acc:Q9CAR7]	-
AT5G12870	2.12586	0.0051664537669993	0.0117281697768465	MYB46	5	4062666	4065075	-	1252	protein_coding	Transcription factor MYB46 [Source:UniProtKB/Swiss-Prot;Acc:Q9LXV2]	Myb_DNA-binding
AT4G34120	2.12474	9.3590257289588e-13	7.9085181159812e-12	CBSX2	4	16340907	16343118	+	1229	protein_coding	CBS domain-containing protein CBSX2, chloroplastic [Source:UniProtKB/Swiss-Prot;Acc:Q9C5D0]	CBS
AT5G05100	2.12459	8.12386435162825e-47	6.33378357951337e-45	-	5	1505041	1507224	-	1679	protein_coding	Single-stranded nucleic acid binding R3H protein [Source:UniProtKB/TrEMBL;Acc:Q93YN3]	R3H
AT4G17250	2.1244	0.000581595676860978	0.0015926795821125	-	4	9670763	9673475	+	2713	protein_coding	AT4g17250/dl4660w [Source:UniProtKB/TrEMBL;Acc:Q93ZA8]	-
AT3G61198	2.12303	0.00275074269089409	0.00662119389537931	-	3	22655884	22656599	-	622	ncRNA	other RNA [Source:TAIR;Acc:AT3G61198]	-
AT5G39670	2.12282	0.00171502576935364	0.00430265911145386	CML46	5	15883179	15884067	+	889	protein_coding	Probable calcium-binding protein CML46 [Source:UniProtKB/Swiss-Prot;Acc:Q93Z27]	-
AT5G61270	2.1215	1.04577188464684e-61	1.45342805533278e-59	BHLH72	5	24638491	24640765	-	1953	protein_coding	Transcription factor PIF7 [Source:UniProtKB/Swiss-Prot;Acc:Q570R7]	HLH
AT2G44490	2.12089	2.83367225404322e-15	3.08696447694601e-14	BGLU26	2	18364652	18367835	+	2223	protein_coding	Beta-glucosidase 26, peroxisomal [Source:UniProtKB/Swiss-Prot;Acc:O64883]	Glyco_hydro_1
AT3G60260	2.12062	6.75664251726647e-23	1.42226371558189e-21	-	3	22273799	22277292	+	1770	protein_coding	ELMO/CED-12 family protein [Source:UniProtKB/TrEMBL;Acc:Q8VZ78]	-
AT3G55560	2.12009	9.07277814036612e-20	1.48618216448633e-18	AHL15	3	20604616	20606650	-	1858	protein_coding	AT-hook motif nuclear-localized protein [Source:UniProtKB/TrEMBL;Acc:A0A178VH84]	-
AT1G68690	2.11963	2.72753701780407e-14	2.69097743872945e-13	PERK9	1	25788305	25792324	+	3534	protein_coding	Proline-rich receptor-like protein kinase PERK9 [Source:UniProtKB/Swiss-Prot;Acc:Q9SX31]	Pkinase
AT3G17070	2.11945	3.7359112327576e-09	2.11900506322393e-08	PER29	3	5820832	5823353	+	1649	protein_coding	Peroxidase 29 [Source:UniProtKB/Swiss-Prot;Acc:Q9LSP0]	-
AT3G19910	2.11831	9.07526827263467e-52	8.82905229862928e-50	BBR	3	6926189	6929567	+	1733	protein_coding	E3 ubiquitin ligase BIG BROTHER-related [Source:UniProtKB/Swiss-Prot;Acc:Q9LT17]	-
AT3G03030	2.11767	1.33941988995297e-12	1.11333058906344e-11	-	3	682054	684083	+	1942	protein_coding	F-box/LRR-repeat protein At3g03030 [Source:UniProtKB/Swiss-Prot;Acc:Q9M8U4]	-
AT3G11420	2.11709	8.00659641204535e-16	9.18275762767436e-15	-	3	3591251	3594589	+	2367	protein_coding	At3g11420 [Source:UniProtKB/TrEMBL;Acc:Q9CAY4]	-
AT1G79270	2.11663	1.50235543194425e-10	1.00890471624203e-09	ECT8	1	29815470	29819678	+	3466	protein_coding	Evolutionarily conserved C-terminal region 8 [Source:UniProtKB/TrEMBL;Acc:Q9FPE7]	YTH
AT3G12920	2.11569	1.65497084956983e-21	3.12503187594721e-20	BRG3	3	4121789	4123582	-	1605	protein_coding	Probable BOI-related E3 ubiquitin-protein ligase 3 [Source:UniProtKB/Swiss-Prot;Acc:Q9LDD1]	-
AT5G60910	2.11464	0.0027771874455811	0.00667838219046992	AGL8	5	24502434	24506269	-	1303	protein_coding	Agamous-like MADS-box protein AGL8 [Source:UniProtKB/Swiss-Prot;Acc:Q38876]	K-box
AT1G07890	2.11457	8.36743273061328e-23	1.7514469109467e-21	APX1	1	2437281	2439665	+	1790	protein_coding	MEE6 [Source:UniProtKB/TrEMBL;Acc:A0A178W5I1]	-
AT1G07140	2.11366	1.03463519195516e-120	6.61457058719675e-118	RANBP1A	1	2191679	2193836	-	1516	protein_coding	Ran-binding protein 1 homolog a [Source:UniProtKB/Swiss-Prot;Acc:Q9LMK7]	-
AT4G22320	2.11311	1.50575439738629e-08	7.96707505223825e-08	-	4	11792813	11794778	-	1215	protein_coding	Golgin family A protein [Source:UniProtKB/TrEMBL;Acc:Q8GYJ0]	-
AT5G01810	2.11309	3.89722942809292e-24	8.99942267110498e-23	CIPK15	5	309374	312097	+	2443	protein_coding	CBL-interacting serine/threonine-protein kinase 15 [Source:UniProtKB/Swiss-Prot;Acc:P92937]	Pkinase
AT5G24590	2.11249	7.75832991166768e-10	4.75878262345055e-09	NAC091	5	8416375	8419076	-	2254	protein_coding	NAC domain-containing protein 91 [Source:UniProtKB/Swiss-Prot;Acc:Q9LKG8]	NAM
AT3G16510	2.11011	3.11286130710621e-07	1.39167601614003e-06	-	3	5616801	5618322	-	1522	protein_coding	At3g16510 [Source:UniProtKB/TrEMBL;Acc:Q9LK74]	C2
AT5G66210	2.11002	2.97683686594715e-12	2.39430991058352e-11	CPK28	5	26456142	26459654	-	2531	protein_coding	Calcium-dependent protein kinase 28 [Source:UniProtKB/Swiss-Prot;Acc:Q9FKW4]	Pkinase
AT5G33290	2.10944	6.4524918424546e-18	8.94553639818861e-17	XGD1	5	12558154	12562020	+	1968	protein_coding	Glycosyltransferase (Fragment) [Source:UniProtKB/TrEMBL;Acc:W8PUC9]	-
AT3G44400	2.10672	2.56834514616115e-11	1.87196387591212e-10	-	3	16044662	16049803	-	4828	protein_coding	Disease resistance protein (TIR-NBS-LRR class) family [Source:UniProtKB/TrEMBL;Acc:Q9M285]	TIR
AT4G17230	2.10551	5.00322575334043e-16	5.83996762945986e-15	SCL13	4	9660593	9663809	-	2596	protein_coding	SCARECROW-like 13 [Source:TAIR;Acc:AT4G17230]	GRAS
AT1G56430	2.1033	1.37281100364026e-07	6.41964869748263e-07	NAS4	1	21136835	21138277	+	1443	protein_coding	Probable nicotianamine synthase 4 [Source:UniProtKB/Swiss-Prot;Acc:Q9C7X5]	-
AT4G01450	2.10304	1.39243428628341e-23	3.09712818984868e-22	-	4	608273	610765	+	1766	protein_coding	WAT1-related protein At4g01450 [Source:UniProtKB/Swiss-Prot;Acc:Q9M129]	DUF6
AT3G19580	2.10258	1.35115674315754e-08	7.18988900948707e-08	AZF2	3	6802903	6804296	-	1394	protein_coding	ZF2 [Source:UniProtKB/TrEMBL;Acc:A0A178VJ97]	-
AT1G30100	2.10212	0.0317964241740206	0.0601417402635574	NCED5	1	10571310	10573365	+	2056	protein_coding	Probable 9-cis-epoxycarotenoid dioxygenase NCED5, chloroplastic [Source:UniProtKB/Swiss-Prot;Acc:Q9C6Z1]	RPE65
AT4G02540	2.10054	7.37077355794602e-39	4.14393038021609e-37	-	4	1116972	1119877	+	2906	protein_coding	Cysteine/Histidine-rich C1 domain family protein [Source:UniProtKB/TrEMBL;Acc:Q9ZQX3]	-
AT1G28820	2.09508	0.00474640409063797	0.010862794101679	-	1	10096951	10097022	+	72	tRNA	pre-tRNA [Source:TAIR;Acc:AT1G28820]	-
AT1G61820	2.09478	0.00365971205121363	0.00859915119793722	BGLU46	1	22835078	22838635	+	2407	protein_coding	Beta-glucosidase 46 [Source:UniProtKB/Swiss-Prot;Acc:O80690]	Glyco_hydro_1
AT5G17650	2.09469	4.22710466055275e-16	4.96512828790175e-15	-	5	5816678	5818472	-	1138	protein_coding	At5g17650 [Source:UniProtKB/TrEMBL;Acc:Q9LF59]	-
AT3G55110	2.09418	0.000157039129219962	0.000474019635157947	ABCG18	3	20424550	20427384	-	2540	protein_coding	ABC transporter G family member 18 [Source:UniProtKB/Swiss-Prot;Acc:Q9M2V5]	ABC2_membrane
AT5G63320	2.0941	8.42264540128357e-22	1.63314656411717e-20	GTE10	5	25373955	25379297	-	4556	protein_coding	NPX1 [Source:UniProtKB/TrEMBL;Acc:A0A178UIE5]	Bromodomain
AT4G26080	2.093	3.4292432625731e-18	4.88121801802391e-17	ABI1	4	13219915	13222376	-	2169	protein_coding	Protein phosphatase 2C 56 [Source:UniProtKB/Swiss-Prot;Acc:P49597]	PP2C
AT1G78410	2.09287	0.00445572304527424	0.0102647234490947	VQ10	1	29502506	29503938	+	1198	protein_coding	VQ motif-containing protein 10 [Source:UniProtKB/Swiss-Prot;Acc:Q8VYI5]	-
AT1G53633	2.09249	0.00100723833314475	0.00263848805226493	-	1	20017389	20017932	-	451	protein_coding	unknown protein; FUNCTIONS IN: molecular_function unknown; INVOLVED IN: biological_process unknown; LOCATED IN: cellular_component unknown; Ha. [Source:TAIR;Acc:AT1G53633]	-
AT1G32520	2.09179	7.30109066914794e-17	9.21948108424686e-16	-	1	11758211	11759324	-	983	protein_coding	TLDc domain protein [Source:UniProtKB/TrEMBL;Acc:Q682Q6]	-
AT4G23450	2.09171	0.0111913384922888	0.0236198255143798	AIRP1	4	12240803	12242736	-	1627	protein_coding	RING/U-box superfamily protein [Source:UniProtKB/TrEMBL;Acc:F4JNK0]	-
AT1G61690	2.09123	2.81150752439553e-34	1.25070163749253e-32	-	1	22782427	22786942	-	4074	protein_coding	At1g61690 [Source:UniProtKB/TrEMBL;Acc:Q6NPS1]	FYVE
AT1G73500	2.08957	8.95145915025651e-29	2.88198345246244e-27	MKK9	1	27639091	27640643	-	1553	protein_coding	Mitogen-activated protein kinase kinase 9 [Source:UniProtKB/Swiss-Prot;Acc:Q9FX43]	Pkinase
AT1G18330	2.08876	1.95518481163799e-15	2.15938871397886e-14	RVE7	1	6305814	6308243	-	2026	protein_coding	Protein REVEILLE 7 [Source:UniProtKB/Swiss-Prot;Acc:B3H5A8]	Myb_DNA-binding
AT5G22350	2.08755	5.57373251348572e-65	8.66096102234419e-63	ELM1	5	7397386	7401290	-	2204	protein_coding	Mitochondrial fission protein ELM1 [Source:UniProtKB/Swiss-Prot;Acc:Q93YN4]	-
AT1G58280	2.08719	1.32699938915445e-16	1.63507369668062e-15	-	1	21620278	21622611	-	1524	protein_coding	Phosphoglycerate mutase-like protein 2 [Source:UniProtKB/Swiss-Prot;Acc:F4IBB2]	-
AT1G67600	2.08716	5.90187734909801e-06	2.22136934505327e-05	-	1	25336235	25337747	-	1250	protein_coding	Acid phosphatase/vanadium-dependent haloperoxidase-related protein [Source:UniProtKB/TrEMBL;Acc:Q9FXC5]	-
AT1G05277	2.08715	2.48039630767919e-05	8.52162563805151e-05	-	1	5777100	5777828	+	729	lncRNA	-	-
AT1G64380	2.08636	2.10063436485355e-17	2.77964485795168e-16	ERF061	1	23890570	23892193	-	1624	protein_coding	Ethylene-responsive transcription factor ERF061 [Source:UniProtKB/Swiss-Prot;Acc:Q9C7W2]	AP2
AT4G30390	2.0852	3.57474390048174e-17	4.61294518553514e-16	-	4	14862009	14863185	-	782	protein_coding	At4g30390 [Source:UniProtKB/TrEMBL;Acc:Q9M0C1]	-
AT1G65490	2.08355	2.06756598587197e-05	7.19164565519526e-05	-	1	24354646	24355490	+	728	protein_coding	unknown protein; FUNCTIONS IN: molecular_function unknown; INVOLVED IN: biological_process unknown; LOCATED IN: endomembrane system; EXPRESSED IN: 22 plant structures; EXPRESSED DURING: 13 growth stages; BEST Arabidopsis thaliana protein match is: u /.../ protein (TAIR:AT1G65486.1); Ha. [Source:TAIR;Acc:AT1G65490]	-
AT5G21900	2.08271	2.51367960850166e-23	5.45020299610786e-22	-	5	7238174	7240535	+	1986	protein_coding	At5g21900 [Source:UniProtKB/TrEMBL;Acc:Q9C597]	-
AT3G52115	2.07963	5.91041450224765e-05	0.000191114790321233	GR1	3	19326035	19328379	+	2199	protein_coding	Protein gamma response 1 [Source:UniProtKB/Swiss-Prot;Acc:Q9ZRT1]	-
AT2G40715	2.0792	9.24403446603066e-05	0.000290389604396886	-	2	16983087	16985791	-	387	protein_coding	-	-
AT5G66658	2.07809	6.73342456520507e-08	3.28036377250226e-07	-	5	26608119	26609009	+	891	protein_coding	unknown protein; FUNCTIONS IN: molecular_function unknown; INVOLVED IN: biological_process unknown; LOCATED IN: mitochondrion; BEST Arabidopsis thaliana protein match is: unknown protein (TAIR:AT5G67245.1); Ha. [Source:TAIR;Acc:AT5G66658]	-
AT4G21560	2.07576	2.77390067600824e-23	5.991197058529e-22	VPS28-1	4	11468666	11470569	-	1812	protein_coding	Vacuolar protein sorting-associated protein 28 homolog [Source:UniProtKB/TrEMBL;Acc:A0A178UVB3]	-
AT3G60520	2.07567	1.18132488709749e-15	1.33434253779372e-14	-	3	22361431	22362579	-	926	protein_coding	At3g60520 [Source:UniProtKB/TrEMBL;Acc:Q9M207]	-
AT4G25980	2.07565	0.000168165197142887	0.000505082476680435	PER43	4	13189393	13191507	+	1387	protein_coding	Peroxidase 43 [Source:UniProtKB/Swiss-Prot;Acc:Q9SZH2]	-
AT1G66880	2.07545	1.80914053488001e-09	1.06445775988628e-08	-	1	24946928	24955694	+	5006	protein_coding	Protein kinase superfamily protein [Source:TAIR;Acc:AT1G66880]	Pkinase_Tyr
AT3G28170	2.07492	0.00747974735104057	0.0163428206939639	-	3	10498177	10500360	+	808	protein_coding	unknown protein; Ha. [Source:TAIR;Acc:AT3G28170]	-
AT4G20870	2.07484	7.94394563135471e-31	2.84861742703835e-29	FAH2	4	11174450	11176881	-	1391	protein_coding	Dihydroceramide fatty acyl 2-hydroxylase FAH2 [Source:UniProtKB/Swiss-Prot;Acc:Q9SUC5]	-
AT5G07100	2.07468	7.56123411207507e-19	1.13474295433797e-17	WRKY26	5	2204206	2205965	+	1576	protein_coding	Probable WRKY transcription factor 26 [Source:UniProtKB/Swiss-Prot;Acc:Q9C5T3]	WRKY
AT2G01010	2.07398	9.92465041544417e-13	8.34864577804432e-12	-	2	3706	5513	+	1808	rRNA	rRNA [Source:TAIR;Acc:AT2G01010]	-
AT1G28890	2.07394	0.00762456397138067	0.0166364937516932	-	1	10100273	10100344	+	72	tRNA	pre-tRNA [Source:TAIR;Acc:AT1G28890]	-
AT4G33030	2.07259	1.24549825357298e-56	1.48240792138027e-54	SQD1	4	15935373	15937833	+	1909	protein_coding	UDP-sulfoquinovose synthase, chloroplastic [Source:UniProtKB/Swiss-Prot;Acc:O48917]	Epimerase
AT1G62570	2.07199	5.89772333082645e-08	2.89656403096077e-07	FMOGS-OX4	1	23168767	23172175	+	2218	protein_coding	Flavin-containing monooxygenase FMO GS-OX4 [Source:UniProtKB/Swiss-Prot;Acc:Q93Y23]	FMO-like
AT2G39010	2.07146	4.71858055990895e-35	2.19051781345482e-33	PIP2-6	2	16291280	16294101	+	2148	protein_coding	Probable aquaporin PIP2-6 [Source:UniProtKB/Swiss-Prot;Acc:Q9ZV07]	-
AT1G03730	2.069	1.48169353604519e-07	6.91004055076014e-07	-	1	930715	931985	-	1271	protein_coding	At1g03730 [Source:UniProtKB/TrEMBL;Acc:Q1ECK0]	-
AT5G52450	2.06424	4.74965972451658e-33	1.95364680139307e-31	DTX16	5	21288850	21291928	-	1832	protein_coding	Protein DETOXIFICATION [Source:UniProtKB/TrEMBL;Acc:A0A178UMN3]	MatE
AT5G47910	2.06375	3.2292414532768e-07	1.44140248869981e-06	RBOHD	5	19397041	19402061	+	3603	protein_coding	Respiratory burst oxidase homolog protein D [Source:UniProtKB/Swiss-Prot;Acc:Q9FIJ0]	FAD_binding_8
AT2G43290	2.06315	3.40319993631151e-10	2.18570613590432e-09	CML5	2	17991052	17992047	-	996	protein_coding	MSS3 [Source:UniProtKB/TrEMBL;Acc:A0A178VP84]	-
AT1G75000	2.06151	1.81150381564412e-07	8.34208877934817e-07	-	1	28163344	28164814	+	1380	protein_coding	F25A4.4 [Source:UniProtKB/TrEMBL;Acc:Q9S804]	ELO
AT2G29110	2.05972	0.0159633740104092	0.0325463742010858	ATGLR2.8	2	12506795	12510624	-	3001	protein_coding	Glutamate receptor [Source:UniProtKB/TrEMBL;Acc:A0A178VW76]	ANF_receptor
AT5G03610	2.05805	5.83751977291701e-12	4.55123144386031e-11	-	5	915385	918485	+	1504	protein_coding	GDSL esterase/lipase At5g03610 [Source:UniProtKB/Swiss-Prot;Acc:Q9LZS7]	Lipase_GDSL
AT1G66660	2.05558	2.30439390164372e-23	5.02075150371761e-22	-	1	24861876	24863426	-	1321	protein_coding	E3 ubiquitin-protein ligase [Source:UniProtKB/TrEMBL;Acc:F4IEX9]	-
AT2G18680	2.05379	0.00817089397312892	0.0177420595383535	-	2	8094614	8095779	+	1166	protein_coding	unknown protein; FUNCTIONS IN: molecular_function unknown; INVOLVED IN: biological_process unknown; LOCATED IN: endomembrane system; EXPRESSED IN: male gametophyte, pollen tube; EXPRESSED DURING: L mature pollen stage, M germinated pollen stage; BES /.../idopsis thaliana protein match is: unknown protein (TAIR:AT2G18690.1); Ha. [Source:TAIR;Acc:AT2G18680]	-
AT1G55530	2.05378	2.07984243612767e-11	1.52785798919214e-10	-	1	20729125	20731356	-	1961	protein_coding	At1g55530/T5A14_7 [Source:UniProtKB/TrEMBL;Acc:Q9ZVU8]	-
AT3G56040	2.0525	1.27391546717918e-16	1.5722632373746e-15	UGP3	3	20792477	20797670	-	3052	protein_coding	UTP--glucose-1-phosphate uridylyltransferase 3, chloroplastic [Source:UniProtKB/Swiss-Prot;Acc:F4IY62]	-
AT1G34260	2.05244	1.26254478634e-12	1.05177595454742e-11	FAB1D	1	12485318	12492207	+	5293	protein_coding	Putative 1-phosphatidylinositol-3-phosphate 5-kinase FAB1D [Source:UniProtKB/Swiss-Prot;Acc:Q9XID0]	PIP5K
AT1G59218	2.05135	0.000281825237442811	0.000817066793602014	RF9	1	21827945	21833018	+	4416	protein_coding	Probable disease resistance protein RDL6 [Source:UniProtKB/Swiss-Prot;Acc:P0DI18]	NB-ARC
AT5G58430	2.04969	1.40718740271217e-09	8.37426205401262e-09	EXO70B1	5	23621152	23623543	-	2392	protein_coding	Exocyst complex component EXO70B1 [Source:UniProtKB/Swiss-Prot;Acc:Q9FGH9]	Exo70
AT1G07300	2.04897	4.55138352635158e-18	6.40111613988957e-17	-	1	2245693	2247240	-	1548	protein_coding	josephin protein-related [Source:TAIR;Acc:AT1G07300]	-
AT4G10420	2.04832	7.75615423800191e-09	4.22987343966685e-08	-	4	6452811	6454209	-	1243	protein_coding	FBD / Leucine Rich Repeat domains containing protein [Source:UniProtKB/TrEMBL;Acc:F4JLN7]	LRR_2
AT5G55850	2.04754	1.30396060228294e-64	1.99845359155363e-62	NOI	5	22603302	22605300	+	1057	protein_coding	RPM1-interacting protein 4 (RIN4) family protein [Source:UniProtKB/TrEMBL;Acc:F4K692]	-
AT2G19620	2.04731	3.84372386577782e-27	1.09703016863067e-25	NDL3	2	8485991	8488963	-	1862	protein_coding	Protein NDL3 [Source:UniProtKB/Swiss-Prot;Acc:Q9ZUN1]	Ndr
AT1G63830	2.04564	1.83156189829563e-21	3.44684853122481e-20	-	1	23685093	23687374	+	1545	protein_coding	PLAC8 family protein [Source:UniProtKB/TrEMBL;Acc:Q9CAJ7]	-
AT1G76520	2.04503	1.15345362847752e-60	1.55479990306102e-58	PILS3	1	28714765	28717910	+	2413	protein_coding	Protein PIN-LIKES 3 [Source:UniProtKB/Swiss-Prot;Acc:Q9C9K5]	-
AT1G64563	2.04237	8.3446052855342e-13	7.09418266979914e-12	-	1	23975085	23978335	-	2921	ncRNA	other RNA [Source:TAIR;Acc:AT1G64563]	-
AT5G13790	2.04161	1.13081758216506e-05	4.0857700982602e-05	AGL15	5	4448862	4450958	-	1238	protein_coding	AGL15 [Source:UniProtKB/TrEMBL;Acc:A0A384LKZ8]	SRF-TF
AT3G50560	2.04092	1.30047276451104e-16	1.6041553792006e-15	-	3	18761006	18764056	-	1281	protein_coding	AT3g50560/T20E23_160 [Source:UniProtKB/TrEMBL;Acc:Q943Z4]	adh_short
AT3G26170	2.04076	1.53055665077985e-07	7.12752041994796e-07	CYP71B19	3	9573263	9575215	-	1874	protein_coding	Putative cytochrome P450 [Source:UniProtKB/TrEMBL;Acc:Q541W8]	p450
AT3G57870	2.04003	2.15918131723599e-42	1.38832876880668e-40	SCE1	3	21428496	21430398	-	1106	protein_coding	SCE1A [Source:UniProtKB/TrEMBL;Acc:A0A178V9H0]	UQ_con
AT5G35690	2.03906	1.24912842769879e-14	1.27453249877739e-13	-	5	13864646	13868362	-	2438	protein_coding	Zinc metalloproteinase-like protein [Source:UniProtKB/TrEMBL;Acc:Q8VYQ7]	-
AT2G43410	2.0382	2.55963707688951e-23	5.5444762083717e-22	FPA	2	18025247	18031255	-	5273	protein_coding	Flowering time control protein FPA [Source:UniProtKB/Swiss-Prot;Acc:Q8LPQ9]	RRM_1
AT5G17380	2.03786	2.71442747171851e-55	3.00683312411749e-53	HACL	5	5724759	5726912	-	2072	protein_coding	2-hydroxyacyl-CoA lyase [Source:UniProtKB/Swiss-Prot;Acc:Q9LF46]	TPP_enzyme_N
AT2G41660	2.03618	0.000276213383622986	0.000801835842235072	MIZ1	2	17367492	17369206	+	1715	protein_coding	MIZ1 [Source:UniProtKB/TrEMBL;Acc:A0A178VY97]	-
AT1G70490	2.03588	2.39391620637969e-91	8.78135557933639e-89	ARF2-A	1	26563718	26565865	-	1703	protein_coding	ADP-ribosylation factor 2-B [Source:UniProtKB/Swiss-Prot;Acc:P0DH91]	Arf
AT5G35200	2.03583	5.66600430540847e-29	1.84545141685327e-27	-	5	13462155	13466150	-	2428	protein_coding	Putative clathrin assembly protein At5g35200 [Source:UniProtKB/Swiss-Prot;Acc:Q9LHS0]	-
AT1G29195	2.03571	0.000609928857370396	0.00166558068251403	-	1	10202414	10203491	-	1078	protein_coding	At1g29190/F28N24_12 [Source:UniProtKB/TrEMBL;Acc:Q9LP48]	-
AT5G46450	2.03504	7.30974323916649e-23	1.53436036322316e-21	-	5	18835605	18840058	+	3897	protein_coding	Disease resistance protein (TIR-NBS-LRR class) family [Source:UniProtKB/TrEMBL;Acc:Q9FHG0]	TIR
AT2G20760	2.03464	9.78075082587726e-41	5.80514802333765e-39	-	2	8942750	8945244	-	1682	protein_coding	Clathrin light chain 1 [Source:UniProtKB/Swiss-Prot;Acc:Q9SKU1]	-
AT2G07662	2.03357	0.00602888865414641	0.0134808046892355	-	2	3497073	3498780	-	553	protein_coding	-	-
AT4G01540	2.03354	3.74367537043729e-09	2.12287075744817e-08	NAC68	4	670483	672789	-	1770	protein_coding	NAC domain-containing protein 68 [Source:UniProtKB/Swiss-Prot;Acc:A8MQY1]	NAM
AT3G03840	2.03307	1.01909055168128e-09	6.1530410643336e-09	-	3	981072	981801	+	730	protein_coding	At3g03840 [Source:UniProtKB/TrEMBL;Acc:Q9SRW1]	-
AT3G15540	2.03292	1.80611993678358e-16	2.19639889703637e-15	IAA19	3	5264001	5265695	+	1010	protein_coding	Auxin-responsive protein [Source:UniProtKB/TrEMBL;Acc:Q2VWA2]	-
AT5G42940	2.03245	2.28480912237949e-18	3.30691390183464e-17	RHG1A	5	17216329	17220672	-	2794	protein_coding	Probable E3 ubiquitin-protein ligase RHG1A [Source:UniProtKB/Swiss-Prot;Acc:Q9FMM4]	-
AT1G12290	2.03223	8.1252546557031e-13	6.91558380281524e-12	-	1	4177917	4182593	-	3989	protein_coding	Probable disease resistance protein At1g12290 [Source:UniProtKB/Swiss-Prot;Acc:P60839]	NB-ARC
AT5G63970	2.03056	3.36075139409785e-06	1.31010754693961e-05	RGLG3	5	25606771	25609306	-	1690	protein_coding	E3 ubiquitin-protein ligase RGLG3 [Source:UniProtKB/Swiss-Prot;Acc:Q8RX26]	-
AT1G54400	2.02993	0.0426890056644311	0.078046342899527	-	1	20307572	20308846	+	725	protein_coding	HSP20-like chaperones superfamily protein [Source:UniProtKB/TrEMBL;Acc:F4HWW7]	-
AT4G23470	2.02824	5.06530483500107e-28	1.53578944428162e-26	-	4	12248842	12251396	+	1858	protein_coding	PLAC8 family protein [Source:UniProtKB/TrEMBL;Acc:Q8W458]	-
AT1G16530	2.02605	0.000466143813330094	0.00129893324621098	LBD3	1	5651268	5652883	-	744	protein_coding	LOB domain-containing protein 3 [Source:UniProtKB/Swiss-Prot;Acc:Q9SA51]	-
AT5G67340	2.02576	1.23950226450473e-09	7.42175613341125e-09	PUB2	5	26864395	26867847	+	2902	protein_coding	U-box domain-containing protein 2 [Source:UniProtKB/Swiss-Prot;Acc:Q5XEZ8]	U-box
AT1G51140	2.02477	4.65741076195336e-09	2.61385059466939e-08	BHLH122	1	18943447	18945812	-	1694	protein_coding	Transcription factor bHLH122 [Source:UniProtKB/Swiss-Prot;Acc:Q9C690]	HLH
AT5G64400	2.02423	1.45634411099138e-27	4.25975893170499e-26	-	5	25747856	25750830	+	2617	protein_coding	CONTAINS InterPro DOMAIN/s: CHCH (InterPro:IPR010625); BEST Arabidopsis thaliana protein match is: Cox19-like CHCH family protein (TAIR:AT5G09570.1); Ha. [Source:TAIR;Acc:AT5G64400]	-
AT1G71100	2.02299	1.47140828544279e-21	2.79255570780898e-20	RPI1	1	26814260	26815922	+	1663	protein_coding	Probable ribose-5-phosphate isomerase 1 [Source:UniProtKB/Swiss-Prot;Acc:Q9C998]	Rib_5-P_isom_A
AT3G21670	2.02268	9.63918822629834e-06	3.52256207335704e-05	NPF6.4	3	7626757	7629205	-	2209	protein_coding	Protein NRT1/ PTR FAMILY 6.4 [Source:UniProtKB/Swiss-Prot;Acc:Q9LVE0]	-
AT5G17300	2.02199	1.33983421206362e-06	5.53445270982748e-06	RVE1	5	5690225	5692992	-	2017	protein_coding	Protein REVEILLE 1 [Source:UniProtKB/Swiss-Prot;Acc:F4KGY6]	Myb_DNA-binding
AT5G55190	2.0198	2.10810234291444e-69	4.03170068590202e-67	RAN3	5	22392063	22394185	+	1116	protein_coding	GTP-binding nuclear protein [Source:UniProtKB/TrEMBL;Acc:A0A178UD71]	Ras
AT3G23000	2.01863	4.35698137838967e-52	4.35231318405568e-50	CIPK7	3	8172479	8174142	+	1664	protein_coding	CBL-interacting serine/threonine-protein kinase 7 [Source:UniProtKB/Swiss-Prot;Acc:Q9XIW0]	Pkinase
[truncated: 4,169 more rows]

## Sheet: DEG_down
gene_id	log2FoldChange	pvalue	padj	gene_name	gene_chr	gene_start	gene_end	gene_strand	gene_length	gene_biotype	gene_description	tf_family
AT4G04745	-8.50158	3.80814934010971e-13	3.37603603939362e-12	-	4	2412618	2413447	-	830	protein_coding	At4g04745 [Source:UniProtKB/TrEMBL;Acc:Q6NL28]	-
AT2G40610	-7.81745	8.21460472050767e-26	2.11762667311152e-24	EXPA8	2	16948791	16950705	-	1325	protein_coding	Expansin-A8 [Source:UniProtKB/Swiss-Prot;Acc:O22874]	-
AT4G23690	-7.69823	1.00841670997454e-11	7.64115553755174e-11	DIR6	4	12338829	12339967	-	1139	protein_coding	Dirigent protein 6 [Source:UniProtKB/Swiss-Prot;Acc:Q9SUQ8]	-
AT2G22890	-7.42496	6.14338679523045e-10	3.80998954905977e-09	FAD4L2	2	9742224	9743467	-	1244	protein_coding	Fatty acid desaturase 4-like 2, chloroplastic [Source:UniProtKB/Swiss-Prot;Acc:O81006]	-
AT5G04530	-7.18664	8.63397677755028e-15	8.98158365292725e-14	KCS19	5	1291630	1293723	-	2094	protein_coding	3-ketoacyl-CoA synthase 19 [Source:UniProtKB/Swiss-Prot;Acc:Q9LZ72]	-
AT1G31690	-7.09982	4.77467084566773e-07	2.08708800239619e-06	-	1	11343854	11347945	+	2338	protein_coding	Amine oxidase [Source:UniProtKB/TrEMBL;Acc:F4IAX0]	-
AT3G04720	-7.04137	1.00681806901723e-83	3.17303677638444e-81	HEL	3	1285425	1286760	-	1134	protein_coding	Hevein-like preproprotein [Source:UniProtKB/Swiss-Prot;Acc:P43082]	-
AT3G18217	-6.98919	9.11866400968366e-10	5.54605126068719e-09	MIR157C	3	6244500	6244716	-	217	miRNA	MIR157C; miRNA [Source:TAIR;Acc:AT3G18217]	-
AT3G32980	-6.97997	1.97719287655147e-11	1.45627609630401e-10	PER32	3	13526071	13530098	-	1541	protein_coding	Peroxidase 32 [Source:UniProtKB/Swiss-Prot;Acc:Q9LHB9]	-
AT2G02930	-6.91613	7.28881741460111e-07	3.117847036305e-06	GSTF3	2	851156	852321	-	1046	protein_coding	Glutathione S-transferase F3 [Source:UniProtKB/Swiss-Prot;Acc:Q9SLM6]	GST_N
AT2G26020	-6.8708	0.0116581219714974	0.024528644779899	PDF1.2B	2	11089123	11089805	+	609	protein_coding	PDF1.2b [Source:UniProtKB/TrEMBL;Acc:A0A178VQC3]	-
AT3G53250	-6.79466	7.26550854919154e-07	3.10847073225067e-06	-	3	19742687	19743583	+	897	protein_coding	SAUR-like auxin-responsive protein family [Source:UniProtKB/TrEMBL;Acc:A0A1I9LQF0]	Auxin_inducible
AT1G14860	-6.7781	8.66141819298981e-07	3.67199495048011e-06	NUDT18	1	5124670	5126280	+	1329	protein_coding	Nudix hydrolase 18, mitochondrial [Source:UniProtKB/Swiss-Prot;Acc:Q9LQU5]	NUDIX
AT3G20395	-6.7312	1.03216316133882e-07	4.91920828500903e-07	-	3	7111934	7113899	-	865	protein_coding	RING/U-box superfamily protein [Source:UniProtKB/TrEMBL;Acc:Q1G3M1]	-
AT1G16390	-6.66488	4.16744762538855e-13	3.67708233697532e-12	OCT3	1	5602786	5604770	+	1985	protein_coding	Organic cation/carnitine transporter 3 [Source:UniProtKB/Swiss-Prot;Acc:Q9SA38]	Sugar_tr
AT3G28880	-6.62266	3.51010179083305e-06	1.36381381614309e-05	-	3	10893616	10895895	+	1605	protein_coding	Serine/threonine-protein phosphatase 6 regulatory ankyrin repeat subunit [Source:UniProtKB/TrEMBL;Acc:F4J0F6]	-
AT3G58200	-6.58186	9.13542793890327e-10	5.55289384896348e-09	-	3	21559817	21561516	-	1387	protein_coding	MATH domain and coiled-coil domain-containing protein At3g58200 [Source:UniProtKB/Swiss-Prot;Acc:Q9M2J6]	MATH
AT3G55120	-6.54764	1.66707253970986e-09	9.82935840541447e-09	CHI1	3	20430059	20431597	-	1112	protein_coding	Chalcone--flavonone isomerase 1 [Source:UniProtKB/Swiss-Prot;Acc:P41088]	-
AT4G11460	-6.48846	2.26167557504713e-07	1.03006824073386e-06	CRK30	4	6963521	6967200	+	2469	protein_coding	Putative cysteine-rich receptor-like protein kinase 30 [Source:UniProtKB/Swiss-Prot;Acc:Q9LDT0]	Pkinase_Tyr
AT2G37100	-6.4387	8.98621461022194e-08	4.3121496486881e-07	-	2	15590741	15592282	+	1542	protein_coding	Protamine P1 family protein [Source:UniProtKB/TrEMBL;Acc:Q9ZQC7]	-
AT3G54830	-6.4387	7.9123860629506e-18	1.08684806964139e-16	-	3	20311901	20315887	-	1838	protein_coding	-	Aa_trans
AT5G14110	-6.39691	3.52451181703168e-06	1.36869969486118e-05	-	5	4553803	4554597	-	795	protein_coding	Peroxidase (DUF 3339) [Source:UniProtKB/TrEMBL;Acc:Q9FMT9]	-
AT5G10570	-6.35115	2.79606212808926e-08	1.43332614382876e-07	BHLH61	5	3341200	3343079	+	1307	protein_coding	Transcription factor bHLH61 [Source:UniProtKB/Swiss-Prot;Acc:Q9LXA9]	HLH
AT3G51280	-6.34626	5.63773030260859e-08	2.77496377587263e-07	-	3	19037140	19039048	+	1649	protein_coding	Protein POLLENLESS 3-LIKE 2 [Source:UniProtKB/Swiss-Prot;Acc:Q9SD20]	-
AT4G39675	-6.3355	3.01694924996569e-06	1.18433783188127e-05	-	4	18413775	18414240	+	466	protein_coding	At4g39675 [Source:UniProtKB/TrEMBL;Acc:Q8LEP7]	-
AT2G37130	-6.31792	3.44798857487366e-15	3.72535936027876e-14	PER21	2	15597921	15600154	-	1615	protein_coding	Peroxidase 21 [Source:UniProtKB/Swiss-Prot;Acc:Q42580]	-
AT3G50190	-6.2657	5.80397379997713e-06	2.18672702051336e-05	-	3	18608113	18611263	-	2404	protein_coding	Transmembrane protein, putative (DUF247) [Source:UniProtKB/TrEMBL;Acc:F4IZC0]	-
AT1G23000	-6.22154	6.38197669211405e-07	2.75522111639483e-06	-	1	8143227	8145174	+	1773	protein_coding	Heavy metal transport/detoxification superfamily protein [Source:TAIR;Acc:AT1G23000]	HMA
AT4G11290	-6.15053	1.81882093170107e-05	6.38298889080038e-05	PER39	4	6869863	6871705	+	1340	protein_coding	Peroxidase 39 [Source:UniProtKB/Swiss-Prot;Acc:Q9SUT2]	-
AT2G15220	-6.14456	3.35625130251803e-06	1.30858127104275e-05	-	2	6608561	6609681	+	1121	protein_coding	At2g15220/F15A23.4 [Source:UniProtKB/TrEMBL;Acc:Q9SKL6]	-
AT4G11400	-6.10964	0.000554379550726652	0.00152299531332837	ARID2	4	6938299	6940648	+	2160	protein_coding	AT-rich interactive domain-containing protein 2 [Source:UniProtKB/Swiss-Prot;Acc:Q9LDD4]	ARID
AT4G09785	-6.09166	9.73052475443978e-06	3.55130030835662e-05	-	4	18189595	18189953	+	359	lncRNA	-	-
AT2G27990	-6.08659	1.76385002540261e-05	6.20077111836744e-05	BLH8	2	11921350	11924748	-	2219	protein_coding	BEL1-like homeodomain protein 8 [Source:UniProtKB/Swiss-Prot;Acc:Q9SJJ3]	POX
AT4G36270	-6.08503	8.49392663957111e-16	9.7167741557793e-15	-	4	17161024	17165241	-	2163	protein_coding	ATP binding [Source:TAIR;Acc:AT4G36270]	-
AT1G70020	-6.05905	6.63108781813341e-06	2.47997858057241e-05	-	1	26377370	26378359	+	884	protein_coding	F20P5.24 protein [Source:UniProtKB/TrEMBL;Acc:O04542]	-
AT5G63140	-6.01775	3.47070499439453e-06	1.34967839684692e-05	PAP29	5	25328119	25329882	+	1554	protein_coding	Probable inactive purple acid phosphatase 29 [Source:UniProtKB/Swiss-Prot;Acc:Q9FMK9]	Metallophos
AT5G03350	-6.00711	0.000861615508272304	0.00228565603000606	LLP	5	815610	816670	-	1061	protein_coding	Lectin-like protein [Source:UniProtKB/Swiss-Prot;Acc:Q9LZF5]	-
AT4G29700	-5.98047	8.89056608270453e-10	5.4146790056232e-09	-	4	14543138	14545310	-	2173	protein_coding	Alkaline-phosphatase-like family protein [Source:UniProtKB/TrEMBL;Acc:Q9SU81]	-
AT1G68800	-5.97411	2.14705261516977e-06	8.58974598910046e-06	BRC2	1	25845892	25850131	-	4163	protein_coding	TCP domain protein 12 [Source:TAIR;Acc:AT1G68800]	TCP
AT2G39200	-5.97237	3.50311367925669e-05	0.000117554996531265	MLO12	2	16356041	16359943	-	2091	protein_coding	MLO-like protein [Source:UniProtKB/TrEMBL;Acc:A0A178VNS1]	-
AT5G01660	-5.97005	3.90760798201773e-05	0.000130133407062998	-	5	244250	249207	-	2827	protein_coding	CONTAINS InterPro DOMAIN/s: Galactose oxidase/kelch, beta-propeller (InterPro:IPR011043), Kelch repeat type 1 (InterPro:IPR006652), Development/cell death domain (InterPro:IPR013989), Kelch related (InterPro:IPR013089), Kelch-type beta propeller (In /.../:IPR015915); BEST Arabidopsis thaliana protein match is: DCD (Development and Cell Death) domain protein (TAIR:AT3G11000.1); Ha. [Source:TAIR;Ac…	Kelch_1
AT1G76790	-5.95541	0.00250248823159359	0.00607196667427219	IGMT5	1	28822186	28823727	-	1370	protein_coding	Indole glucosinolate O-methyltransferase 5 [Source:UniProtKB/Swiss-Prot;Acc:Q9SRD4]	-
AT3G21420	-5.94593	3.56507542397669e-22	7.07827219937023e-21	-	3	7541384	7543560	+	1629	protein_coding	2-oxoglutarate (2OG) and Fe(II)-dependent oxygenase superfamily protein [Source:UniProtKB/TrEMBL;Acc:Q9LIF4]	2OG-FeII_Oxy
AT1G23010	-5.93067	2.38391405044174e-09	1.38014128829714e-08	LPR1	1	8147118	8149891	+	2292	protein_coding	Multicopper oxidase LPR1 [Source:UniProtKB/Swiss-Prot;Acc:F4I4K5]	-
AT5G41590	-5.9288	3.54660271217955e-05	0.000118889561479745	-	5	16632086	16634012	-	917	protein_coding	Protein LURP-one-related 17 [Source:UniProtKB/Swiss-Prot;Acc:A0MFL4]	-
AT5G44550	-5.88182	0.00117819120675895	0.00304636080915627	-	5	17941842	17943283	-	961	protein_coding	CASP-like protein 1B1 [Source:UniProtKB/Swiss-Prot;Acc:Q9FI10]	-
AT1G79529	-5.87304	0.00113405665675921	0.00294142248193393	-	1	29915662	29916410	+	561	lncRNA	other RNA [Source:TAIR;Acc:AT1G79529]	-
AT3G48480	-5.86627	2.75668332257017e-05	9.40728168763614e-05	-	3	17956936	17959124	-	1349	protein_coding	Cysteine proteinases superfamily protein [Source:UniProtKB/TrEMBL;Acc:F4JF18]	Peptidase_C48
AT2G19660	-5.81352	4.63821187420044e-07	2.0314078860268e-06	-	2	8496602	8498807	-	2206	protein_coding	Cysteine/Histidine-rich C1 domain family protein [Source:TAIR;Acc:AT2G19660]	-
AT1G12100	-5.79066	0.00193992658123192	0.00482255273654544	-	1	4095246	4095883	+	437	protein_coding	Bifunctional inhibitor/lipid-transfer protein/seed storage 2S albumin superfamily protein [Source:UniProtKB/TrEMBL;Acc:F4IC43]	-
AT4G10630	-5.79065	0.000152465262034027	0.000461333698887543	-	4	6566625	6567740	-	1116	protein_coding	F3H7.9 protein [Source:UniProtKB/TrEMBL;Acc:Q9ZSB9]	-
AT2G17740	-5.76007	0.00210399823381492	0.0051934985636892	-	2	7706896	7707954	-	1059	protein_coding	At2g17740 [Source:UniProtKB/TrEMBL;Acc:Q6NQN8]	-
AT3G06970	-5.74759	0.00119031186727799	0.0030752128324919	-	3	2199632	2201150	-	975	protein_coding	RNA recognition motif-containing protein [Source:UniProtKB/TrEMBL;Acc:Q1PES4]	RRM_1
AT3G26160	-5.73206	0.0147269789976459	0.0302738522784865	CYP71B17	3	9568280	9569886	-	1524	protein_coding	Cytochrome P450 71B17 [Source:UniProtKB/Swiss-Prot;Acc:Q9LTM6]	p450
AT1G32780	-5.72059	3.33885574083117e-09	1.90587336879689e-08	-	1	11869752	11872926	-	1741	protein_coding	Alcohol dehydrogenase-like 3 [Source:UniProtKB/Swiss-Prot;Acc:A1L4Y2]	ADH_N
AT2G01918	-5.70482	6.61030284018578e-14	6.28077012110391e-13	PQL3	2	424060	425810	-	890	protein_coding	PsbQ-like protein 3, chloroplastic [Source:UniProtKB/Swiss-Prot;Acc:Q2V4B2]	-
AT3G15440	-5.7018	2.30824904117871e-05	7.96000061809461e-05	-	3	5211795	5212506	-	712	protein_coding	MJK13.10 protein [Source:UniProtKB/TrEMBL;Acc:Q9LE10]	-
AT4G09500	-5.69709	2.18680268831605e-09	1.27526445018921e-08	UGT79B7	4	6018021	6019759	+	1739	protein_coding	Glycosyltransferase (Fragment) [Source:UniProtKB/TrEMBL;Acc:W8Q6L4]	UDPGT
AT3G09240	-5.68853	0.000154690481063236	0.000467624183230339	-	3	2835381	2838202	-	2173	protein_coding	Kinase with tetratricopeptide repeat domain-containing protein [Source:UniProtKB/TrEMBL;Acc:A0A178VBH8]	Pkinase_Tyr
AT4G23990	-5.68394	0.00019388723752299	0.000576610955185331	CSLG3	4	12456342	12460753	+	2832	protein_coding	Cellulose synthase-like protein G3 [Source:UniProtKB/Swiss-Prot;Acc:Q0WVN5]	-
AT5G19810	-5.67202	7.13276304342767e-06	2.65606100615306e-05	-	5	6692909	6694058	+	1150	protein_coding	Proline-rich extensin-like family protein [Source:UniProtKB/TrEMBL;Acc:Q4PSF3]	-
AT5G01790	-5.65125	2.77394745857882e-11	2.01787543345773e-10	-	5	304677	305912	-	1236	protein_coding	At5g01790 [Source:UniProtKB/TrEMBL;Acc:Q6NNJ2]	-
AT2G42388	-5.64246	8.34751384704617e-06	3.0771658952472e-05	-	2	17650225	17651083	+	631	ncRNA	other RNA [Source:TAIR;Acc:AT2G42388]	-
AT5G23800	-5.62882	1.17991595350435e-12	9.86614326442948e-12	ATDUF10	5	8022216	8024795	-	1998	protein_coding	DOMAIN OF UNKNOWN FUNCTION 724 10 [Source:TAIR;Acc:AT5G23800]	-
AT5G49525	-5.62005	0.000115022073186629	0.000356127564635951	-	5	20096932	20097551	-	620	protein_coding	At5g49525 [Source:UniProtKB/TrEMBL;Acc:Q8L7F0]	-
AT4G16260	-5.60912	0.000494624356135218	0.00137214413499648	-	4	9199972	9201643	-	1445	protein_coding	Probable glucan endo-1,3-beta-glucosidase At4g16260 [Source:UniProtKB/Swiss-Prot;Acc:Q8VZJ2]	Glyco_hydro_17
AT3G61280	-5.59363	2.07464089057915e-13	1.88861532008133e-12	-	3	22680960	22683769	+	2079	protein_coding	Glycosyltransferase [Source:UniProtKB/TrEMBL;Acc:Q5Q0C1]	-
AT5G24200	-5.58967	3.86728777465888e-05	0.000128867358519385	-	5	8202919	8205824	+	1662	protein_coding	alpha/beta-Hydrolases superfamily protein [Source:TAIR;Acc:AT5G24200]	Lipase_3
AT3G12460	-5.5869	0.000235960378933793	0.000692257694902655	-	3	3954514	3955550	-	1037	protein_coding	Polynucleotidyl transferase, ribonuclease H-like superfamily protein [Source:UniProtKB/TrEMBL;Acc:Q9LHG2]	-
AT5G02515	-5.57987	2.71609975108795e-32	1.07377116661385e-30	-	5	5239271	5240333	-	1063	lncRNA	-	-
AT5G04950	-5.57141	0.00836800724507012	0.0181260919763494	NAS1	5	1457641	1459039	-	1399	protein_coding	Nicotianamine synthase 1 [Source:UniProtKB/Swiss-Prot;Acc:Q9FF79]	-
AT4G26288	-5.56856	0.000156871771097795	0.00047370617410044	-	4	13307461	13308306	+	719	protein_coding	FUNCTIONS IN: molecular_function unknown; INVOLVED IN: biological_process unknown; LOCATED IN: cellular_component unknown; BEST Arabidopsis thaliana protein match is: oxidative stress 3 (TAIR:AT5G56550.1); Ha. [Source:TAIR;Acc:AT4G26288]	-
AT2G37390	-5.56625	0.000534461864871688	0.00147225393184401	NAKR2	2	15694038	15695999	+	1580	protein_coding	Protein SODIUM POTASSIUM ROOT DEFECTIVE 2 [Source:UniProtKB/Swiss-Prot;Acc:Q58FZ0]	HMA
AT1G02620	-5.56597	1.84399673180685e-20	3.1812853408566e-19	-	1	557092	558774	+	1383	protein_coding	Ras-related small GTP-binding family protein [Source:UniProtKB/TrEMBL;Acc:Q3E6Q3]	Arf
AT1G47760	-5.55124	0.000428120795020249	0.00120135827807538	AGL102	1	17572414	17573373	+	806	protein_coding	AGAMOUS-like 102 [Source:UniProtKB/TrEMBL;Acc:Q9FZF2]	SRF-TF
AT2G21990	-5.54024	0.00383851349462013	0.00897029534784544	-	2	9359318	9360664	-	1347	protein_coding	Uncharacterized protein At2g21990/F7D8.31 [Source:UniProtKB/TrEMBL;Acc:Q9SJ00]	-
AT2G45350	-5.53444	1.11939669297179e-05	4.04711914718642e-05	CRR4	2	18694816	18696691	-	1876	protein_coding	Pentatricopeptide repeat-containing protein At2g45350, chloroplastic [Source:UniProtKB/Swiss-Prot;Acc:O22137]	PPR
AT4G25950	-5.53218	0.000237765294239669	0.000697278666304959	VHA-G3	4	13173443	13174541	-	990	protein_coding	V-type proton ATPase subunit G3 [Source:UniProtKB/Swiss-Prot;Acc:Q9SZH0]	-
AT5G02550	-5.52828	0.000414128443964491	0.00116501610034567	-	5	572970	573634	-	665	protein_coding	At5g02550 [Source:UniProtKB/TrEMBL;Acc:Q9LZ47]	-
AT5G40150	-5.52163	3.15397780619819e-12	2.52679582497282e-11	PER63	5	16059504	16061043	-	1540	protein_coding	Peroxidase 63 [Source:UniProtKB/Swiss-Prot;Acc:Q9FL16]	-
AT3G16420	-5.50904	2.68812667176517e-17	3.51340668267625e-16	PBP1	3	5579290	5581032	+	1504	protein_coding	PYK10-binding protein 1 [Source:UniProtKB/Swiss-Prot;Acc:O04314]	-
AT2G34620	-5.42514	2.21537440728908e-42	1.4173896927031e-40	-	2	14577083	14578382	+	1204	protein_coding	Mitochondrial transcription termination factor family protein [Source:UniProtKB/TrEMBL;Acc:O64685]	-
AT2G15029	-5.40697	0.000729369975889859	0.00196323620600403	-	2	6504070	6504171	-	102	protein_coding	unknown protein; Ha. [Source:TAIR;Acc:AT2G15029]	-
AT5G39240	-5.39757	0.00659449494965892	0.0145996259022032	-	5	15712549	15713158	-	610	protein_coding	unknown protein; BEST Arabidopsis thaliana protein match is: unknown protein (TAIR:AT3G29370.1); Ha. [Source:TAIR;Acc:AT5G39240]	-
AT4G27460	-5.39705	4.14834781144423e-05	0.000137516193524261	CBSX5	4	13732832	13734531	+	1551	protein_coding	CBSX5 [Source:UniProtKB/TrEMBL;Acc:A0A178V3C0]	-
AT1G66960	-5.39111	0.0084939210429805	0.0183774876482046	-	1	24984878	24992043	-	3162	protein_coding	Terpenoid cyclases family protein [Source:TAIR;Acc:AT1G66960]	-
AT5G38340	-5.3704	0.000631228928311353	0.00172017762755996	-	5	15320375	15324832	+	4081	protein_coding	Disease resistance protein (TIR-NBS-LRR class) family [Source:UniProtKB/TrEMBL;Acc:Q9FKM9]	TIR
AT4G06770	-5.36615	0.00048425065946552	0.0013450338575224	-	4	10150417	10150793	-	377	lncRNA	-	-
AT5G61890	-5.36192	0.00828913565523455	0.0179761290387215	ERF114	5	24852322	24853941	-	1261	protein_coding	Ethylene-responsive transcription factor ERF114 [Source:UniProtKB/Swiss-Prot;Acc:Q9FH54]	AP2
AT4G12480	-5.35719	0.000370778558684394	0.00105179272681567	EARLI1	4	7406065	7406994	-	930	protein_coding	PEARLI 1 [Source:UniProtKB/TrEMBL;Acc:A0A178V1J0]	-
AT5G15430	-5.3561	0.00902007693487086	0.0194070424514106	-	5	5009687	5011856	+	2133	protein_coding	At5g15430 [Source:UniProtKB/TrEMBL;Acc:Q9LF39]	-
AT4G40090	-5.33863	1.11931558291287e-07	5.31194177799753e-07	AGP3	4	18580827	18581696	-	870	protein_coding	AGP3 [Source:UniProtKB/TrEMBL;Acc:A0A178USX4]	-
AT4G01460	-5.33859	1.78869890311673e-19	2.85273889209836e-18	BHLH57	4	620691	623000	+	1894	protein_coding	Transcription factor bHLH57 [Source:UniProtKB/Swiss-Prot;Acc:Q9M128]	HLH
AT2G26520	-5.3159	0.000650517128767884	0.00176757392511356	-	2	11279913	11280996	+	1084	protein_coding	Expressed protein [Source:UniProtKB/TrEMBL;Acc:O48719]	-
AT1G77210	-5.31357	5.08129793411969e-106	2.47172005595352e-103	STP14	1	29008901	29012096	-	2434	protein_coding	Sugar transport protein 14 [Source:UniProtKB/Swiss-Prot;Acc:Q8GW61]	Sugar_tr
AT4G25885	-5.31255	0.000958818710821156	0.00252198512675846	-	4	13154711	13155507	-	797	lncRNA	other RNA [Source:TAIR;Acc:AT4G25885]	-
AT1G10770	-5.29787	2.69448345469797e-05	9.20625466213494e-05	-	1	3591633	3592580	-	948	protein_coding	At1g10770 [Source:UniProtKB/TrEMBL;Acc:Q9SAC5]	-
AT4G01110	-5.29413	0.001437223553001	0.00365987415749975	-	4	479963	481160	-	1103	protein_coding	Late embryogenesis abundant hydroxyproline-rich glycoprotein family protein [Source:UniProtKB/TrEMBL;Acc:Q5XV90]	-
AT2G02850	-5.28231	0.000672938106462178	0.00182362396393335	ARPN	2	826299	827994	-	995	protein_coding	Basic blue protein [Source:UniProtKB/Swiss-Prot;Acc:Q8LG89]	Cu_bind_like
AT4G01670	-5.25533	6.6518755753385e-12	5.1538216022775e-11	-	4	711192	712643	-	1154	protein_coding	AT4G01670 protein [Source:UniProtKB/TrEMBL;Acc:Q8GXD3]	-
AT3G46490	-5.23437	9.58294148554594e-21	1.69374327551798e-19	-	3	17115483	17119790	+	1634	protein_coding	2-oxoglutarate (2OG) and Fe(II)-dependent oxygenase superfamily protein [Source:UniProtKB/TrEMBL;Acc:F4J938]	2OG-FeII_Oxy
AT5G60730	-5.23196	0.00896031899736791	0.0192951686926287	-	5	24422686	24425540	+	1516	protein_coding	Anion-transporting ATPase [Source:UniProtKB/TrEMBL;Acc:Q5XF80]	-
AT2G05160	-5.23168	1.46343782028096e-16	1.7952787646166e-15	-	2	1858543	1862064	-	2788	protein_coding	Zinc finger CCCH domain-containing protein 18 [Source:UniProtKB/Swiss-Prot;Acc:Q9SJ41]	RRM_1
AT2G26360	-5.22464	1.5610078950569e-10	1.04484333412484e-09	-	2	11221516	11223400	-	1491	protein_coding	Mitochondrial substrate carrier family protein [Source:UniProtKB/TrEMBL;Acc:F4IUJ2]	Mito_carr
AT5G02580	-5.20478	0.000106211503178567	0.0003305868125085	-	5	579744	580792	+	1049	protein_coding	Argininosuccinate lyase [Source:UniProtKB/TrEMBL;Acc:Q84TG0]	-
AT1G20190	-5.19768	9.57246385093877e-36	4.63622188590056e-34	EXPA11	1	6998335	6999839	-	1342	protein_coding	Expansin-A11 [Source:UniProtKB/Swiss-Prot;Acc:Q9LNU3]	-
AT1G04013	-5.19618	0.000180964216405827	0.000540910406932512	-	1	74435	74683	+	249	lncRNA	-	-
AT1G12630	-5.19022	0.000127240578965267	0.000390125403525185	ERF027	1	4298666	4299571	+	906	protein_coding	Ethylene-responsive transcription factor ERF027 [Source:UniProtKB/Swiss-Prot;Acc:Q38Q39]	AP2
AT1G78955	-5.18425	7.88136480584575e-05	0.000249827764407996	CAMS1	1	29688906	29694255	-	3199	protein_coding	Camelliol C synthase [Source:UniProtKB/Swiss-Prot;Acc:P0C8Y0]	-
AT3G59250	-5.18421	4.73140497616109e-08	2.34953212930716e-07	-	3	21901570	21903284	-	1434	protein_coding	F-box/LRR-repeat protein At3g59250 [Source:UniProtKB/Swiss-Prot;Acc:Q9LX46]	F-box
AT2G26010	-5.17564	0.0111977438013938	0.0236288867691426	PDF1.3	2	11087280	11088001	+	620	protein_coding	PDF1.3 [Source:UniProtKB/TrEMBL;Acc:A0A178VSS6]	-
AT5G54585	-5.16951	8.83760771464558e-25	2.14247356687876e-23	-	5	22175461	22176735	+	852	protein_coding	Uncharacterized protein At5g54585 [Source:UniProtKB/TrEMBL;Acc:Q8VZU6]	-
AT2G28630	-5.16726	1.31712211292375e-31	4.96997038765292e-30	KCS12	2	12274468	12277417	-	2455	protein_coding	3-ketoacyl-CoA synthase 12 [Source:UniProtKB/Swiss-Prot;Acc:Q9SIB2]	-
AT5G59370	-5.14005	0.0024352036251142	0.00593121980141017	ACT4	5	23949661	23951837	+	1833	protein_coding	Actin-4 [Source:UniProtKB/Swiss-Prot;Acc:P53494]	Actin
AT5G54569	-5.11779	0.000116658746291312	0.000360795591847186	-	5	22167273	22170610	+	2436	lncRNA	other RNA [Source:TAIR;Acc:AT5G54569]	-
AT3G25060	-5.11042	0.00204005747229511	0.00504959358407914	PCMP-E96	3	9128421	9130452	+	2032	protein_coding	Putative pentatricopeptide repeat-containing protein At3g25060, mitochondrial [Source:UniProtKB/Swiss-Prot;Acc:Q9LJR6]	PPR
AT3G28290	-5.10507	0.00120487794389971	0.00311068984339448	AT14A	3	10547441	10549401	+	1672	protein_coding	UPF0496 protein At3g28290 [Source:UniProtKB/Swiss-Prot;Acc:P0DI78]	-
AT5G50760	-5.08586	0.00285876691524445	0.0068554033324949	-	5	20644525	20645698	+	1174	protein_coding	At5g50760 [Source:UniProtKB/TrEMBL;Acc:Q9LUE5]	Auxin_inducible
AT3G49620	-5.0804	0.000160658789973605	0.000484096564024964	DIN11	3	18393747	18397050	+	1538	protein_coding	Probable 2-oxoglutarate-dependent dioxygenase DIN11 [Source:UniProtKB/Swiss-Prot;Acc:Q8H113]	2OG-FeII_Oxy
AT2G44380	-5.07448	0.0126749022223716	0.0264638996106921	-	2	18323366	18324561	-	1196	protein_coding	At2g44380 [Source:UniProtKB/TrEMBL;Acc:O64872]	-
AT1G37150	-5.0729	0.00172724203341548	0.00433120881508973	HCS2	1	14174798	14178034	-	1943	protein_coding	holocarboxylase synthetase 2 [Source:TAIR;Acc:AT1G37150]	BPL_LipA_LipB
AT2G15170	-5.0627	0.0140757585534578	0.0290552742981707	-	2	6587570	6588321	+	752	protein_coding	Plant basic secretory protein (BSP) family protein [Source:UniProtKB/TrEMBL;Acc:Q6DR93]	-
AT1G05440	-5.04513	0.00494602164377281	0.0112712272432081	-	1	1596007	1597940	-	1619	protein_coding	C-8 sterol isomerase [Source:UniProtKB/TrEMBL;Acc:Q9ZVZ4]	-
AT1G49010	-5.04508	4.81488879414008e-50	4.29234867162065e-48	-	1	18132545	18134017	+	1353	protein_coding	At1g49010 [Source:UniProtKB/TrEMBL;Acc:Q9M9A3]	Myb_DNA-binding
AT5G60130	-5.03637	0.00279232403204256	0.00671117535348918	-	5	24211789	24213386	-	1464	protein_coding	B3 domain-containing protein At5g60130 [Source:UniProtKB/Swiss-Prot;Acc:Q9LVG1]	B3
AT3G48260	-5.03559	6.24828677242562e-09	3.4470331563066e-08	WNK3	3	17872820	17875530	-	2157	protein_coding	Probable serine/threonine-protein kinase WNK3 [Source:UniProtKB/Swiss-Prot;Acc:Q9STK6]	Pkinase
AT1G77880	-5.02643	0.00147936279827404	0.00375819958834921	-	1	29285902	29287190	-	947	protein_coding	Putative F-box protein At1g77880 [Source:UniProtKB/Swiss-Prot;Acc:Q9SH13]	-
AT3G03625	-5.01954	0.0047009142796616	0.0107708025723641	-	3	6217476	6217600	+	125	miRNA	-	-
AT3G26050	-5.01036	0.000880204456622368	0.00233054726320934	-	3	9521737	9524583	+	2114	protein_coding	TPX2 (Targeting protein for Xklp2) protein family [Source:UniProtKB/TrEMBL;Acc:Q84JG6]	-
AT5G09976	-4.99817	0.00366397970357344	0.00860737111256266	-	5	3118939	3120041	+	924	protein_coding	FUNCTIONS IN: molecular_function unknown; INVOLVED IN: biological_process unknown; LOCATED IN: cellular_component unknown; BEST Arabidopsis thaliana protein match is: precursor of peptide 1 (TAIR:AT5G64900.1); Ha. [Source:TAIR;Acc:AT5G09976]	-
AT3G11520	-4.99459	1.82087657669615e-05	6.38920092208766e-05	CYCB1-3	3	3625286	3627273	-	1656	protein_coding	Cyclin-B1-3 [Source:UniProtKB/Swiss-Prot;Acc:Q39069]	Cyclin_C
AT2G01505	-4.97866	1.24735598350437e-07	5.8896048716805e-07	CLE16	2	228577	229899	-	1323	protein_coding	CLAVATA3/ESR (CLE)-related protein 16 [Source:UniProtKB/Swiss-Prot;Acc:Q8S8M2]	-
AT1G67750	-4.97752	4.91083009792615e-16	5.74710953301232e-15	-	1	25401514	25403595	+	1803	protein_coding	Probable pectate lyase 5 [Source:UniProtKB/Swiss-Prot;Acc:Q9FXD8]	-
AT3G28310	-4.97737	0.000458319717179316	0.00127872344034967	-	3	10576961	10577375	+	312	protein_coding	Protein of unknown function (DUF677) [Source:TAIR;Acc:AT3G28310]	-
AT2G21188	-4.97077	4.24598987593102e-05	0.000140420144049412	-	2	9079042	9079538	-	370	ncRNA	other RNA [Source:TAIR;Acc:AT2G21188]	-
AT5G23270	-4.96342	0.00037969122996086	0.00107516716800863	STP11	5	7838863	7841077	+	2017	protein_coding	Sugar transport protein 11 [Source:UniProtKB/Swiss-Prot;Acc:Q9FMX3]	Sugar_tr
AT1G54010	-4.93581	0.00428040123311181	0.00990058486583727	GLL23	1	20158589	20160864	-	1543	protein_coding	Inactive GDSL esterase/lipase-like protein 23 [Source:UniProtKB/Swiss-Prot;Acc:Q8W4H8]	Lipase_GDSL
AT2G23560	-4.93505	3.64681990505409e-15	3.92880318707224e-14	MES7	2	10029060	10030443	-	1220	protein_coding	MES7 [Source:UniProtKB/TrEMBL;Acc:A0A178VX48]	-
AT5G02575	-4.92415	0.000617748844536681	0.00168611224022356	-	5	5449240	5449529	+	290	snoRNA	-	-
AT5G44390	-4.90707	0.00391347201409791	0.00912545329173143	-	5	17882079	17885012	-	1985	protein_coding	Berberine bridge enzyme-like 25 [Source:UniProtKB/Swiss-Prot;Acc:Q9FKU9]	FAD_binding_4
AT1G02900	-4.90257	3.40425446697899e-09	1.94122318942716e-08	RALF1	1	653604	654457	-	854	protein_coding	RALFL1 [Source:UniProtKB/TrEMBL;Acc:A0A178WER1]	-
AT3G28875	-4.89122	0.0203769114206692	0.0405552111407227	-	3	10892804	10893379	+	504	protein_coding	Serine/threonine-protein phosphatase 6 regulatory ankyrin repeat subunit C-like protein [Source:UniProtKB/TrEMBL;Acc:A0A1I9LNY2]	-
AT2G35345	-4.89118	0.000449827126040809	0.00125690956197417	-	2	14880189	14880655	-	467	protein_coding	Putative uncharacterized protein [Source:UniProtKB/TrEMBL;Acc:Q1G3S2]	-
AT1G17970	-4.88506	1.82845675181021e-51	1.73362492705531e-49	-	1	6184717	6187499	+	2043	protein_coding	At1g17970/F2H15_16 [Source:UniProtKB/TrEMBL;Acc:Q944L9]	-
AT4G08305	-4.88267	0.00264204299906662	0.00638151491225332	-	4	14955534	14955832	-	299	lncRNA	-	-
AT2G24870	-4.88195	0.00028714254455989	0.000830223746875837	-	2	10588569	10589615	-	300	protein_coding	Plant self-incompatibility protein S1 family [Source:TAIR;Acc:AT2G24870]	-
AT3G42725	-4.87596	0.00551478149265917	0.0124456632052185	-	3	14842849	14843718	-	870	protein_coding	Putative membrane lipoprotein [Source:UniProtKB/TrEMBL;Acc:Q949S3]	-
AT1G02630	-4.87189	0.000211671153268188	0.000625508944206152	ETN8	1	560610	562598	-	1783	protein_coding	Equilibrative nucleotide transporter 8 [Source:UniProtKB/Swiss-Prot;Acc:Q84XI3]	-
AT1G73570	-4.8695	4.02980038333395e-18	5.68901030772748e-17	-	1	27650992	27654025	+	1973	protein_coding	HCP-like superfamily protein [Source:TAIR;Acc:AT1G73570]	-
AT4G12330	-4.86379	0.0066141387527551	0.0146366459442444	CYP706A7	4	7317508	7319774	-	1941	protein_coding	Cytochrome P450, family 706, subfamily A, polypeptide 7 [Source:UniProtKB/TrEMBL;Acc:Q9STH8]	p450
AT1G23390	-4.86288	1.30522722036014e-37	6.83975744327363e-36	-	1	8308965	8310916	-	1952	protein_coding	F-box/Kelch repeat-containing F-box family protein [Source:UniProtKB/TrEMBL;Acc:C4PVQ8]	-
AT5G02080	-4.86226	4.81817838288369e-10	3.01993163852676e-09	-	5	409699	411770	+	1556	protein_coding	DNA / pantothenate metabolism flavoprotein [Source:TAIR;Acc:AT5G02080]	DFP
AT5G35760	-4.86148	0.00490681456405272	0.0111909981332426	-	5	13934108	13935088	+	840	protein_coding	Beta-galactosidase related protein [Source:UniProtKB/TrEMBL;Acc:F4K1E9]	-
AT2G20590	-4.8563	0.00071526045000125	0.00192873798857893	RTNLB17	2	8867040	8869329	-	1793	protein_coding	Reticulon-like protein B17 [Source:UniProtKB/Swiss-Prot;Acc:Q6DR04]	-
AT3G16160	-4.8494	0.000783849567573103	0.00209726389142841	TCX8	3	5473366	5475347	-	1364	protein_coding	Protein tesmin/TSO1-like CXC 8 [Source:UniProtKB/Swiss-Prot;Acc:Q700D0]	-
AT3G18200	-4.84881	0.0305762263229466	0.0580989843921751	-	3	6234509	6236139	-	1167	protein_coding	WAT1-related protein At3g18200 [Source:UniProtKB/Swiss-Prot;Acc:Q9LV20]	DUF6
AT5G55470	-4.84333	3.52678264655804e-08	1.78138348757071e-07	NHX4	5	22469245	22472706	-	1861	protein_coding	Sodium/hydrogen exchanger 4 [Source:UniProtKB/Swiss-Prot;Acc:Q8S397]	Na_H_Exchanger
AT1G49490	-4.83926	4.90974778623529e-20	8.19243224942587e-19	-	1	18317259	18320210	-	2952	protein_coding	Leucine-rich repeat (LRR) family protein [Source:TAIR;Acc:AT1G49490]	-
AT1G54820	-4.83443	1.06180558076143e-51	1.02852647944232e-49	-	1	20447157	20450916	+	2211	protein_coding	Protein kinase superfamily protein [Source:UniProtKB/TrEMBL;Acc:F4HYK7]	Pkinase
AT1G52530	-4.82263	0.0314608378132188	0.0596028464278036	-	1	19568588	19570058	+	1216	protein_coding	Hus1 protein [Source:UniProtKB/TrEMBL;Acc:Q709F6]	-
AT1G21470	-4.81784	0.00784468810053968	0.0170784920157303	-	1	7516009	7517637	-	1056	protein_coding	BEST Arabidopsis thaliana protein match is: CLPC homologue 1 (TAIR:AT5G50920.1); Ha. [Source:TAIR;Acc:AT1G21470]	-
AT2G35343	-4.80694	0.0279227936432046	0.0536770129347377	-	2	14879752	14880124	-	225	protein_coding	-	-
AT2G27820	-4.80362	7.59571978085381e-78	1.95358420478603e-75	ADT3	2	11856571	11858288	+	1718	protein_coding	Arogenate dehydratase 3, chloroplastic [Source:UniProtKB/Swiss-Prot;Acc:Q9ZUY3]	-
AT3G05955	-4.79147	0.0093428387123722	0.0200455804993806	-	3	11586005	11586548	-	544	lncRNA	-	-
AT5G45670	-4.77995	0.000125429471347023	0.000385311621480092	-	5	18528267	18530501	+	1759	protein_coding	GDSL esterase/lipase At5g45670 [Source:UniProtKB/Swiss-Prot;Acc:Q9FK75]	Lipase_GDSL
AT1G34650	-4.77544	0.00661448711960132	0.0146366459442444	HDG10	1	12692995	12697834	+	2199	protein_coding	Homeobox-leucine zipper protein HDG10 [Source:UniProtKB/Swiss-Prot;Acc:Q9S9Z0]	START
AT4G19130	-4.75946	0.0011636229782855	0.00301217350325269	-	4	10466407	10469329	-	2803	protein_coding	Replication factor-A protein 1-related [Source:TAIR;Acc:AT4G19130]	tRNA_anti
AT1G03310	-4.75813	8.86068575468592e-66	1.43671524961487e-63	ISA2	1	813413	816812	+	3076	protein_coding	ISA2 [Source:UniProtKB/TrEMBL;Acc:A0A178WGA8]	-
AT3G22640	-4.75485	0.00802031329557159	0.0174353959294384	PAP85	3	8011724	8013941	-	1697	protein_coding	Vicilin-like seed storage protein At3g22640 [Source:UniProtKB/Swiss-Prot;Acc:Q9LUJ7]	-
AT2G42720	-4.7451	0.00981314242679462	0.0209322092413686	-	2	17785354	17787421	+	1841	protein_coding	F-box/LRR-repeat protein At2g42720 [Source:UniProtKB/Swiss-Prot;Acc:Q6DR13]	F-box
AT3G14370	-4.7423	0.0370375580723523	0.0688389732890568	WAG2	3	4797828	4799612	-	1785	protein_coding	WAG2 [Source:UniProtKB/TrEMBL;Acc:A0A178VAK4]	Pkinase
AT5G54190	-4.73873	5.5842033767613e-14	5.35356190053174e-13	PORA	5	21990864	21992814	-	1660	protein_coding	NADPH-protochlorophyllide oxidoreductase [Source:UniProtKB/TrEMBL;Acc:A0A178UR02]	adh_short
AT3G03025	-4.73118	0.000476158553780167	0.00132420131734838	-	3	5116694	5117175	-	482	lncRNA	-	-
AT3G16460	-4.73039	5.40035561520415e-14	5.1795266714877e-13	JAL34	3	5592491	5595912	+	3046	protein_coding	Jacalin-related lectin 34 [Source:UniProtKB/Swiss-Prot;Acc:O04310]	-
AT1G07260	-4.72425	5.01675346250739e-05	0.000164091325065145	UGT71C3	1	2227594	2229357	-	1764	protein_coding	UDP-glycosyltransferase 71C3 [Source:UniProtKB/Swiss-Prot;Acc:Q9LML7]	UDPGT
AT3G51290	-4.68908	1.7244180854362e-07	7.96564390580521e-07	-	3	19039512	19044371	+	3243	protein_coding	Pyridoxal-phosphate-dependent serine hydroxymethyltransferase, putative (DUF632) [Source:UniProtKB/TrEMBL;Acc:F4J3B2]	Ras
AT1G05550	-4.67029	0.00245962260125231	0.00598092972458397	-	1	1640959	1643917	-	1858	protein_coding	Protein of unknown function (DUF295) [Source:TAIR;Acc:AT1G05550]	DUF295
AT1G16770	-4.66206	0.0125696246087421	0.0262759641484691	-	1	5737839	5739377	+	1473	protein_coding	F17F16.3 protein [Source:UniProtKB/TrEMBL;Acc:Q9FWR1]	-
AT1G53860	-4.65842	0.0126675152476333	0.0264509444924453	-	1	20107017	20109665	-	1729	protein_coding	At1g53860 [Source:UniProtKB/TrEMBL;Acc:Q6DBE3]	-
AT4G16162	-4.65701	0.00272105695966806	0.0065539688406386	-	4	9159105	9161614	-	1216	protein_coding	Leucine-rich repeat (LRR) family protein [Source:UniProtKB/TrEMBL;Acc:F4JLP8]	-
AT4G33280	-4.65039	0.0118429910467679	0.0248895245292081	-	4	16047134	16049390	-	1909	protein_coding	AP2/B3-like transcriptional factor family protein [Source:TAIR;Acc:AT4G33280]	B3
AT2G38110	-4.64572	2.55864945653534e-07	1.15684664052202e-06	GPAT6	2	15952496	15955752	-	2214	protein_coding	Glycerol-3-phosphate 2-O-acyltransferase 6 [Source:UniProtKB/Swiss-Prot;Acc:O80437]	Acyltransferase
AT1G18415	-4.63352	0.0316891769564466	0.0599794470967222	-	1	6342940	6345787	-	2769	lncRNA	other RNA [Source:TAIR;Acc:AT1G18415]	-
AT1G66450	-4.62441	0.0173922273288673	0.0351457128791416	-	1	24786028	24788370	+	2343	protein_coding	Cysteine/Histidine-rich C1 domain family protein [Source:TAIR;Acc:AT1G66450]	-
AT3G15570	-4.61939	4.82427763663887e-41	2.91751449722787e-39	-	3	5269849	5271984	-	2061	protein_coding	Non-phototropic hypocotyl-like protein [Source:UniProtKB/TrEMBL;Acc:Q9LRP8]	-
AT4G25420	-4.616	8.48962867841173e-13	7.21199435490284e-12	GA20OX1	4	12990851	12992585	-	1544	protein_coding	Gibberellin 20 oxidase 1 [Source:UniProtKB/Swiss-Prot;Acc:Q39110]	2OG-FeII_Oxy
AT4G25600	-4.61386	1.17926271080939e-16	1.46108429773372e-15	P4H12	4	13060612	13062680	+	1331	protein_coding	Probable prolyl 4-hydroxylase 12 [Source:UniProtKB/Swiss-Prot;Acc:Q8GXT7]	-
AT1G53887	-4.60769	5.05004478226826e-09	2.82076390534285e-08	-	1	20122332	20123140	-	809	protein_coding	Putative uncharacterized protein [Source:UniProtKB/TrEMBL;Acc:Q0WN95]	-
AT5G63650	-4.60502	1.39698523086e-07	6.52723773767454e-07	SRK2H	5	25481334	25483799	-	1684	protein_coding	Serine/threonine-protein kinase SRK2H [Source:UniProtKB/Swiss-Prot;Acc:Q9FFP9]	Pkinase
AT1G52920	-4.60302	4.80096200226135e-05	0.00015763217279912	GCR2	1	19709275	19711081	-	1351	protein_coding	LanC-like protein GCR2 [Source:UniProtKB/Swiss-Prot;Acc:F4IEM5]	-
AT4G17760	-4.60243	0.0359351308009104	0.0669456736992067	-	4	9871761	9873398	+	1189	protein_coding	At4g17760 [Source:UniProtKB/TrEMBL;Acc:Q8L7G8]	-
AT1G52770	-4.59687	0.00506376467278391	0.0115160888625077	-	1	19655831	19657795	+	1792	protein_coding	At1g52770 [Source:UniProtKB/TrEMBL;Acc:Q9C941]	-
AT2G45830	-4.59064	1.05523991263942e-15	1.19797302309588e-14	DTA2	2	18865923	18868542	+	2274	protein_coding	Downstream target of AGL15 2 [Source:UniProtKB/TrEMBL;Acc:F4IH50]	-
AT1G15125	-4.5786	3.12088858634556e-09	1.78783929872167e-08	-	1	5204312	5205964	+	1495	protein_coding	F9L1.6 [Source:UniProtKB/TrEMBL;Acc:Q9XI57]	-
AT1G04877	-4.57808	0.000664399266851474	0.00180354215638343	-	1	3960944	3961245	+	302	lncRNA	-	-
AT1G58460	-4.57358	0.0375103047669456	0.0695962337864987	-	1	21721295	21722645	+	1050	protein_coding	unknown protein; Ha. [Source:TAIR;Acc:AT1G58460]	-
AT5G49730	-4.57263	7.44780198649251e-43	4.90152991911048e-41	FRO6	5	20201037	20204595	-	2757	protein_coding	Ferric reduction oxidase 6 [Source:UniProtKB/Swiss-Prot;Acc:Q8RWS6]	FAD_binding_8
AT5G61200	-4.56322	9.38243487833243e-21	1.66092850346176e-19	-	5	24620144	24622666	+	2173	protein_coding	BEST Arabidopsis thaliana protein match is: myosin heavy chain-related (TAIR:AT5G07890.2); Ha. [Source:TAIR;Acc:AT5G61200]	-
AT1G13250	-4.56074	0.000813656730314018	0.00217026856568202	GATL3	1	4528485	4530222	-	1738	protein_coding	Probable galacturonosyltransferase-like 3 [Source:UniProtKB/Swiss-Prot;Acc:Q0V7R1]	Glyco_transf_8
AT4G34900	-4.54785	9.35303589880182e-07	3.94502415215061e-06	XDH2	4	16625517	16631370	-	4297	protein_coding	Xanthine dehydrogenase 2 [Source:UniProtKB/Swiss-Prot;Acc:F4JLI5]	Fer2
AT1G38065	-4.54541	0.0441473760811245	0.0804365839256772	-	1	14289533	14292098	-	1824	protein_coding	-	-
AT5G14690	-4.54524	1.15084077265874e-05	4.15476171813683e-05	-	5	4733658	4736645	-	1313	protein_coding	At5g14690 [Source:UniProtKB/TrEMBL;Acc:Q9LYJ1]	-
AT3G15357	-4.53386	0.0409742363901742	0.0752680004487758	-	3	5187082	5187789	+	708	protein_coding	At3g15357 [Source:UniProtKB/TrEMBL;Acc:Q8LDR8]	-
AT3G05820	-4.53045	0.0179396928070748	0.0361703519779336	INVH	3	1732988	1735765	-	2277	protein_coding	Probable alkaline/neutral invertase A, chloroplastic [Source:UniProtKB/Swiss-Prot;Acc:Q84JL5]	-
AT2G39705	-4.52877	0.000311046342320514	0.000894023501061505	RTFL8	2	16556801	16558268	+	1468	protein_coding	RTFL8 [Source:UniProtKB/TrEMBL;Acc:A0A178VQG8]	-
AT3G20530	-4.52574	0.00281961008081179	0.00677093745098139	PBL23	3	7166027	7168060	+	1780	protein_coding	Probable serine/threonine-protein kinase PBL23 [Source:UniProtKB/Swiss-Prot;Acc:F4JEQ2]	Pkinase
AT3G14330	-4.52478	4.68027402072787e-27	1.31777709650159e-25	PCMP-H57	3	4778959	4782452	-	2863	protein_coding	Pentatricopeptide repeat-containing protein At3g14330 [Source:UniProtKB/Swiss-Prot;Acc:Q9LUL5]	-
AT2G43000	-4.52244	0.0119690542250237	0.0251285004071243	JUB1	2	17880457	17882636	-	1375	protein_coding	Transcription factor JUNGBRUNNEN 1 [Source:UniProtKB/Swiss-Prot;Acc:Q9SK55]	NAM
AT3G58990	-4.5168	0.00157330703068181	0.00397384785173677	IPMI1	3	21797058	21798303	-	1246	protein_coding	3-isopropylmalate dehydratase small subunit 2 [Source:UniProtKB/Swiss-Prot;Acc:Q9LYT7]	-
AT3G55230	-4.5111	0.0182403495422223	0.0367070834928291	DIR24	3	20471787	20472946	+	1160	protein_coding	Dirigent protein 24 [Source:UniProtKB/Swiss-Prot;Acc:Q9M3C8]	-
AT3G21470	-4.51064	0.0161169852701121	0.0328296460995929	PCMP-E29	3	7563503	7565160	+	1658	protein_coding	Pentatricopeptide repeat-containing protein At3g21470 [Source:UniProtKB/Swiss-Prot;Acc:Q9LVF9]	-
AT5G45240	-4.51053	0.0395515533794129	0.0729720941967136	-	5	18313706	18319432	+	2697	protein_coding	Disease resistance protein (TIR-NBS-LRR class) [Source:UniProtKB/TrEMBL;Acc:F4KD49]	NB-ARC
AT2G24692	-4.50789	0.0482566699800592	0.0868837501990509	-	2	10503436	10504063	+	628	protein_coding	BTB/POZ domain protein [Source:UniProtKB/TrEMBL;Acc:Q1G320]	-
AT3G48350	-4.49912	1.82190734963481e-07	8.38482082587998e-07	CEP3	3	17905725	17907690	+	1625	protein_coding	KDEL-tailed cysteine endopeptidase CEP3 [Source:UniProtKB/Swiss-Prot;Acc:Q9STL5]	Peptidase_C1
AT3G08860	-4.49761	0.0435563718542536	0.0794697795670889	PYD4	3	2696199	2699420	-	2401	protein_coding	Alanine--glyoxylate aminotransferase 2 homolog 3, mitochondrial [Source:UniProtKB/Swiss-Prot;Acc:Q9SR86]	Aminotran_3
[truncated: 6,095 more rows]
