# Supplementary material for: Diethyl ether anesthesia induces transient cytosolic [Ca2+] increase, heat shock proteins, and heat stress tolerance of photosystem II in Arabidopsis
Source: Front Plant Sci. 2022 Sep 12;13:995001. doi: 10.3389/fpls.2022.995001 (PMC9511054; doi:10.3389/fpls.2022.995001)
Supplement: SUPPLEMENTARY TABLE S2 — The complete list of significantly enriched GO terms at p < 0.05 arranged from the lowest to highest adjusted p values (padj) in A. thaliana. [file Table_2.XLSX]

## Sheet: down_GOenrich_sig
Category	GOID	Description	GeneRatio	BgRatio	pvalue	padj	geneID	geneName	Count
BP	GO:0009657	plastid organization	157|5330	280|18266	3.11790998184253e-21	7.65758691540525e-18	AT5G22640/AT2G34620/AT3G17040/AT4G38160/AT5G35220/AT1G75010/AT2G37860/AT1G49510/AT4G20130/AT1G08540/AT5G63420/AT1G10910/AT5G19540/AT3G52750/AT5G42310/AT5G12130/AT5G42480/AT2G32480/AT4G04850/AT1G03160/AT3G45780/AT1G01790/AT3G29185/AT2G04270/AT1G62750/AT1G68590/AT5G18570/AT2G20890/AT2G39140/AT5G36170/AT1G74730/AT5G10470/AT4G34020/AT4G16390/AT2G48120/AT3G24590/AT4G35780/AT1G75100/AT1G50840/AT3G24560…	TIC100/-/HCF107/pde191/EGY1/ARC3/RE/emb1273/PTAC14/SIGB/emb2746/-/-/FTSZ2-2/CRP1/TERC/ARC6/ARASP/KEA3/FZL/PHOT1/KEA1/-/RNE/CPEFG/-/OBGL/THF1/SVR1/PRFB1/-/KCA1/DJ1C/P67/PAC/PLSP1/STY17/JAC1/POLGAMMA2/RSY3/emb1688/FTSHI1/-/SCO3/CLPB3/-/-/-/CDP1/-/ABCI7/EMB2279/OEP80/-/-/FTSZ1/MTERF2/ATAB2/ATMURE/MRS2-11/CGL160/SG1/MRL7L/-/VAR3/MTERF8/-/FTSH1/MTERF5/DG1/CLPC2/SGRL/-/-/-/PMI1/-/TOC75-3/CRTISO/-/PTAC7…	157
BP	GO:0015979	photosynthesis	150|5330	273|18266	3.19920519770518e-19	3.92862398278196e-16	AT1G55370/AT2G05070/AT3G27690/AT4G04640/AT4G27440/AT5G45930/AT5G49740/AT5G35220/AT1G54500/AT1G12900/AT1G60600/AT1G52230/AT2G28605/AT5G27390/AT2G26550/AT1G77090/AT4G09650/AT1G49975/AT2G05100/AT3G05410/AT1G54780/AT4G02770/AT4G35760/AT5G39830/AT1G03130/AT4G17600/AT1G15980/AT4G04850/AT4G18480/AT1G01790/AT3G01440/AT1G03630/AT1G08520/AT2G45290/AT3G27925/AT2G20890/AT4G18370/AT4G19100/AT1G20020/AT1G14150…	NDF5/LHCB2.2/LHCB2.4/ATPC1/PORB/CHLI2/FRO7/EGY1/-/GAPA-2/ABC4/PSAH2/PPD2/-/HO2/PPD4/ATPD/-/LHCB2.1/PPD7/TLP18.3/PSAD1/-/DEGP8/PSAD2/LIL3.1/PNSB1/KEA3/CHLI1/KEA1/PNSL3/PORC/CHLD/TKL-2/DEGP1/THF1/DEGP5/PAM68/LFNR2/PNSL2/RPI3/-/PORA/PQL3/PPD6/PSAN/-/SIGA/SPS1/PSBTN/PSBP1/PYG7/PHYLLO/LHCB4.2/PSAO/SEP2/CS26/LHCB6/ATAB2/PPD1/STN7/CHLH/PSBW/DAPB3/TKL-1/FTSH1/PSAK/CSK/-/OTP51/HO1/FTRA1/NARA5/OHP2/-/LHCA3…	150
BP	GO:0009658	chloroplast organization	124|5330	218|18266	9.87059480224051e-18	8.08072694476757e-15	AT5G22640/AT2G34620/AT4G38160/AT5G35220/AT1G75010/AT2G37860/AT1G49510/AT4G20130/AT1G08540/AT5G63420/AT1G10910/AT3G52750/AT5G42310/AT5G42480/AT2G32480/AT4G04850/AT3G45780/AT1G01790/AT3G29185/AT2G04270/AT1G62750/AT5G18570/AT1G74730/AT5G10470/AT4G34020/AT4G16390/AT2G48120/AT4G35780/AT1G75100/AT3G24560/AT1G67440/AT4G23940/AT3G56270/AT3G19570/AT5G15450/AT5G13770/AT2G36000/AT4G28740/AT3G19180/AT5G53080…	TIC100/-/pde191/EGY1/ARC3/RE/emb1273/PTAC14/SIGB/emb2746/-/FTSZ2-2/CRP1/ARC6/ARASP/KEA3/PHOT1/KEA1/-/RNE/CPEFG/OBGL/-/KCA1/DJ1C/P67/PAC/STY17/JAC1/RSY3/emb1688/FTSHI1/-/SCO3/CLPB3/-/-/-/CDP1/-/EMB2279/OEP80/-/-/FTSZ1/MTERF2/ATAB2/ATMURE/CGL160/SG1/MRL7L/-/VAR3/MTERF8/-/MTERF5/DG1/CLPC2/SGRL/-/-/-/PMI1/TOC75-3/-/PTAC7/MIND1/PCMP-H73/FTSHI5/PRFB3/DCL/CRD1/PMI2/-/-/DEGP2/YLMG2/COL2/MTERF4/OVA3/PLGG1…	124
BP	GO:0051188	cofactor biosynthetic process	154|5330	305|18266	2.73301346110293e-15	1.6780702651172e-12	AT4G27440/AT5G57850/AT5G45930/AT5G57030/AT4G15560/AT1G60600/AT4G27430/AT2G43360/AT3G10160/AT2G26550/AT1G30520/AT5G14220/AT2G30490/AT3G10230/AT4G17600/AT3G11945/AT4G18480/AT2G20180/AT1G74910/AT2G40490/AT5G45940/AT2G46110/AT1G44446/AT1G03630/AT1G08520/AT4G23660/AT4G33670/AT3G14930/AT4G31920/AT4G01690/AT1G36160/AT3G14150/AT3G14415/AT5G54190/AT1G36180/AT2G17340/AT1G60550/AT4G03205/AT2G22570/AT1G78510…	PORB/DAAT/CHLI2/LUT2/DXS/ABC4/CIP7/BIO2/FPGS2/HO2/AAE14/HEMG2/CYP73A5/LCY1/LIL3.1/PDS2/CHLI1/PIF1/-/HEME2/NUDT11/KPHMT1/CAO/PORC/CHLD/AtPPT1/LGALDH/HEME1/ARR10/PPOX1/ACC1/GLO3/-/PORA/ACC2/-/MENB/hemf2/NIC1/SPS1/LIP1P/HEMC/MENG/PFK2/PHYLLO/THY-2/FOLB2/ICS2/GSA2/-/GME/DVR/CHLH/ENO1/-/THY-1/PFK4/-/TH1/-/PAP7/ISPF/FC2/CPX1/HO1/-/METK3/EMB3003/CAC3/COQ3/-/SIRB/SHW1/THIM/-/HXK1/FUM2/THIC/GSH1/HXK3/MOCS…	154
BP	GO:0006520	cellular amino acid metabolic process	205|5330	444|18266	1.3876044140752e-14	6.81591288193736e-12	AT2G27820/AT5G49030/AT3G23810/AT5G57850/AT5G22800/AT1G31230/AT5G26780/AT5G65780/AT5G48220/AT3G17820/AT4G19710/AT5G20980/AT2G31170/AT1G22410/AT1G74260/AT4G34030/AT2G22250/AT1G48520/AT4G38220/AT5G18170/AT5G43850/AT5G62530/AT4G25600/AT4G29210/AT4G13930/AT1G19400/AT5G12200/AT2G17265/AT4G34020/AT4G39980/AT4G08900/AT5G11880/AT3G58140/AT4G38225/AT4G33010/AT1G66530/AT4G03205/AT5G65010/AT2G04842/AT2G29690…	ADT3/OVA2/SAHH2/DAAT/EMB86/AKHSDH1/SHM2/ATBCAT-5/-/GLN1-3/AKHSDH2/MS3/SYCO/-/PUR4/MCCB/PAT/GATB/-/GDH1/ARD4/ALDH12A1/P4H12/GGT3/SHM4/-/PYD2/HSK/DJ1C/DHS1/ARGAH1/LYSA2/-/-/GLDP1/-/hemf2/ASN2/EMB2761/ASA2/MTHFR1/GLU2/HISN5A/PHYLLO/EMB2369/PAL1/MCCA/IMPL2/NAGS2/-/NLP3/EMB2247/DHQS/CS26/PAI3/RZF1/-/CYSD2/-/DAPB3/CYSD1/HISN6A/DAP/PSAT2/SAT2/DIT2-1/PGDH3/-/-/WIN1/HMT-2/-/CPX1/MAM1/EMB2768/CARB/-/CYSC1/…	205
BP	GO:0006732	coenzyme metabolic process	152|5330	313|18266	2.60581216442005e-13	1.06664577930261e-10	AT5G35790/AT3G23810/AT5G57850/AT5G44520/AT5G57030/AT1G60600/AT5G26780/AT2G43360/AT3G10160/AT1G30520/AT2G30490/AT3G10230/AT3G11945/AT1G74910/AT5G45940/AT2G46110/AT4G13930/AT4G17360/AT2G45290/AT4G23660/AT4G33670/AT5G49810/AT1G36160/AT1G04410/AT3G04790/AT1G36180/AT2G17340/AT1G60550/AT2G22570/AT1G78510/AT5G08415/AT3G59970/AT1G23360/AT5G47810/AT1G68890/AT4G34570/AT4G00520/AT5G62980/AT1G18870/AT5G02080…	G6PD1/SAHH2/DAAT/-/LUT2/ABC4/SHM2/BIO2/FPGS2/AAE14/CYP73A5/LCY1/PDS2/-/NUDT11/KPHMT1/SHM4/PURU2/TKL-2/AtPPT1/LGALDH/MMT1/ACC1/MDH1/RPI3/ACC2/-/MENB/NIC1/SPS1/LIP1P/MTHFR1/MENG/PFK2/PHYLLO/THY-2/-/FOLB2/ICS2/-/GME/G6PD4/PGL1/-/ENO1/-/THY-1/PFK4/-/NUDT19/FOLD1/TH1/TKL-1/-/PAP7/GGH2/-/METK3/EMB3003/CAC3/-/COQ3/PMK/G6PD3/-/THIM/-/GLY1/HXK1/-/FUM2/THIC/G6PD5/MVD2/HXK3/MOCS2/5FCL/-/-/MFDR/PMM/ACLA-3/DH…	152
BP	GO:0008652	cellular amino acid biosynthetic process	112|5330	216|18266	1.83246198512229e-12	6.42932376494334e-10	AT2G27820/AT5G57850/AT1G31230/AT5G26780/AT5G65780/AT5G48220/AT3G17820/AT4G19710/AT5G20980/AT1G22410/AT2G22250/AT5G43850/AT4G29210/AT4G13930/AT5G12200/AT2G17265/AT4G39980/AT5G11880/AT5G65010/AT2G29690/AT3G59970/AT2G41220/AT3G22425/AT4G39120/AT4G37670/AT5G66120/AT3G03630/AT1G29410/AT3G56580/AT5G21060/AT5G28020/AT2G45300/AT5G52100/AT3G04940/AT5G10330/AT4G33680/AT2G17630/AT2G17640/AT3G19480/AT1G80600…	ADT3/DAAT/AKHSDH1/SHM2/ATBCAT-5/-/GLN1-3/AKHSDH2/MS3/-/PAT/ARD4/GGT3/SHM4/PYD2/HSK/DHS1/LYSA2/ASN2/ASA2/MTHFR1/GLU2/HISN5A/IMPL2/NAGS2/DHQS/CS26/PAI3/RZF1/-/CYSD2/-/DAPB3/CYSD1/HISN6A/DAP/PSAT2/SAT2/PGDH3/WIN1/HMT-2/MAM1/CARB/CYSC1/GLN1-4/AGT1/ADT2/VAT1/ADT5/CM1/HISN1A/HISN3/AK2/ASB2/GLB1/MYB34/-/-/TS1/EMB3004/HISN8/-/PAT1/APK4/IMDH3/MS2/TS2/ATGSR2/-/-/ASN3/SHM1/MTN2/ATIMD3/TRPA1/DAPB1/SK2/-/-/HI…	112
BP	GO:0019684	photosynthesis, light reaction	80|5330	141|18266	7.18274786139925e-12	2.20510359344957e-09	AT1G55370/AT2G05070/AT3G27690/AT4G04640/AT5G49740/AT5G35220/AT1G54500/AT1G60600/AT4G09650/AT2G05100/AT1G54780/AT4G35760/AT5G39830/AT1G15980/AT3G01440/AT3G27925/AT2G20890/AT4G18370/AT1G14150/AT2G01918/AT5G48790/AT1G06680/AT1G22700/AT1G68890/AT3G08940/AT1G08380/AT2G21970/AT1G15820/AT3G08010/AT4G15510/AT1G68830/AT2G30570/AT5G52100/AT1G50250/AT3G15095/AT2G15820/AT1G34000/AT1G61520/AT4G21280/AT2G47940…	NDF5/LHCB2.2/LHCB2.4/ATPC1/FRO7/EGY1/-/ABC4/ATPD/LHCB2.1/TLP18.3/-/DEGP8/PNSB1/PNSL3/DEGP1/THF1/DEGP5/PNSL2/PQL3/-/PSBP1/PYG7/PHYLLO/LHCB4.2/PSAO/SEP2/LHCB6/ATAB2/PPD1/STN7/PSBW/DAPB3/FTSH1/-/OTP51/OHP2/LHCA3/PSBQ1/DEGP2/LHCA6/-/PSBQ2/LPA1/PSB27-2/-/SIGE/FTSH5/PDIL1-2/PSBY/PNSB3/ABC1K1/STN8/-/-/OHP1/LHCA5/LHCA2/PSB27-1/ndhS/CURT1B/-/LHB1B1/LHCB5/Y3IP1/CFBP1/PGRL1A/HCF173/LFNR1/LHCB4.1/LHCB4.3/PPH…	80
BP	GO:0015995	chlorophyll biosynthetic process	41|5330	60|18266	3.87990222875065e-10	1.02870489892693e-07	AT4G27440/AT5G45930/AT4G15560/AT4G27430/AT5G14220/AT4G17600/AT4G18480/AT2G20180/AT2G40490/AT1G44446/AT1G03630/AT1G08520/AT3G14930/AT4G31920/AT4G01690/AT5G54190/AT4G03205/AT5G08280/AT3G48730/AT5G18660/AT5G13630/AT1G63970/AT1G03475/AT1G69935/AT3G56940/AT3G14110/AT4G31390/AT5G56860/AT2G41680/AT4G25080/AT4G26150/AT3G22690/AT5G58270/AT5G63570/AT5G44190/AT1G58290/AT3G03710/AT4G10620/AT2G26540/AT3G51820…	PORB/CHLI2/DXS/CIP7/HEMG2/LIL3.1/CHLI1/PIF1/HEME2/CAO/PORC/CHLD/HEME1/ARR10/PPOX1/PORA/hemf2/HEMC/GSA2/DVR/CHLH/ISPF/CPX1/SHW1/CRD1/FLU/ABC1K1/GATA21/NTRC/CHLM/GATA22/-/ABCB25/GSA1/GLK2/HEMA1/PNP1/-/UROS/CHLG/GLUTRBP	41
BP	GO:1901607	alpha-amino acid biosynthetic process	98|5330	195|18266	4.18853786208032e-10	1.02870489892693e-07	AT2G27820/AT1G31230/AT5G26780/AT5G65780/AT5G48220/AT3G17820/AT4G19710/AT5G20980/AT2G22250/AT5G43850/AT4G29210/AT4G13930/AT2G17265/AT5G11880/AT5G65010/AT2G29690/AT3G59970/AT2G41220/AT3G22425/AT4G39120/AT4G37670/AT3G03630/AT1G29410/AT3G56580/AT5G21060/AT5G28020/AT5G52100/AT3G04940/AT5G10330/AT4G33680/AT2G17630/AT2G17640/AT3G19480/AT1G80600/AT3G63250/AT5G23010/AT1G29900/AT3G61440/AT5G16570/AT2G13360…	ADT3/AKHSDH1/SHM2/ATBCAT-5/-/GLN1-3/AKHSDH2/MS3/PAT/ARD4/GGT3/SHM4/HSK/LYSA2/ASN2/ASA2/MTHFR1/GLU2/HISN5A/IMPL2/NAGS2/CS26/PAI3/RZF1/-/CYSD2/DAPB3/CYSD1/HISN6A/DAP/PSAT2/SAT2/PGDH3/WIN1/HMT-2/MAM1/CARB/CYSC1/GLN1-4/AGT1/ADT2/VAT1/ADT5/HISN1A/HISN3/AK2/ASB2/GLB1/MYB34/-/TS1/HISN8/-/PAT1/APK4/IMDH3/MS2/TS2/ATGSR2/-/-/ASN3/SHM1/MTN2/ATIMD3/TRPA1/DAPB1/-/-/HISN4/PAI2/LYSA1/IPMS2/TIFY4A/-/CM3/IPMI1/PS…	98
BP	GO:0033014	tetrapyrrole biosynthetic process	46|5330	72|18266	1.03158277682678e-09	2.30324299989689e-07	AT4G27440/AT5G45930/AT4G15560/AT4G27430/AT2G26550/AT5G14220/AT4G17600/AT4G18480/AT2G20180/AT2G40490/AT1G44446/AT1G03630/AT1G08520/AT3G14930/AT4G31920/AT4G01690/AT5G54190/AT4G03205/AT5G08280/AT3G48730/AT5G18660/AT5G13630/AT1G63970/AT2G30390/AT1G03475/AT2G26670/AT1G50170/AT1G69935/AT3G56940/AT3G14110/AT4G31390/AT5G56860/AT2G41680/AT4G25080/AT4G26150/AT3G22690/AT5G58270/AT5G63570/AT5G44190/AT1G58290…	PORB/CHLI2/DXS/CIP7/HO2/HEMG2/LIL3.1/CHLI1/PIF1/HEME2/CAO/PORC/CHLD/HEME1/ARR10/PPOX1/PORA/hemf2/HEMC/GSA2/DVR/CHLH/ISPF/FC2/CPX1/HO1/SIRB/SHW1/CRD1/FLU/ABC1K1/GATA21/NTRC/CHLM/GATA22/-/ABCB25/GSA1/GLK2/HEMA1/PNP1/-/UROS/CHLG/GLUTRBP/HY2	46
BP	GO:1901605	alpha-amino acid metabolic process	144|5330	324|18266	2.97810511224864e-09	6.09518846306888e-07	AT2G27820/AT3G23810/AT1G31230/AT5G26780/AT5G65780/AT5G48220/AT3G17820/AT4G19710/AT5G20980/AT1G74260/AT4G34030/AT2G22250/AT5G43850/AT5G62530/AT4G25600/AT4G29210/AT4G13930/AT2G17265/AT4G34020/AT4G08900/AT5G11880/AT4G33010/AT4G03205/AT5G65010/AT2G29690/AT3G59970/AT2G41220/AT3G22425/AT2G37040/AT1G03090/AT4G39120/AT4G37670/AT4G02120/AT5G12040/AT3G03630/AT1G29410/AT3G56580/AT5G21060/AT5G28020/AT5G52100…	ADT3/SAHH2/AKHSDH1/SHM2/ATBCAT-5/-/GLN1-3/AKHSDH2/MS3/PUR4/MCCB/PAT/ARD4/ALDH12A1/P4H12/GGT3/SHM4/HSK/DJ1C/ARGAH1/LYSA2/GLDP1/hemf2/ASN2/ASA2/MTHFR1/GLU2/HISN5A/PAL1/MCCA/IMPL2/NAGS2/-/NLP3/CS26/PAI3/RZF1/-/CYSD2/DAPB3/CYSD1/HISN6A/DAP/PSAT2/SAT2/DIT2-1/PGDH3/-/WIN1/HMT-2/CPX1/MAM1/CARB/CYSC1/GLN1-4/AGT1/ADT2/VAT1/ADT5/HISN1A/ISS1/HISN3/AK2/ASB2/-/GLB1/MYB34/-/PAP29/DJ1B/TS1/HISN8/-/PAT1/ALDH6B2/…	144
BP	GO:0006766	vitamin metabolic process	55|5330	95|18266	4.90310694414749e-09	9.26310050371248e-07	AT4G15560/AT1G60600/AT5G26780/AT2G43360/AT1G30520/AT4G17600/AT1G74910/AT2G18950/AT2G46110/AT4G13930/AT4G33670/AT5G59750/AT1G60550/AT1G23360/AT1G68890/AT5G62980/AT1G18870/AT5G28840/AT1G22940/AT4G30000/AT2G44050/AT1G50170/AT4G20960/AT3G24030/AT2G23600/AT2G29630/AT4G32360/AT2G45790/AT3G02870/AT3G47930/AT5G53580/AT5G57590/AT1G71230/AT5G37850/AT5G54770/AT5G48840/AT4G37930/AT5G04490/AT3G61530/AT2G46580…	DXS/ABC4/SHM2/BIO2/AAE14/LIL3.1/-/HPT1/KPHMT1/SHM4/LGALDH/-/MENB/MENG/PHYLLO/FOLB2/ICS2/GME/TH1/-/COS1/SIRB/PYRD/THIM/ACL/THIC/MFDR/PMM/VTC4/GLDH/PLR1/BIO3-BIO1/CSN5B/SOS4/THI1/PANC/SHM1/VTE5/KPHMT2/PPOX2/-/RIBF2/MFDX1/RIBA2/PYRR/-/ADCS/BIOF/-/VTE3/GULLO3/TENA_E/GPP1/PPOX1/TPK2	55
BP	GO:0009110	vitamin biosynthetic process	50|5330	84|18266	6.70288854710391e-09	1.17587816226337e-06	AT4G15560/AT1G60600/AT2G43360/AT1G30520/AT4G17600/AT1G74910/AT2G18950/AT2G46110/AT4G33670/AT5G59750/AT1G60550/AT1G23360/AT1G68890/AT5G62980/AT1G18870/AT5G28840/AT1G22940/AT4G30000/AT2G44050/AT1G50170/AT4G20960/AT3G24030/AT2G29630/AT4G32360/AT2G45790/AT3G02870/AT3G47930/AT5G53580/AT5G57590/AT1G71230/AT5G37850/AT5G54770/AT5G48840/AT5G04490/AT3G61530/AT2G46580/AT2G20690/AT5G08340/AT4G05450/AT2G22450…	DXS/ABC4/BIO2/AAE14/LIL3.1/-/HPT1/KPHMT1/LGALDH/-/MENB/MENG/PHYLLO/FOLB2/ICS2/GME/TH1/-/COS1/SIRB/PYRD/THIM/THIC/MFDR/PMM/VTC4/GLDH/PLR1/BIO3-BIO1/CSN5B/SOS4/THI1/PANC/VTE5/KPHMT2/PPOX2/-/RIBF2/MFDX1/RIBA2/PYRR/-/ADCS/BIOF/-/VTE3/GULLO3/TENA_E/GPP1/PPOX1	50
BP	GO:0006779	porphyrin-containing compound biosynthetic process	43|5330	69|18266	1.09190963904677e-08	1.78782004899925e-06	AT4G27440/AT5G45930/AT4G15560/AT4G27430/AT5G14220/AT4G17600/AT4G18480/AT2G20180/AT2G40490/AT1G44446/AT1G03630/AT1G08520/AT3G14930/AT4G31920/AT4G01690/AT5G54190/AT4G03205/AT5G08280/AT3G48730/AT5G18660/AT5G13630/AT1G63970/AT2G30390/AT1G03475/AT1G50170/AT1G69935/AT3G56940/AT3G14110/AT4G31390/AT5G56860/AT2G41680/AT4G25080/AT4G26150/AT3G22690/AT5G58270/AT5G63570/AT5G44190/AT1G58290/AT3G03710/AT4G10620…	PORB/CHLI2/DXS/CIP7/HEMG2/LIL3.1/CHLI1/PIF1/HEME2/CAO/PORC/CHLD/HEME1/ARR10/PPOX1/PORA/hemf2/HEMC/GSA2/DVR/CHLH/ISPF/FC2/CPX1/SIRB/SHW1/CRD1/FLU/ABC1K1/GATA21/NTRC/CHLM/GATA22/-/ABCB25/GSA1/GLK2/HEMA1/PNP1/-/UROS/CHLG/GLUTRBP	43
BP	GO:0006399	tRNA metabolic process	95|5330	198|18266	1.59899840198421e-08	2.45446254704576e-06	AT5G49030/AT2G32230/AT4G38160/AT5G22800/AT2G13440/AT2G31170/AT1G08540/AT2G39670/AT1G48520/AT5G14460/AT1G07910/AT3G24560/AT3G58140/AT1G66530/AT3G16260/AT1G72090/AT3G55160/AT2G04842/AT4G04350/AT1G20410/AT1G20370/AT2G45270/AT5G16715/AT1G76170/AT4G38890/AT1G54440/AT1G22660/AT4G33760/AT4G18930/AT3G44740/AT3G02660/AT2G32415/AT3G25660/AT4G18460/AT3G13490/AT4G32175/AT2G33840/AT5G35400/AT4G17610/AT3G59980…	OVA2/PRORP1/pde191/EMB86/-/SYCO/SIGB/-/GATB/-/ATRNL/RSY3/-/-/TRZ4/-/-/EMB2761/EMB2369/-/-/GCP1/EMB2247/-/-/-/-/-/-/-/EMB2768/RRP6L3/GATA/-/OVA5/-/-/-/-/-/-/-/-/-/CLPS3/-/TRZ2/-/-/OVA3/DNMT2/-/-/-/-/-/-/MOCS3/-/pde194/-/OVA6/-/-/-/ATIPT9/TRZ1/OVA9/-/RRP45B/NCS6/-/-/-/-/CTU2/-/-/-/-/RRP45A/ATHRS1/-/PRORP2/GATC/TADA/OVA1/-/PNP1/-/emb1027/OVA7/-/TRM112B/-	95
BP	GO:0015994	chlorophyll metabolic process	50|5330	86|18266	2.00073769315626e-08	2.80578457175898e-06	AT4G27440/AT5G45930/AT4G15560/AT4G27430/AT5G14220/AT1G08550/AT4G17600/AT4G18480/AT2G20180/AT2G40490/AT1G44446/AT1G03630/AT1G08520/AT2G20890/AT3G14930/AT4G31920/AT4G01690/AT5G54190/AT4G03205/AT5G08280/AT3G48730/AT5G18660/AT5G13630/AT4G36530/AT1G63970/AT1G03475/AT1G44000/AT5G38520/AT1G69935/AT3G56940/AT3G14110/AT4G31390/AT5G56860/AT3G01910/AT2G41680/AT4G25080/AT4G26150/AT4G37000/AT3G22690/AT5G04900…	PORB/CHLI2/DXS/CIP7/HEMG2/VDE1/LIL3.1/CHLI1/PIF1/HEME2/CAO/PORC/CHLD/THF1/HEME1/ARR10/PPOX1/PORA/hemf2/HEMC/GSA2/DVR/CHLH/-/ISPF/CPX1/SGRL/-/SHW1/CRD1/FLU/ABC1K1/GATA21/SOX/NTRC/CHLM/GATA22/RCCR/-/NOL/ABCB25/GSA1/GLK2/HEMA1/CLH1/PNP1/-/UROS/CHLG/GLUTRBP	50
BP	GO:0009108	coenzyme biosynthetic process	103|5330	220|18266	2.05635677083313e-08	2.80578457175898e-06	AT5G57850/AT5G57030/AT1G60600/AT2G43360/AT3G10160/AT1G30520/AT2G30490/AT3G10230/AT3G11945/AT1G74910/AT5G45940/AT2G46110/AT4G23660/AT4G33670/AT1G36160/AT1G36180/AT2G17340/AT1G60550/AT2G22570/AT1G78510/AT5G08415/AT1G23360/AT5G47810/AT1G68890/AT4G34570/AT5G62980/AT1G18870/AT5G02080/AT5G28840/AT1G74030/AT5G10730/AT2G16370/AT5G61580/AT2G17320/AT1G22940/AT4G30000/AT5G09820/AT5G03430/AT2G36880/AT1G34430…	DAAT/LUT2/ABC4/BIO2/FPGS2/AAE14/CYP73A5/LCY1/PDS2/-/NUDT11/KPHMT1/AtPPT1/LGALDH/ACC1/ACC2/-/MENB/NIC1/SPS1/LIP1P/MENG/PFK2/PHYLLO/THY-2/FOLB2/ICS2/-/GME/ENO1/-/THY-1/PFK4/-/TH1/-/PAP7/-/METK3/EMB3003/CAC3/COQ3/-/THIM/-/HXK1/FUM2/THIC/HXK3/MOCS2/5FCL/MFDR/PMM/ACLA-3/DHFS/VTC4/PDL2/PFK6/SPS2/PKP3/GLDH/PLR1/BIO3-BIO1/CSN5B/SOS4/MOCS3/PANC/KPHMT2/AtNMNAT/WRI1/PFP-ALPHA1/PPOX2/-/RIBF2/-/HAL3A/MFDX1/-/…	103
BP	GO:0033013	tetrapyrrole metabolic process	56|5330	101|18266	2.97329696621402e-08	3.84337755211665e-06	AT4G27440/AT5G45930/AT4G15560/AT4G27430/AT2G26550/AT5G14220/AT1G08550/AT4G17600/AT4G18480/AT2G20180/AT2G40490/AT1G44446/AT1G03630/AT1G08520/AT2G20890/AT3G14930/AT4G31920/AT4G01690/AT5G54190/AT4G03205/AT5G08280/AT3G48730/AT5G18660/AT5G13630/AT4G36530/AT1G63970/AT2G30390/AT1G03475/AT1G44000/AT2G26670/AT5G38520/AT1G50170/AT1G69935/AT3G56940/AT3G14110/AT4G31390/AT5G56860/AT3G01910/AT2G41680/AT4G25080…	PORB/CHLI2/DXS/CIP7/HO2/HEMG2/VDE1/LIL3.1/CHLI1/PIF1/HEME2/CAO/PORC/CHLD/THF1/HEME1/ARR10/PPOX1/PORA/hemf2/HEMC/GSA2/DVR/CHLH/-/ISPF/FC2/CPX1/SGRL/HO1/-/SIRB/SHW1/CRD1/FLU/ABC1K1/GATA21/SOX/NTRC/CHLM/GATA22/RCCR/-/NOL/ABCB25/GSA1/GLK2/HEMA1/CLH1/HO3/PNP1/-/UROS/CHLG/GLUTRBP/HY2	56
BP	GO:0006778	porphyrin-containing compound metabolic process	55|5330	100|18266	5.72376671308241e-08	7.02878552366519e-06	AT4G27440/AT5G45930/AT4G15560/AT4G27430/AT2G26550/AT5G14220/AT1G08550/AT4G17600/AT4G18480/AT2G20180/AT2G40490/AT1G44446/AT1G03630/AT1G08520/AT2G20890/AT3G14930/AT4G31920/AT4G01690/AT5G54190/AT4G03205/AT5G08280/AT3G48730/AT5G18660/AT5G13630/AT4G36530/AT1G63970/AT2G30390/AT1G03475/AT1G44000/AT2G26670/AT5G38520/AT1G50170/AT1G69935/AT3G56940/AT3G14110/AT4G31390/AT5G56860/AT3G01910/AT2G41680/AT4G25080…	PORB/CHLI2/DXS/CIP7/HO2/HEMG2/VDE1/LIL3.1/CHLI1/PIF1/HEME2/CAO/PORC/CHLD/THF1/HEME1/ARR10/PPOX1/PORA/hemf2/HEMC/GSA2/DVR/CHLH/-/ISPF/FC2/CPX1/SGRL/HO1/-/SIRB/SHW1/CRD1/FLU/ABC1K1/GATA21/SOX/NTRC/CHLM/GATA22/RCCR/-/NOL/ABCB25/GSA1/GLK2/HEMA1/CLH1/HO3/PNP1/-/UROS/CHLG/GLUTRBP	55
BP	GO:0006767	water-soluble vitamin metabolic process	44|5330	75|18266	9.71196194165157e-08	1.13583707279506e-05	AT4G15560/AT5G26780/AT2G43360/AT1G74910/AT2G46110/AT4G13930/AT4G33670/AT5G59750/AT5G62980/AT5G28840/AT1G22940/AT4G30000/AT2G44050/AT1G50170/AT4G20960/AT3G24030/AT2G23600/AT2G29630/AT4G32360/AT2G45790/AT3G02870/AT3G47930/AT5G53580/AT5G57590/AT1G71230/AT5G37850/AT5G54770/AT5G48840/AT4G37930/AT3G61530/AT2G46580/AT2G20690/AT5G08340/AT4G05450/AT2G22450/AT3G47390/AT2G04650/AT2G28880/AT5G04620/AT5G11540…	DXS/SHM2/BIO2/-/KPHMT1/SHM4/LGALDH/-/FOLB2/GME/TH1/-/COS1/SIRB/PYRD/THIM/ACL/THIC/MFDR/PMM/VTC4/GLDH/PLR1/BIO3-BIO1/CSN5B/SOS4/THI1/PANC/SHM1/KPHMT2/PPOX2/-/RIBF2/MFDX1/RIBA2/PYRR/-/ADCS/BIOF/GULLO3/TENA_E/GPP1/PPOX1/TPK2	44
BP	GO:0009765	photosynthesis, light harvesting	27|5330	38|18266	1.12223389112813e-07	1.24490557994287e-05	AT2G05070/AT3G27690/AT2G05100/AT1G54780/AT5G39830/AT3G27925/AT4G18370/AT3G08940/AT1G08380/AT2G21970/AT1G15820/AT1G50250/AT1G61520/AT2G47940/AT1G19150/AT4G02530/AT5G42270/AT1G45474/AT3G61470/AT1G03600/AT2G34430/AT4G10340/AT5G01530/AT2G40100/AT5G54270/AT5G01500/AT1G75690	LHCB2.2/LHCB2.4/LHCB2.1/TLP18.3/DEGP8/DEGP1/DEGP5/LHCB4.2/PSAO/SEP2/LHCB6/FTSH1/LHCA3/DEGP2/LHCA6/-/FTSH5/LHCA5/LHCA2/PSB27-1/LHB1B1/LHCB5/LHCB4.1/LHCB4.3/LHCB3/TAAC/LQY1	27
BP	GO:0031425	chloroplast RNA processing	18|5330	21|18266	1.1658317727478e-07	1.24490557994287e-05	AT3G18680/AT1G06190/AT5G42310/AT2G04270/AT4G16390/AT2G48120/AT5G53080/AT1G30610/AT5G08720/AT3G57430/AT3G63370/AT5G39980/AT3G52380/AT3G46790/AT2G29760/AT5G59200/AT3G03710/AT2G41720	-/-/CRP1/RNE/P67/PAC/-/EMB2279/-/PCMP-H81/PCMP-H83/-/CP33/CRR2/PCMP-H33/PCMP-E41/PNP1/EMB2654	18
BP	GO:0042364	water-soluble vitamin biosynthetic process	39|5330	64|18266	1.2536967834999e-07	1.28294970844823e-05	AT4G15560/AT2G43360/AT1G74910/AT2G46110/AT4G33670/AT5G59750/AT5G62980/AT5G28840/AT1G22940/AT4G30000/AT2G44050/AT1G50170/AT4G20960/AT3G24030/AT2G29630/AT4G32360/AT2G45790/AT3G02870/AT3G47930/AT5G53580/AT5G57590/AT1G71230/AT5G37850/AT5G54770/AT5G48840/AT3G61530/AT2G46580/AT2G20690/AT5G08340/AT4G05450/AT2G22450/AT3G47390/AT2G04650/AT2G28880/AT5G04620/AT5G11540/AT3G16990/AT4G25840/AT5G49970	DXS/BIO2/-/KPHMT1/LGALDH/-/FOLB2/GME/TH1/-/COS1/SIRB/PYRD/THIM/THIC/MFDR/PMM/VTC4/GLDH/PLR1/BIO3-BIO1/CSN5B/SOS4/THI1/PANC/KPHMT2/PPOX2/-/RIBF2/MFDX1/RIBA2/PYRR/-/ADCS/BIOF/GULLO3/TENA_E/GPP1/PPOX1	39
BP	GO:0032787	monocarboxylic acid metabolic process	197|5330	500|18266	4.41320967959799e-07	4.33553718923707e-05	AT2G15090/AT2G45970/AT5G48880/AT3G48530/AT5G57850/AT3G10520/AT5G35930/AT2G28630/AT2G26250/AT4G15560/AT1G79700/AT2G43360/AT3G47860/AT3G02630/AT1G67080/AT3G48720/AT2G32720/AT4G13840/AT1G08550/AT1G22640/AT1G80460/AT1G62640/AT4G13360/AT2G38010/AT2G18950/AT5G02890/AT2G46110/AT3G56130/AT1G64670/AT1G77590/AT4G13830/AT2G17650/AT2G23560/AT5G04530/AT4G34020/AT1G36160/AT1G13280/AT3G50440/AT3G14150/AT3G14415…	KCS8/CYP86A8/KAT5/KING1/DAAT/AHB2/-/KCS12/FDH/DXS/-/BIO2/CHL/S-ACP-DES5/ABA4/-/CYTB5-B/CER26/VDE1/MYB3/GLPK/KAS III/-/-/HPT1/-/KPHMT1/-/BDG1/LACS9/ATJ20/AAE2/MES7/KCS19/DJ1C/ACC1/AOC4/MES10/GLO3/-/ACC2/FATA2/LACS2/-/ASN2/LIP1P/ADS1/PFK2/PAL1/IBR3/-/AAE8/NAD-ME1/NLP3/LACS3/PEX6/ICS2/-/ISPE/NRP1/FAD4L2/MTACP2/FDH1/LAG1/ENO1/PFK4/FAP1/PAS1/ISPF/PEX1/AAE13/ECR/-/EMB3003/CAC3/CER2/-/MES12/-/ISS1/AIM1/…	197
BP	GO:0005982	starch metabolic process	38|5330	64|18266	4.69073600521753e-07	4.43094139569779e-05	AT1G03310/AT1G11720/AT4G09020/AT1G69830/AT4G39210/AT4G18240/AT1G10760/AT5G03420/AT3G16000/AT5G22510/AT5G26570/AT1G42430/AT1G27680/AT5G63470/AT3G10940/AT3G01180/AT5G64860/AT2G39930/AT5G03650/AT5G40870/AT3G01510/AT5G51820/AT5G39790/AT5G04360/AT3G20440/AT5G24300/AT3G52180/AT2G36390/AT2G40840/AT2G41680/AT1G67140/AT5G17520/AT3G30720/AT3G58560/AT2G21590/AT3G27190/AT4G24620/AT3G55800	ISA2/ATSS3/ISA3/AMY3/APL3/SS4/GWD1/PTST/MFP1/INVE/GWD3/-/APL2/NFYC4/LSF2/SS2/DPE1/ISA1/SBE2.2/UKL1/LSF1/PGMP/-/PU1/SBE3/SS1/DSP4/SBE2.1/DPE2/NTRC/SWEETIE/MEX1/QQS/CCR4-1/APL4/UKL2/PGI1/SBPASE	38
BP	GO:0032259	methylation	175|5330	438|18266	6.73866291454508e-07	6.12968745115656e-05	AT5G54160/AT2G27040/AT1G33170/AT5G20980/AT2G13440/AT4G20130/AT5G59500/AT5G49020/AT1G01860/AT1G14030/AT4G34050/AT1G80790/AT2G39670/AT3G05100/AT5G04060/AT5G04290/AT2G46110/AT1G14350/AT2G39140/AT5G04560/AT1G62830/AT5G49810/AT3G07670/AT1G47330/AT5G13660/AT2G40030/AT1G19430/AT3G53400/AT4G19020/AT3G55160/AT1G23360/AT3G01660/AT1G21920/AT1G73320/AT5G10910/AT4G34570/AT2G18850/AT4G13460/AT1G15215/AT3G17310…	OMT1/AGO4/-/MS3/-/PTAC14/-/PRMT14/PFC1/LSMT-L/CCoAOMT1/FDM5/-/-/-/RDM3/KPHMT1/MYB124/SVR1/DME/LDL1/MMT1/-/CBSDUF7/-/NRPE1/-/-/CMT2/-/MENG/-/-/-/-/THY-2/-/SUVH9/-/DRM3/-/HOL3/-/-/-/-/-/-/-/DMS3/-/THY-1/-/-/-/-/-/PRMT12/-/-/-/-/HMT-2/-/-/-/-/PLMT/COQ3/-/-/ATHOL1/-/QUL1/-/-/-/DRM2/-/-/-/-/-/-/EMB2016/-/RDM1/SUVR4/-/-/-/-/-/-/-/-/-/MS2/-/DNMT2/-/SUVR2/PRMT16/-/-/CGR3/-/-/-/FDM3/-/-/-/RFC1/SHM1/KPHMT2…	175
BP	GO:0006081	cellular aldehyde metabolic process	44|5330	80|18266	1.18449728000509e-06	0.000103897332846161	AT5G35790/AT5G44520/AT4G36250/AT4G15560/AT2G45290/AT4G13830/AT4G34020/AT3G04790/AT3G66658/AT2G26930/AT1G09420/AT1G13700/AT1G32780/AT1G44170/AT3G60750/AT1G63970/AT4G34240/AT5G24760/AT1G24280/AT1G22430/AT3G27300/AT1G53280/AT5G13420/AT1G12230/AT3G02720/AT4G14850/AT2G22780/AT1G11840/AT5G53580/AT5G37850/AT5G41670/AT3G47450/AT2G46580/AT1G64190/AT1G06130/AT5G42250/AT3G16910/AT5G06580/AT1G67280/AT2G41530…	G6PD1/-/ALDH3F1/DXS/TKL-2/ATJ20/DJ1C/RPI3/ALDH22A1/ISPE/G6PD4/PGL1/-/ALDH3H1/TKL-1/ISPF/ALDH3I1/-/G6PD3/-/G6PD5/DJ1B/-/-/DJ1D/LOI1/PMDH1/ATGLX1/PLR1/SOS4/PGD3/ATNOS1/PPOX2/PGD1/GLX2-4/-/AAE7/DLD/-/SFGH/PNP1/PPOX1/-/PGL2	44
BP	GO:0010190	cytochrome b6f complex assembly	11|5330	11|18266	1.29641736997687e-06	0.000109793140022868	AT3G17930/AT5G36120/AT4G37200/AT4G31560/AT1G59840/AT5G21920/AT5G54290/AT5G52110/AT3G07430/AT4G27990/AT3G26710	-/CCB3/HCF164/HCF153/CCB4/YLMG2/CcdA/CCB2/YLMG1-1/YLMG1-2/CCB1	11
BP	GO:0046148	pigment biosynthetic process	67|5330	139|18266	1.6129918227464e-06	0.000132050263888838	AT5G54160/AT4G27440/AT5G45930/AT5G57030/AT4G15560/AT4G27430/AT1G30530/AT5G17230/AT1G31800/AT5G14220/AT3G10230/AT4G17600/AT3G11945/AT4G18480/AT2G20180/AT2G40490/AT1G44446/AT4G15110/AT1G03630/AT1G08520/AT3G14930/AT4G31920/AT4G01690/AT5G54190/AT4G14210/AT4G03205/AT5G61670/AT5G08280/AT5G06130/AT3G48730/AT5G18660/AT5G13630/AT1G09830/AT1G63970/AT2G30390/AT1G03475/AT2G26670/AT5G49650/AT1G50170/AT1G06820…	OMT1/PORB/CHLI2/LUT2/DXS/CIP7/UGT78D1/PSY/CYP97A3/HEMG2/LCY1/LIL3.1/PDS2/CHLI1/PIF1/HEME2/CAO/CYP97B3/PORC/CHLD/HEME1/ARR10/PPOX1/PORA/PDS/hemf2/OR/HEMC/ORLIKE/GSA2/DVR/CHLH/PUR2/ISPF/FC2/CPX1/HO1/XK-2/SIRB/CRTISO/SHW1/GLB1/CRD1/FLU/UGT75C1/PUR5/ABC1K1/GATA21/CYP97C1/NTRC/CHLM/GATA22/FLS1/-/ABCB25/GSA1/JUB1/GLK2/HEMA1/ZEP/PNP1/-/UROS/CHLG/ATMYBL2/THFS/GLUTRBP	67
BP	GO:0042440	pigment metabolic process	79|5330	173|18266	2.9357951902177e-06	0.000232590741521763	AT5G54160/AT4G27440/AT5G45930/AT5G57030/AT4G15560/AT4G27430/AT1G30530/AT2G26550/AT5G17230/AT1G31800/AT5G14220/AT3G10230/AT4G17600/AT3G11945/AT4G18480/AT2G20180/AT2G40490/AT1G44446/AT4G15110/AT1G03630/AT1G08520/AT2G20890/AT3G14930/AT4G31920/AT4G01690/AT5G54190/AT4G14210/AT4G03205/AT5G61670/AT5G08280/AT5G06130/AT3G48730/AT5G18660/AT5G13630/AT1G09830/AT1G63970/AT2G30390/AT1G03475/AT1G44000/AT2G26670…	OMT1/PORB/CHLI2/LUT2/DXS/CIP7/UGT78D1/HO2/PSY/CYP97A3/HEMG2/LCY1/LIL3.1/PDS2/CHLI1/PIF1/HEME2/CAO/CYP97B3/PORC/CHLD/THF1/HEME1/ARR10/PPOX1/PORA/PDS/hemf2/OR/HEMC/ORLIKE/GSA2/DVR/CHLH/PUR2/ISPF/FC2/CPX1/SGRL/HO1/XK-2/EBS1/SIRB/CRTISO/SHW1/GLB1/CRD1/FLU/UGT75C1/CRY1/PUR5/ABC1K1/GATA21/CYP97C1/NTRC/CHLM/GATA22/RCCR/FLS1/-/PIF3/NOL/CRT3/ABCB25/GSA1/JUB1/GLK2/HEMA1/COP1/CLH1/ZEP/HO3/PNP1/-/UROS/CHLG/A…	79
BP	GO:0009451	RNA modification	145|5330	361|18266	4.2238576764324e-06	0.000324181076666186	AT5G48910/AT5G22800/AT3G14330/AT2G13440/AT1G10910/AT1G01860/AT2G39670/AT5G14460/AT3G22150/AT5G55740/AT2G39140/AT1G47580/AT1G72090/AT3G55160/AT5G08280/AT3G20930/AT1G20410/AT5G10910/AT4G18520/AT1G19720/AT1G20370/AT2G45270/AT1G76170/AT4G21770/AT4G01030/AT4G38890/AT5G03800/AT5G13270/AT1G11430/AT5G17790/AT4G25270/AT1G11290/AT3G57430/AT1G50270/AT1G56570/AT3G04820/AT5G52630/AT1G15510/AT1G45231/AT5G43790…	PCMP-H38/EMB86/PCMP-H57/-/-/PFC1/-/-/PCMP-E95/CRR21/SVR1/DYW1/-/-/HEMC/-/-/-/PCMP-A2/DYW7/-/GCP1/-/-/PCMP-H65/-/EMB175/PCMP-H90/MORF9/VAR3/PCMP-E53/PCMP-H40/PCMP-H81/PCMP-E42/PCMP-E64/-/PCMP-H52/PCMP-H73/-/PCMP-E30/-/CP31B/-/EMB2016/PCMP-H83/PCMP-E6/-/DYW9/CRR4/PCMP-A5/-/-/-/-/-/PCMP-E83/-/LOI1/-/-/CRR2/-/PCMP-E31/-/-/PCMP-E99/-/-/MOCS3/PCMP-E13/-/PCMP-E75/PCMP-E25/pde194/CBF5/ELI1/-/-/PCMP-E71/P…	145
BP	GO:0090407	organophosphate biosynthetic process	163|5330	414|18266	4.45405627739308e-06	0.000331489764159921	AT4G18440/AT4G04640/AT4G15560/AT3G18680/AT1G16350/AT1G12730/AT4G09650/AT1G74260/AT4G00895/AT1G80460/AT5G45940/AT1G10700/AT4G17360/AT4G13830/AT1G56500/AT1G52710/AT1G01610/AT2G17340/AT2G27340/AT5G46850/AT2G22570/AT1G01220/AT1G22620/AT5G47810/AT4G34570/AT4G17910/AT4G02120/AT4G17190/AT4G30580/AT2G45150/AT3G21110/AT2G26930/AT1G60490/AT5G02080/AT1G32200/AT3G20480/AT5G47630/AT1G74030/AT5G14850/AT2G16370…	-/ATPC1/DXS/-/-/-/ATPD/PUR4/-/GLPK/NUDT11/PRS3/PURU2/ATJ20/SOQ1/-/GPAT4/-/-/-/NIC1/FKGP/SAC1/PFK2/THY-2/-/-/FPS2/LPAT1/CDS4/PUR7/ISPE/ATVPS34/-/ATS1/LPXK/MTACP2/ENO1/-/THY-1/PFK4/-/TH1/PUR2/IPS3/ISPF/-/CARB/-/EMB3003/PLMT/-/-/GPAT6/PMK/UKL1/-/REV1/-/-/THI	163
BP	GO:0009067	aspartate family amino acid biosynthetic process	29|5330	49|18266	1.16083048863196e-05	0.000755390631010492	AT1G31230/AT4G19710/AT5G20980/AT5G43850/AT2G17265/AT5G11880/AT5G65010/AT3G59970/AT5G21060/AT5G52100/AT4G33680/AT3G63250/AT5G14060/AT4G29840/AT3G11470/AT3G03780/AT1G72810/AT5G10240/AT4G34840/AT2G44040/AT3G14390/AT4G14713/AT2G05830/AT3G57060/AT3G47340/AT3G53580/AT4G14716/AT4G33150/AT1G64660	AKHSDH1/AKHSDH2/MS3/ARD4/HSK/LYSA2/ASN2/MTHFR1/-/DAPB3/DAP/HMT-2/AK2/TS1/-/MS2/TS2/ASN3/MTN2/DAPB1/LYSA1/TIFY4A/-/-/ASN1/DAPF/ARD2/-/MGL	29
BP	GO:0005977	glycogen metabolic process	17|5330	23|18266	1.16876400563513e-05	0.000755390631010492	AT1G03310/AT4G09020/AT4G39210/AT3G29320/AT1G27680/AT5G64860/AT2G39930/AT1G70730/AT5G03650/AT5G51820/AT3G46970/AT3G20440/AT1G07260/AT2G36390/AT2G40840/AT1G23190/AT2G21590	ISA2/ISA3/APL3/PHS1/APL2/DPE1/ISA1/PGM2/SBE2.2/PGMP/PHS2/SBE3/UGT71C3/SBE2.1/DPE2/PGM3/APL4	17
BP	GO:0006112	energy reserve metabolic process	17|5330	23|18266	1.16876400563513e-05	0.000755390631010492	AT1G03310/AT4G09020/AT4G39210/AT3G29320/AT1G27680/AT5G64860/AT2G39930/AT1G70730/AT5G03650/AT5G51820/AT3G46970/AT3G20440/AT1G07260/AT2G36390/AT2G40840/AT1G23190/AT2G21590	ISA2/ISA3/APL3/PHS1/APL2/DPE1/ISA1/PGM2/SBE2.2/PGMP/PHS2/SBE3/UGT71C3/SBE2.1/DPE2/PGM3/APL4	17
BP	GO:0010020	chloroplast fission	17|5330	23|18266	1.16876400563513e-05	0.000755390631010492	AT1G75010/AT3G52750/AT5G42480/AT3G29185/AT4G23940/AT3G19180/AT5G55280/AT1G63680/AT5G24020/AT5G21920/AT1G20830/AT5G51020/AT5G46290/AT1G69390/AT2G36250/AT3G07430/AT4G27990	ARC3/FTSZ2-2/ARC6/-/FTSHI1/CDP1/FTSZ1/ATMURE/MIND1/YLMG2/MCD1/CRL/KASI/MINE1/FTSZ2-1/YLMG1-1/YLMG1-2	17
BP	GO:0043572	plastid fission	17|5330	23|18266	1.16876400563513e-05	0.000755390631010492	AT1G75010/AT3G52750/AT5G42480/AT3G29185/AT4G23940/AT3G19180/AT5G55280/AT1G63680/AT5G24020/AT5G21920/AT1G20830/AT5G51020/AT5G46290/AT1G69390/AT2G36250/AT3G07430/AT4G27990	ARC3/FTSZ2-2/ARC6/-/FTSHI1/CDP1/FTSZ1/ATMURE/MIND1/YLMG2/MCD1/CRL/KASI/MINE1/FTSZ2-1/YLMG1-1/YLMG1-2	17
BP	GO:0009081	branched-chain amino acid metabolic process	28|5330	47|18266	1.37852165968526e-05	0.000868115178509484	AT5G65780/AT4G34030/AT1G03090/AT5G21060/AT5G23010/AT4G16800/AT3G13450/AT5G16290/AT1G71180/AT2G14170/AT5G14200/AT2G31810/AT2G43090/AT5G48840/AT1G31180/AT1G74040/AT3G58990/AT4G29120/AT3G58610/AT1G18500/AT4G20930/AT5G09300/AT3G49680/AT2G43400/AT3G23940/AT3G45300/AT4G13430/AT3G19710	ATBCAT-5/MCCB/MCCA/-/MAM1/-/DIN4/VAT1/-/ALDH6B2/IMDH3/-/-/PANC/ATIMD3/IPMS2/IPMI1/-/-/IPMS1/-/-/BCAT3/ETFQO/DHAD/IVD/IIL1/BCAT4	28
BP	GO:0010027	thylakoid membrane organization	29|5330	50|18266	1.99507687216764e-05	0.00122497719951093	AT5G35220/AT4G20130/AT5G19540/AT5G12130/AT1G03160/AT5G18570/AT2G20890/AT1G74730/AT3G24590/AT1G32500/AT1G28530/AT5G22830/AT5G08050/AT1G50250/AT5G24314/AT1G56190/AT5G42270/AT2G04540/AT4G31390/AT3G62910/AT4G18160/AT3G47450/AT3G22690/AT2G39290/AT1G35680/AT2G30170/AT3G61320/AT2G31530/AT3G12780	EGY1/PTAC14/-/TERC/FZL/OBGL/THF1/-/PLSP1/ABCI7/-/MRS2-11/-/FTSH1/PTAC7/-/FTSH5/KAS/ABC1K1/APG3/TPK3/ATNOS1/-/PGPS1/RPL21/-/-/SCY2/PGK1	29
BP	GO:0006631	fatty acid metabolic process	100|5330	240|18266	2.20547653123143e-05	0.00132113423431815	AT2G15090/AT2G45970/AT5G48880/AT3G48530/AT3G10520/AT5G35930/AT2G28630/AT2G26250/AT1G79700/AT3G47860/AT3G02630/AT2G32720/AT4G13840/AT1G08550/AT1G62640/AT4G13360/AT2G38010/AT2G18950/AT5G02890/AT3G56130/AT1G77590/AT2G17650/AT5G04530/AT1G36160/AT1G36180/AT4G13050/AT1G49430/AT5G59770/AT5G08415/AT1G06080/AT3G06810/AT4G00520/AT1G75960/AT1G64400/AT1G03000/AT1G06550/AT2G22890/AT5G47630/AT3G25540/AT3G63170…	KCS8/CYP86A8/KAT5/KING1/AHB2/-/KCS12/FDH/-/CHL/S-ACP-DES5/CYTB5-B/CER26/VDE1/KAS III/-/-/HPT1/-/-/LACS9/AAE2/KCS19/ACC1/ACC2/FATA2/LACS2/-/LIP1P/ADS1/IBR3/-/AAE8/LACS3/PEX6/-/FAD4L2/MTACP2/LAG1/FAP1/PAS1/PEX1/AAE13/ECR/-/CAC3/CER2/-/AIM1/4CLL7/GLB1/AEE9/PAS2/KAT1/AAE15/ACLA-3/AAT1/-/PNC1/FLU/FAD4/AKINBETA1/PEX2/PMDH1/HTH/-/CYP74A/ACX1.2/-/KAS/ACX3/-/ECI3/-/-/HIC/-/FATA/CYP86A2/KASI/TPC1/FAD8/-/SO…	100
BP	GO:1901259	chloroplast rRNA processing	14|5330	18|18266	2.7679774725822e-05	0.00161860777920521	AT1G12800/AT1G06190/AT2G04270/AT1G01080/AT3G52150/AT4G09730/AT2G31890/AT5G50250/AT1G45230/AT2G37220/AT3G52380/AT3G53460/AT3G46630/AT4G10620	-/-/RNE/-/PSRP2/RH39/RAP/CP31B/DCL/CP29B/CP33/CP29/-/-	14
BP	GO:0044282	small molecule catabolic process	97|5330	233|18266	3.02519587375393e-05	0.00172787931766038	AT3G23810/AT5G48880/AT5G26780/AT4G34030/AT1G80460/AT4G13360/AT5G62530/AT4G13930/AT1G31190/AT4G08900/AT4G33010/AT1G68890/AT2G37040/AT1G03090/AT4G00520/AT1G03000/AT1G06550/AT5G14780/AT1G32780/AT1G70730/AT5G08470/AT1G11860/AT3G16170/AT3G17940/AT5G24760/AT4G16800/AT5G65640/AT3G13450/AT1G67550/AT3G06680/AT1G80360/AT4G29010/AT1G71180/AT4G29130/AT2G43900/AT1G22430/AT5G63910/AT1G04710/AT1G53280/AT5G51820…	SAHH2/KAT5/SHM2/MCCB/GLPK/-/ALDH12A1/SHM4/IMPL1/ARGAH1/GLDP1/PHYLLO/PAL1/MCCA/-/PEX6/-/FDH1/-/PGM2/PEX1/-/AAE13/-/-/-/BHLH93/DIN4/URE/-/ISS1/AIM1/-/HXK1/-/-/FLCY/KAT1/DJ1B/PGMP/IP5P6/VTC4/AAT1/PNC1/ALDH6B2/DJ1D/PEX2/GGAT2/PMDH1/GAL1/ATGLX1/PLR1/-/DCD/CYCLASE2/ACX1.2/SHM1/FAH/ACX3/PGD3/-/URH2/ECI3/PAL2/-/-/-/-/PGD1/GLX2-4/-/PGM3/FUT11/-/-/-/ETFQO/-/-/CSY3/ASN1/IP5P1/IVD/-/PEX10/DLD/PAL3/-/-/SFGH/-…	97
BP	GO:0043648	dicarboxylic acid metabolic process	47|5330	97|18266	4.66477671508537e-05	0.00237804391784778	AT1G31230/AT5G26780/AT4G19710/AT1G22410/AT5G62530/AT4G29210/AT4G13930/AT1G04410/AT4G39980/AT5G11880/AT4G03205/AT2G41220/AT4G34570/AT2G13560/AT5G62980/AT5G12040/AT5G66120/AT2G16370/AT2G45300/AT5G52100/AT4G33680/AT4G30000/AT5G64290/AT3G16170/AT1G03475/AT5G23250/AT3G29200/AT5G14060/AT5G50950/AT3G06350/AT5G41480/AT5G12860/AT4G31990/AT1G62800/AT2G22780/AT4G37930/AT5G55810/AT2G44040/AT4G39540/AT3G14390…	AKHSDH1/SHM2/AKHSDH2/-/ALDH12A1/GGT3/SHM4/MDH1/DHS1/LYSA2/hemf2/GLU2/THY-2/NAD-ME1/FOLB2/NLP3/DHQS/THY-1/-/DAPB3/DAP/-/DIT2-1/AAE13/CPX1/-/CM1/AK2/FUM2/EMB3004/DHFS/DIT1/ASP5/ASP4/PMDH1/SHM1/AtNMNAT/DAPB1/SK2/LYSA1/CM3/ADCS/DAPF/CM2/-/mMDH1/THFS	47
BP	GO:0006505	GPI anchor metabolic process	20|5330	31|18266	4.74446872860509e-05	0.00237804391784778	AT1G12730/AT2G27340/AT5G46850/AT4G17910/AT5G14850/AT2G22530/AT3G21530/AT1G11880/AT5G19130/AT3G07140/AT1G08750/AT3G58130/AT3G01380/AT5G17250/AT4G35905/AT2G39445/AT2G34980/AT1G16040/AT3G07180/AT1G16560	-/-/-/-/-/-/-/-/-/-/-/-/-/-/-/-/PIGC/-/-/-	20
BP	GO:0006506	GPI anchor biosynthetic process	20|5330	31|18266	4.74446872860509e-05	0.00237804391784778	AT1G12730/AT2G27340/AT5G46850/AT4G17910/AT5G14850/AT2G22530/AT3G21530/AT1G11880/AT5G19130/AT3G07140/AT1G08750/AT3G58130/AT3G01380/AT5G17250/AT4G35905/AT2G39445/AT2G34980/AT1G16040/AT3G07180/AT1G16560	-/-/-/-/-/-/-/-/-/-/-/-/-/-/-/-/PIGC/-/-/-	20
BP	GO:0042181	ketone biosynthetic process	20|5330	31|18266	4.74446872860509e-05	0.00237804391784778	AT5G57030/AT1G60600/AT1G30520/AT2G30490/AT3G10230/AT3G11945/AT4G23660/AT1G60550/AT1G78510/AT1G23360/AT1G68890/AT1G18870/AT5G10730/AT5G09820/AT2G30920/AT1G17050/AT1G32220/AT1G19140/AT3G63410/AT5G15910	LUT2/ABC4/AAE14/CYP73A5/LCY1/PDS2/AtPPT1/MENB/SPS1/MENG/PHYLLO/ICS2/-/PAP7/COQ3/SPS2/-/-/VTE3/-	20
BP	GO:1901661	quinone metabolic process	20|5330	31|18266	4.74446872860509e-05	0.00237804391784778	AT5G57030/AT1G60600/AT1G30520/AT2G30490/AT3G10230/AT3G11945/AT4G23660/AT1G60550/AT1G78510/AT1G23360/AT1G68890/AT1G18870/AT5G10730/AT5G09820/AT2G30920/AT1G17050/AT1G32220/AT1G19140/AT3G63410/AT5G15910	LUT2/ABC4/AAE14/CYP73A5/LCY1/PDS2/AtPPT1/MENB/SPS1/MENG/PHYLLO/ICS2/-/PAP7/COQ3/SPS2/-/-/VTE3/-	20
BP	GO:1901663	quinone biosynthetic process	20|5330	31|18266	4.74446872860509e-05	0.00237804391784778	AT5G57030/AT1G60600/AT1G30520/AT2G30490/AT3G10230/AT3G11945/AT4G23660/AT1G60550/AT1G78510/AT1G23360/AT1G68890/AT1G18870/AT5G10730/AT5G09820/AT2G30920/AT1G17050/AT1G32220/AT1G19140/AT3G63410/AT5G15910	LUT2/ABC4/AAE14/CYP73A5/LCY1/PDS2/AtPPT1/MENB/SPS1/MENG/PHYLLO/ICS2/-/PAP7/COQ3/SPS2/-/-/VTE3/-	20
BP	GO:0009066	aspartate family amino acid metabolic process	36|5330	69|18266	5.00706606584937e-05	0.00245947085154521	AT3G23810/AT1G31230/AT4G19710/AT5G20980/AT5G43850/AT2G17265/AT5G11880/AT5G65010/AT3G59970/AT5G12040/AT5G21060/AT5G52100/AT4G33680/AT3G63250/AT1G80360/AT5G14060/AT4G29840/AT3G11470/AT3G03780/AT4G31990/AT1G62800/AT1G72810/AT5G10240/AT4G34840/AT5G55810/AT2G44040/AT5G08100/AT3G14390/AT4G14713/AT2G05830/AT3G57060/AT3G47340/AT3G53580/AT4G14716/AT4G33150/AT1G64660	SAHH2/AKHSDH1/AKHSDH2/MS3/ARD4/HSK/LYSA2/ASN2/MTHFR1/NLP3/-/DAPB3/DAP/HMT-2/ISS1/AK2/TS1/-/MS2/ASP5/ASP4/TS2/ASN3/MTN2/AtNMNAT/DAPB1/-/LYSA1/TIFY4A/-/-/ASN1/DAPF/ARD2/-/MGL	36
BP	GO:0008033	tRNA processing	57|5330	124|18266	5.29534153911576e-05	0.00255007035687614	AT2G32230/AT4G38160/AT5G22800/AT2G13440/AT2G39670/AT5G14460/AT1G07910/AT3G24560/AT3G16260/AT1G72090/AT3G55160/AT1G20410/AT1G20370/AT2G45270/AT1G76170/AT4G38890/AT1G22660/AT4G18930/AT5G35400/AT4G17610/AT3G56330/AT2G45730/AT5G17660/AT1G01760/AT3G04680/AT3G21300/AT2G04530/AT2G40570/AT5G25480/AT4G04670/AT5G01230/AT3G56120/AT1G78010/AT5G55130/AT1G66520/AT4G36390/AT1G16800/AT5G12410/AT3G06950/AT5G20040…	PRORP1/pde191/EMB86/-/-/-/ATRNL/RSY3/TRZ4/-/-/-/-/GCP1/-/-/-/-/-/-/-/-/-/-/CLPS3/-/TRZ2/-/DNMT2/-/-/-/-/MOCS3/pde194/-/-/-/-/ATIPT9/TRZ1/-/NCS6/-/-/-/CTU2/-/-/PRORP2/TADA/-/PNP1/-/-/TRM112B/-	57
BP	GO:0043038	amino acid activation	31|5330	57|18266	5.85474922359317e-05	0.00271306869681978	AT5G49030/AT5G22800/AT2G31170/AT1G48520/AT3G58140/AT1G66530/AT2G04842/AT4G04350/AT5G16715/AT4G33760/AT3G44740/AT3G02660/AT3G25660/AT3G13490/AT2G33840/AT3G59980/AT1G09620/AT5G64050/AT4G39280/AT3G56300/AT5G52520/AT1G25350/AT5G03406/AT2G40660/AT3G02760/AT3G46100/AT1G72550/AT4G32915/AT3G55400/AT4G26300/AT1G11870	OVA2/EMB86/SYCO/GATB/-/-/EMB2761/EMB2369/EMB2247/-/-/EMB2768/GATA/OVA5/-/-/-/OVA3/-/-/OVA6/OVA9/-/-/-/ATHRS1/-/GATC/OVA1/emb1027/OVA7	31
BP	GO:0043039	tRNA aminoacylation	31|5330	57|18266	5.85474922359317e-05	0.00271306869681978	AT5G49030/AT5G22800/AT2G31170/AT1G48520/AT3G58140/AT1G66530/AT2G04842/AT4G04350/AT5G16715/AT4G33760/AT3G44740/AT3G02660/AT3G25660/AT3G13490/AT2G33840/AT3G59980/AT1G09620/AT5G64050/AT4G39280/AT3G56300/AT5G52520/AT1G25350/AT5G03406/AT2G40660/AT3G02760/AT3G46100/AT1G72550/AT4G32915/AT3G55400/AT4G26300/AT1G11870	OVA2/EMB86/SYCO/GATB/-/-/EMB2761/EMB2369/EMB2247/-/-/EMB2768/GATA/OVA5/-/-/-/OVA3/-/-/OVA6/OVA9/-/-/-/ATHRS1/-/GATC/OVA1/emb1027/OVA7	31
BP	GO:0010207	photosystem II assembly	18|5330	27|18266	6.01035295979759e-05	0.00273359756838202	AT5G35220/AT1G54500/AT4G35760/AT2G20890/AT5G48790/AT3G15095/AT1G34000/AT1G02910/AT1G05385/AT3G46610/AT5G24120/AT4G35250/AT3G60370/AT5G02120/AT1G03600/AT3G22690/AT4G10340/AT1G16720	EGY1/-/-/THF1/-/-/OHP2/LPA1/PSB27-2/-/SIGE/-/-/OHP1/PSB27-1/-/LHCB5/HCF173	18
BP	GO:1900865	chloroplast RNA modification	12|5330	15|18266	6.73184028106049e-05	0.00300607267823356	AT3G14330/AT1G10910/AT3G22150/AT1G47580/AT5G08280/AT3G20930/AT4G18520/AT1G11430/AT5G17790/AT2G45350/AT4G37380/AT5G59200	PCMP-H57/-/PCMP-E95/DYW1/HEMC/-/PCMP-A2/MORF9/VAR3/CRR4/ELI1/PCMP-E41	12
BP	GO:0019252	starch biosynthetic process	21|5330	34|18266	7.87054710965883e-05	0.0034517970895218	AT1G03310/AT1G11720/AT4G39210/AT4G18240/AT5G03420/AT3G16000/AT1G27680/AT3G01180/AT2G39930/AT5G03650/AT5G51820/AT5G39790/AT5G04360/AT3G20440/AT5G24300/AT2G36390/AT2G41680/AT3G30720/AT3G58560/AT2G21590/AT3G55800	ISA2/ATSS3/APL3/SS4/PTST/MFP1/APL2/SS2/ISA1/SBE2.2/PGMP/-/PU1/SBE3/SS1/SBE2.1/NTRC/QQS/CCR4-1/APL4/SBPASE	21
BP	GO:0009073	aromatic amino acid family biosynthetic process	26|5330	46|18266	9.70883584824871e-05	0.00418331593742085	AT2G27820/AT5G57850/AT5G48220/AT1G22410/AT2G22250/AT4G39980/AT2G29690/AT5G66120/AT1G29410/AT2G45300/AT3G07630/AT5G22630/AT3G29200/AT2G36230/AT5G57890/AT5G60890/AT3G28760/AT3G06350/AT5G17990/AT4G02610/AT4G39540/AT5G05590/AT1G69370/AT2G28880/AT5G10870/AT1G48860	ADT3/DAAT/-/-/PAT/DHS1/ASA2/DHQS/PAI3/-/ADT2/ADT5/CM1/HISN3/ASB2/MYB34/-/EMB3004/PAT1/TRPA1/SK2/PAI2/CM3/ADCS/CM2/-	26
BP	GO:0008654	phospholipid biosynthetic process	62|5330	140|18266	9.92583276717591e-05	0.00420307677175587	AT4G15560/AT1G12730/AT4G13830/AT1G01610/AT2G27340/AT5G46850/AT1G22620/AT4G17910/AT4G17190/AT4G30580/AT2G45150/AT2G26930/AT1G60490/AT1G32200/AT3G20480/AT5G47630/AT5G14850/AT5G10170/AT1G63970/AT2G22530/AT1G80860/AT3G21530/AT2G38110/AT1G31910/AT1G11880/AT5G19130/AT3G07140/AT2G40690/AT4G39180/AT1G73600/AT3G54250/AT1G08750/AT3G58130/AT3G01380/AT1G63050/AT3G60620/AT3G43220/AT4G14850/AT3G18850/AT5G17250…	DXS/-/ATJ20/GPAT4/-/-/SAC1/-/FPS2/LPAT1/CDS4/ISPE/ATVPS34/ATS1/LPXK/MTACP2/-/IPS3/ISPF/-/PLMT/-/GPAT6/PMK/-/-/-/GLY1/SFH2/-/MVD2/-/-/-/LPLAT2/CDS5/SAC3/LOI1/LPAT5/-/-/HMGS/-/LPXA/-/PECT1/NMT1/ATNOS1/GPAT8/PIGC/PGPS1/-/-/GPAT1/-/PSD2/MVK/-/PIS2/SOBER1/PNP1/CLS	62
BP	GO:0042558	pteridine-containing compound metabolic process	22|5330	37|18266	0.000119978681336007	0.00484726401028342	AT5G57850/AT5G26780/AT3G10160/AT4G13930/AT4G17360/AT3G59970/AT4G34570/AT5G62980/AT2G16370/AT2G38660/AT4G30000/AT1G78680/AT5G13050/AT5G41480/AT1G29810/AT1G10310/AT4G37930/AT2G28880/AT3G12290/AT2G24580/AT1G50480/AT5G05980	DAAT/SHM2/FPGS2/SHM4/PURU2/MTHFR1/THY-2/FOLB2/THY-1/FOLD1/-/GGH2/5FCL/DHFS/PDL2/-/SHM1/ADCS/FOLD2/-/THFS/FPGS1	22
BP	GO:0016109	tetraterpenoid biosynthetic process	18|5330	28|18266	0.000122365785275884	0.00484726401028342	AT5G57030/AT5G17230/AT1G31800/AT3G10230/AT3G11945/AT4G15110/AT4G14210/AT5G61670/AT5G06130/AT1G63970/AT2G26670/AT5G49650/AT1G06820/AT4G31390/AT3G53130/AT5G67030/AT3G03710/AT4G10620	LUT2/PSY/CYP97A3/LCY1/PDS2/CYP97B3/PDS/OR/ORLIKE/ISPF/HO1/XK-2/CRTISO/ABC1K1/CYP97C1/ZEP/PNP1/-	18
BP	GO:0016117	carotenoid biosynthetic process	18|5330	28|18266	0.000122365785275884	0.00484726401028342	AT5G57030/AT5G17230/AT1G31800/AT3G10230/AT3G11945/AT4G15110/AT4G14210/AT5G61670/AT5G06130/AT1G63970/AT2G26670/AT5G49650/AT1G06820/AT4G31390/AT3G53130/AT5G67030/AT3G03710/AT4G10620	LUT2/PSY/CYP97A3/LCY1/PDS2/CYP97B3/PDS/OR/ORLIKE/ISPF/HO1/XK-2/CRTISO/ABC1K1/CYP97C1/ZEP/PNP1/-	18
BP	GO:0042168	heme metabolic process	18|5330	28|18266	0.000122365785275884	0.00484726401028342	AT2G26550/AT5G14220/AT2G20180/AT2G40490/AT3G14930/AT4G01690/AT4G03205/AT5G08280/AT3G48730/AT2G30390/AT1G03475/AT2G26670/AT1G50170/AT5G63570/AT1G58290/AT1G69720/AT2G26540/AT3G21200	HO2/HEMG2/PIF1/HEME2/HEME1/PPOX1/hemf2/HEMC/GSA2/FC2/CPX1/HO1/SIRB/GSA1/HEMA1/HO3/UROS/GLUTRBP	18
BP	GO:0009668	plastid membrane organization	29|5330	54|18266	0.000135776484389241	0.0052931277088885	AT5G35220/AT4G20130/AT5G19540/AT5G12130/AT1G03160/AT5G18570/AT2G20890/AT1G74730/AT3G24590/AT1G32500/AT1G28530/AT5G22830/AT5G08050/AT1G50250/AT5G24314/AT1G56190/AT5G42270/AT2G04540/AT4G31390/AT3G62910/AT4G18160/AT3G47450/AT3G22690/AT2G39290/AT1G35680/AT2G30170/AT3G61320/AT2G31530/AT3G12780	EGY1/PTAC14/-/TERC/FZL/OBGL/THF1/-/PLSP1/ABCI7/-/MRS2-11/-/FTSH1/PTAC7/-/FTSH5/KAS/ABC1K1/APG3/TPK3/ATNOS1/-/PGPS1/RPL21/-/-/SCY2/PGK1	29
BP	GO:0006760	folic acid-containing compound metabolic process	21|5330	35|18266	0.000142759842452218	0.00531239656155525	AT5G57850/AT5G26780/AT3G10160/AT4G13930/AT4G17360/AT3G59970/AT4G34570/AT5G62980/AT2G16370/AT2G38660/AT4G30000/AT1G78680/AT5G13050/AT5G41480/AT1G10310/AT4G37930/AT2G28880/AT3G12290/AT2G24580/AT1G50480/AT5G05980	DAAT/SHM2/FPGS2/SHM4/PURU2/MTHFR1/THY-2/FOLB2/THY-1/FOLD1/-/GGH2/5FCL/DHFS/-/SHM1/ADCS/FOLD2/-/THFS/FPGS1	21
BP	GO:0016108	tetraterpenoid metabolic process	21|5330	35|18266	0.000142759842452218	0.00531239656155525	AT5G57030/AT5G17230/AT1G31800/AT1G67080/AT3G10230/AT1G08550/AT3G11945/AT4G15110/AT4G14210/AT5G61670/AT5G06130/AT1G63970/AT2G26670/AT5G49650/AT1G06820/AT4G00370/AT4G31390/AT3G53130/AT5G67030/AT3G03710/AT4G10620	LUT2/PSY/CYP97A3/ABA4/LCY1/VDE1/PDS2/CYP97B3/PDS/OR/ORLIKE/ISPF/HO1/XK-2/CRTISO/PHT4;4/ABC1K1/CYP97C1/ZEP/PNP1/-	21
BP	GO:0016116	carotenoid metabolic process	21|5330	35|18266	0.000142759842452218	0.00531239656155525	AT5G57030/AT5G17230/AT1G31800/AT1G67080/AT3G10230/AT1G08550/AT3G11945/AT4G15110/AT4G14210/AT5G61670/AT5G06130/AT1G63970/AT2G26670/AT5G49650/AT1G06820/AT4G00370/AT4G31390/AT3G53130/AT5G67030/AT3G03710/AT4G10620	LUT2/PSY/CYP97A3/ABA4/LCY1/VDE1/PDS2/CYP97B3/PDS/OR/ORLIKE/ISPF/HO1/XK-2/CRTISO/PHT4;4/ABC1K1/CYP97C1/ZEP/PNP1/-	21
BP	GO:0009768	photosynthesis, light harvesting in photosystem I	15|5330	22|18266	0.000172943080719249	0.00632306259847604	AT2G05070/AT3G27690/AT2G05100/AT3G08940/AT1G08380/AT1G15820/AT1G61520/AT1G19150/AT1G45474/AT3G61470/AT2G34430/AT4G10340/AT5G01530/AT2G40100/AT5G54270	LHCB2.2/LHCB2.4/LHCB2.1/LHCB4.2/PSAO/LHCB6/LHCA3/LHCA6/LHCA5/LHCA2/LHB1B1/LHCB5/LHCB4.1/LHCB4.3/LHCB3	15
BP	GO:0072330	monocarboxylic acid biosynthetic process	120|5330	310|18266	0.000176630321111455	0.00632306259847604	AT2G15090/AT5G48880/AT3G48530/AT5G57850/AT5G35930/AT2G28630/AT2G26250/AT1G79700/AT2G43360/AT3G02630/AT1G67080/AT2G32720/AT4G13840/AT1G22640/AT1G62640/AT2G38010/AT2G18950/AT5G02890/AT2G46110/AT3G56130/AT1G64670/AT5G04530/AT4G34020/AT1G36160/AT1G13280/AT1G36180/AT4G13050/AT5G59770/AT5G65010/AT5G08415/AT1G06080/AT5G47810/AT2G37040/AT1G18870/AT2G03440/AT5G47630/AT3G25540/AT1G74030/AT5G61580/AT3G54010…	KCS8/KAT5/KING1/DAAT/-/KCS12/FDH/-/BIO2/S-ACP-DES5/ABA4/CYTB5-B/CER26/MYB3/KAS III/-/HPT1/-/KPHMT1/-/BDG1/KCS19/DJ1C/ACC1/AOC4/ACC2/FATA2/-/ASN2/LIP1P/ADS1/PFK2/PAL1/ICS2/NRP1/MTACP2/LAG1/ENO1/PFK4/PAS1/AAE13/ECR/EMB3003/CAC3/CER2/-/ISS1/AIM1/4CLL7/GLB1/-/PAS2/HXK1/CBP60C/FUM2/HXK3/KAT1/DJ1B/AAE15/XERICO/-/MFDR/ACLA-3/-/PFK6/FLU/AAO2/FAD4/AKINBETA1/DJ1D/-/PKP3/BIO3-BIO1/CYP74A/ASN3/-/AMI1/KAS/PAN…	120
BP	GO:0006644	phospholipid metabolic process	90|5330	222|18266	0.000177643045315491	0.00632306259847604	AT4G15560/AT1G12730/AT4G13830/AT1G01610/AT4G19860/AT1G31190/AT2G27340/AT5G46850/AT1G22620/AT2G06925/AT4G39120/AT4G17910/AT4G17190/AT4G30580/AT2G45150/AT3G51830/AT2G26930/AT1G60490/AT1G32200/AT3G20480/AT5G47630/AT5G14850/AT5G10170/AT1G63970/AT2G32010/AT3G02600/AT2G03890/AT2G22530/AT1G80860/AT4G34650/AT3G21530/AT2G38110/AT1G31910/AT1G11880/AT3G48610/AT4G05090/AT5G19130/AT3G07140/AT2G40690/AT4G39180…	DXS/-/ATJ20/GPAT4/LCAT4/IMPL1/-/-/SAC1/PLA2-ALPHA/IMPL2/-/FPS2/LPAT1/CDS4/SAC8/ISPE/ATVPS34/ATS1/LPXK/MTACP2/-/IPS3/ISPF/IP5P7/LPP3/PI4KG7/-/PLMT/SQS2/-/GPAT6/PMK/-/NPC6/-/-/-/GLY1/SFH2/-/FLCY/-/MVD2/-/-/-/LPLAT2/CDS5/IP5P6/VTC4/NPC1/SAC3/FAD4/LOI1/LPAT5/-/-/HMGS/PIP5K7/PI4KB2/-/LPXA/NPC2/-/PECT1/NMT1/ATNOS1/GPAT8/PIGC/PGPS1/-/SAL1/-/-/PI4KA1/IP5P1/IP5P4/SAL3/GPAT1/-/IP5P3/PSD2/MVK/-/PIS2/SOBER1/…	90
BP	GO:0046417	chorismate metabolic process	11|5330	14|18266	0.000186294632360744	0.00653628024397125	AT1G22410/AT4G39980/AT5G66120/AT2G45300/AT3G29200/AT3G06350/AT4G39540/AT1G69370/AT2G28880/AT5G10870/AT1G48860	-/DHS1/DHQS/-/CM1/EMB3004/SK2/CM3/ADCS/CM2/-	11
BP	GO:0019682	glyceraldehyde-3-phosphate metabolic process	22|5330	38|18266	0.000206668698690017	0.00714899047862931	AT5G35790/AT5G44520/AT4G15560/AT2G45290/AT4G13830/AT3G04790/AT2G26930/AT1G09420/AT1G13700/AT3G60750/AT1G63970/AT1G24280/AT3G27300/AT5G13420/AT1G12230/AT4G14850/AT5G41670/AT3G47450/AT1G64190/AT3G03710/AT1G63290/AT3G49360	G6PD1/-/DXS/TKL-2/ATJ20/RPI3/ISPE/G6PD4/PGL1/TKL-1/ISPF/G6PD3/G6PD5/-/-/LOI1/PGD3/ATNOS1/PGD1/PNP1/-/PGL2	22
BP	GO:0006661	phosphatidylinositol biosynthetic process	24|5330	43|18266	0.000232852165947648	0.00794284610510309	AT1G12730/AT2G27340/AT5G46850/AT1G22620/AT4G17910/AT1G60490/AT5G14850/AT2G22530/AT3G21530/AT1G11880/AT5G19130/AT3G07140/AT1G08750/AT3G58130/AT3G01380/AT3G43220/AT5G17250/AT4G35905/AT2G39445/AT2G34980/AT1G16040/AT3G07180/AT1G16560/AT4G38570	-/-/-/SAC1/-/ATVPS34/-/-/-/-/-/-/-/-/-/SAC3/-/-/-/PIGC/-/-/-/PIS2	24
BP	GO:0006739	NADP metabolic process	21|5330	36|18266	0.000248696143379248	0.00836709216629359	AT5G35790/AT5G44520/AT2G45290/AT3G04790/AT1G09420/AT1G13700/AT5G20070/AT3G60750/AT1G24280/AT3G27300/AT5G14590/AT5G13420/AT1G12230/AT3G20790/AT5G41670/AT1G64190/AT1G54340/AT1G65930/AT5G49970/AT1G63290/AT3G49360	G6PD1/-/TKL-2/RPI3/G6PD4/PGL1/NUDT19/TKL-1/G6PD3/G6PD5/-/-/-/-/PGD3/PGD1/ICDH/CICDH/PPOX1/-/PGL2	21
BP	GO:0030422	production of siRNA involved in RNA interference	23|5330	41|18266	0.000283130141469256	0.00939685983038504	AT2G27040/AT1G14790/AT3G46960/AT4G37510/AT5G04290/AT5G23570/AT5G09860/AT2G40030/AT3G49500/AT1G24450/AT1G56310/AT3G15390/AT1G54440/AT3G43920/AT5G20320/AT3G62800/AT2G19430/AT2G19930/AT3G20420/AT4G24500/AT3G23780/AT2G19910/AT1G69440	AGO4/RDR1/SKI2/RNC1/RDM3/SGS3/THO1/NRPE1/RDR6/NFD2/-/SDE5/-/DCL3/DCL4/DBR4/THO6/-/RTL2/SIC/NRPD2/RDR3/AGO7	23
BP	GO:0046474	glycerophospholipid biosynthetic process	41|5330	87|18266	0.000294973302589319	0.00965070794873949	AT1G12730/AT2G27340/AT5G46850/AT1G22620/AT4G17910/AT4G30580/AT2G45150/AT1G60490/AT1G32200/AT5G14850/AT2G22530/AT1G80860/AT3G21530/AT1G11880/AT5G19130/AT3G07140/AT4G39180/AT1G73600/AT1G08750/AT3G58130/AT3G01380/AT3G60620/AT3G43220/AT3G18850/AT5G17250/AT4G35905/AT4G09760/AT2G39445/AT2G38670/AT3G18000/AT4G00400/AT2G34980/AT2G39290/AT1G16040/AT3G07180/AT1G06520/AT1G16560/AT5G57190/AT4G38570/AT4G22305…	-/-/-/SAC1/-/LPAT1/CDS4/ATVPS34/ATS1/-/-/PLMT/-/-/-/-/SFH2/-/-/-/-/CDS5/SAC3/LPAT5/-/-/-/-/PECT1/NMT1/GPAT8/PIGC/PGPS1/-/-/GPAT1/-/PSD2/PIS2/SOBER1/CLS	41
BP	GO:0051156	glucose 6-phosphate metabolic process	20|5330	34|18266	0.000298637542387704	0.00965070794873949	AT5G35790/AT5G44520/AT2G45290/AT3G04790/AT1G09420/AT1G13700/AT3G60750/AT1G24280/AT4G29130/AT3G27300/AT1G47840/AT5G13420/AT1G12230/AT5G41670/AT1G64190/AT4G24620/AT1G47845/AT1G63290/AT5G42740/AT3G49360	G6PD1/-/TKL-2/RPI3/G6PD4/PGL1/TKL-1/G6PD3/HXK1/G6PD5/HXK3/-/-/PGD3/PGD1/PGI1/-/-/PGIC/PGL2	20
BP	GO:0006733	oxidoreduction coenzyme metabolic process	61|5330	142|18266	0.000311669500409828	0.00985295096718684	AT5G35790/AT5G44520/AT5G57030/AT1G60600/AT2G30490/AT3G10230/AT2G45290/AT4G23660/AT1G04410/AT3G04790/AT2G22570/AT5G47810/AT1G09420/AT1G13700/AT1G74030/AT5G10730/AT5G61580/AT5G20070/AT3G60750/AT1G34430/AT2G30920/AT1G24280/AT4G26520/AT1G56190/AT2G40690/AT4G29130/AT3G07690/AT5G50950/AT3G27300/AT1G47840/AT5G14590/AT5G13420/AT1G12230/AT4G32840/AT3G20790/AT1G32440/AT5G55810/AT5G41670/AT3G54320/AT1G20950…	G6PD1/-/LUT2/ABC4/CYP73A5/LCY1/TKL-2/AtPPT1/MDH1/RPI3/NIC1/PFK2/G6PD4/PGL1/ENO1/-/PFK4/NUDT19/TKL-1/EMB3003/COQ3/G6PD3/-/-/GLY1/HXK1/-/FUM2/G6PD5/HXK3/-/-/-/PFK6/-/PKP3/AtNMNAT/PGD3/WRI1/PFP-ALPHA1/-/-/-/PGD1/PFK3/PFP-BETA1/ICDH/PFP-BETA2/-/FBA5/PGI1/-/-/PDH-E1 BETA/CICDH/GAPC2/PGK1/PPOX1/-/PGIC/PGL2	61
BP	GO:0006551	leucine metabolic process	16|5330	25|18266	0.000316931240394039	0.00985295096718684	AT5G65780/AT4G34030/AT1G03090/AT5G23010/AT5G16290/AT5G14200/AT2G43090/AT1G31180/AT1G74040/AT3G58990/AT1G18500/AT4G20930/AT3G49680/AT2G43400/AT3G45300/AT4G13430	ATBCAT-5/MCCB/MCCA/MAM1/VAT1/IMDH3/-/ATIMD3/IPMS2/IPMI1/IPMS1/-/BCAT3/ETFQO/IVD/IIL1	16
BP	GO:0042398	cellular modified amino acid biosynthetic process	16|5330	25|18266	0.000316931240394039	0.00985295096718684	AT5G57850/AT3G10160/AT4G29890/AT2G46110/AT4G34570/AT5G62980/AT2G16370/AT4G30000/AT4G23100/AT5G13050/AT5G41480/AT5G48840/AT3G61530/AT2G28880/AT1G50480/AT5G05980	DAAT/FPGS2/-/KPHMT1/THY-2/FOLB2/THY-1/-/GSH1/5FCL/DHFS/PANC/KPHMT2/ADCS/THFS/FPGS1	16
BP	GO:0006418	tRNA aminoacylation for protein translation	28|5330	54|18266	0.000382527743050097	0.011743601711638	AT5G49030/AT5G22800/AT2G31170/AT3G58140/AT1G66530/AT2G04842/AT4G04350/AT5G16715/AT4G33760/AT3G44740/AT3G02660/AT3G13490/AT2G33840/AT3G59980/AT1G09620/AT5G64050/AT4G39280/AT3G56300/AT5G52520/AT1G25350/AT5G03406/AT2G40660/AT3G02760/AT3G46100/AT1G72550/AT3G55400/AT4G26300/AT1G11870	OVA2/EMB86/SYCO/-/-/EMB2761/EMB2369/EMB2247/-/-/EMB2768/OVA5/-/-/-/OVA3/-/-/OVA6/OVA9/-/-/-/ATHRS1/-/OVA1/emb1027/OVA7	28
BP	GO:0046488	phosphatidylinositol metabolic process	44|5330	96|18266	0.000389462588826815	0.0118088903476377	AT1G12730/AT1G31190/AT2G27340/AT5G46850/AT1G22620/AT4G39120/AT4G17910/AT3G51830/AT1G60490/AT5G14850/AT2G32010/AT2G03890/AT2G22530/AT3G21530/AT1G11880/AT4G05090/AT5G19130/AT3G07140/AT2G43900/AT1G08750/AT3G58130/AT3G01380/AT1G05470/AT3G02870/AT3G43220/AT3G18850/AT5G17250/AT4G35905/AT1G10900/AT5G09350/AT2G39445/AT2G34980/AT1G16040/AT5G63980/AT3G07180/AT2G31830/AT1G49340/AT1G34120/AT3G63240/AT5G63990…	-/IMPL1/-/-/SAC1/IMPL2/-/SAC8/ATVPS34/-/IP5P7/PI4KG7/-/-/-/-/-/-/-/-/-/-/IP5P6/VTC4/SAC3/LPAT5/-/-/PIP5K7/PI4KB2/-/PIGC/-/SAL1/-/-/PI4KA1/IP5P1/IP5P4/SAL3/-/IP5P3/PIS2/-	44
BP	GO:0042793	plastid transcription	9|5330	11|18266	0.000457444511439426	0.0137010209767711	AT4G20130/AT1G74850/AT2G34640/AT5G67570/AT1G21600/AT5G24314/AT4G02990/AT1G69200/AT3G54090	PTAC14/PTAC2/PTAC12/DG1/PTAC6/PTAC7/MTERF4/FLN2/FLN1	9
BP	GO:0005983	starch catabolic process	12|5330	17|18266	0.000492186590696114	0.0144954605914899	AT4G09020/AT1G69830/AT1G10760/AT5G26570/AT3G10940/AT5G64860/AT2G39930/AT3G01510/AT5G04360/AT3G52180/AT2G40840/AT5G17520	ISA3/AMY3/GWD1/GWD3/LSF2/DPE1/ISA1/LSF1/PU1/DSP4/DPE2/MEX1	12
BP	GO:0046653	tetrahydrofolate metabolic process	17|5330	28|18266	0.00050794581492861	0.0144954605914899	AT5G57850/AT5G26780/AT4G13930/AT4G17360/AT3G59970/AT4G34570/AT5G62980/AT2G16370/AT2G38660/AT4G30000/AT5G13050/AT5G41480/AT4G37930/AT2G28880/AT3G12290/AT2G24580/AT1G50480	DAAT/SHM2/SHM4/PURU2/MTHFR1/THY-2/FOLB2/THY-1/FOLD1/-/5FCL/DHFS/SHM1/ADCS/FOLD2/-/THFS	17
BP	GO:0006782	protoporphyrinogen IX biosynthetic process	11|5330	15|18266	0.000513479263623626	0.0144954605914899	AT5G14220/AT2G40490/AT3G14930/AT4G01690/AT4G03205/AT5G08280/AT3G48730/AT1G03475/AT5G63570/AT1G58290/AT2G26540	HEMG2/HEME2/HEME1/PPOX1/hemf2/HEMC/GSA2/CPX1/GSA1/HEMA1/UROS	11
BP	GO:0010206	photosystem II repair	11|5330	15|18266	0.000513479263623626	0.0144954605914899	AT1G54780/AT5G39830/AT3G27925/AT4G18370/AT1G50250/AT2G47940/AT4G02530/AT5G42270/AT1G03600/AT5G01500/AT1G75690	TLP18.3/DEGP8/DEGP1/DEGP5/FTSH1/DEGP2/-/FTSH5/PSB27-1/TAAC/LQY1	11
BP	GO:0046501	protoporphyrinogen IX metabolic process	11|5330	15|18266	0.000513479263623626	0.0144954605914899	AT5G14220/AT2G40490/AT3G14930/AT4G01690/AT4G03205/AT5G08280/AT3G48730/AT1G03475/AT5G63570/AT1G58290/AT2G26540	HEMG2/HEME2/HEME1/PPOX1/hemf2/HEMC/GSA2/CPX1/GSA1/HEMA1/UROS	11
BP	GO:0006400	tRNA modification	41|5330	89|18266	0.000532030032121711	0.0148484745328514	AT5G22800/AT2G13440/AT2G39670/AT5G14460/AT1G72090/AT3G55160/AT1G20410/AT1G20370/AT2G45270/AT1G76170/AT4G38890/AT5G35400/AT4G17610/AT3G56330/AT2G45730/AT5G17660/AT1G01760/AT3G21300/AT2G40570/AT4G04670/AT5G01230/AT3G56120/AT1G78010/AT5G55130/AT1G66520/AT4G36390/AT5G12410/AT3G06950/AT5G20040/AT1G31600/AT2G44270/AT3G63510/AT1G10490/AT4G35910/AT1G76120/AT2G22400/AT1G68720/AT3G44150/AT1G60230/AT1G78190…	EMB86/-/-/-/-/-/-/-/GCP1/-/-/-/-/-/-/-/-/-/-/-/-/-/-/MOCS3/pde194/-/-/-/ATIPT9/-/NCS6/-/-/CTU2/-/-/TADA/-/-/TRM112B/-	41
BP	GO:0045017	glycerolipid biosynthetic process	49|5330	111|18266	0.000553792672565691	0.0152821888069813	AT3G10520/AT1G12730/AT2G27340/AT5G46850/AT1G22620/AT4G17910/AT4G30580/AT2G45150/AT1G60490/AT1G32200/AT5G14850/AT2G22530/AT1G80860/AT3G21530/AT1G11880/AT5G19130/AT3G07140/AT2G40690/AT4G39180/AT1G73600/AT1G08750/AT3G58130/AT3G01380/AT1G63050/AT3G60620/AT3G43220/AT3G18850/AT5G17250/AT5G13640/AT4G35905/AT3G54320/AT4G09760/AT2G39445/AT2G38670/AT3G18000/AT4G00400/AT2G34980/AT2G39290/AT1G16040/AT3G07180…	AHB2/-/-/-/SAC1/-/LPAT1/CDS4/ATVPS34/ATS1/-/-/PLMT/-/-/-/-/GLY1/SFH2/-/-/-/-/LPLAT2/CDS5/SAC3/LPAT5/-/PDAT1/-/WRI1/-/-/PECT1/NMT1/GPAT8/PIGC/PGPS1/-/-/PLIP1/-/GPAT1/-/PSD2/PIS2/SOBER1/LPPE1/CLS	49
BP	GO:0008299	isoprenoid biosynthetic process	60|5330	142|18266	0.000582955767436663	0.015908215164716	AT5G57030/AT4G15560/AT5G25900/AT1G79460/AT5G17230/AT1G31800/AT1G67080/AT3G21420/AT3G10230/AT4G17600/AT3G11945/AT1G10830/AT1G64670/AT4G15110/AT4G13830/AT4G23660/AT4G14210/AT4G25420/AT5G61670/AT1G78510/AT4G38460/AT4G17190/AT5G06130/AT2G26930/AT2G03440/AT1G26640/AT2G32440/AT1G63970/AT2G26670/AT5G49650/AT5G65640/AT1G31910/AT1G06820/AT3G54250/AT2G04240/AT5G48230/AT1G11755/AT3G43600/AT1G17050/AT4G14850…	LUT2/DXS/KO/GA2/PSY/CYP97A3/ABA4/-/LCY1/LIL3.1/PDS2/Z-ISO/BDG1/CYP97B3/ATJ20/AtPPT1/PDS/GA20OX1/OR/SPS1/GGR/FPS2/ORLIKE/ISPE/NRP1/IPK/KAO2/ISPF/HO1/XK-2/BHLH93/PMK/CRTISO/MVD2/XERICO/AAT1/LEW1/AAO2/SPS2/LOI1/CAMS1/HMGS/ABC1K1/-/DXPS3/GA3OX1/CYP97C1/ATH1/ATNOS1/-/LUP2/-/-/MVK/TPS14/ZEP/D27/PNP1/-/HMG2	60
BP	GO:0006720	isoprenoid metabolic process	68|5330	165|18266	0.000607104759205123	0.0163851570176679	AT5G57030/AT4G15560/AT5G25900/AT1G79460/AT5G17230/AT1G31800/AT1G67080/AT3G21420/AT4G19170/AT3G10230/AT1G08550/AT4G17600/AT3G11945/AT1G10830/AT1G64670/AT4G15110/AT4G13830/AT4G23660/AT4G33360/AT4G14210/AT4G25420/AT5G61670/AT1G78510/AT4G38460/AT4G17190/AT5G06130/AT2G26930/AT2G03440/AT1G26640/AT2G32440/AT5G58560/AT1G63970/AT2G26670/AT5G49650/AT5G65640/AT4G34650/AT1G31910/AT1G06820/AT4G00370/AT5G63910…	LUT2/DXS/KO/GA2/PSY/CYP97A3/ABA4/-/CCD4/LCY1/VDE1/LIL3.1/PDS2/Z-ISO/BDG1/CYP97B3/ATJ20/AtPPT1/FLDH/PDS/GA20OX1/OR/SPS1/GGR/FPS2/ORLIKE/ISPE/NRP1/IPK/KAO2/FOLK/ISPF/HO1/XK-2/BHLH93/SQS2/PMK/CRTISO/PHT4;4/FLCY/MVD2/XERICO/AAT1/LEW1/AAO2/SPS2/LOI1/CAMS1/HMGS/ABC1K1/-/DXPS3/GA3OX1/CYP97C1/ATH1/ATNOS1/-/LUP2/-/-/-/MVK/TPS14/ZEP/D27/PNP1/-/HMG2	68
BP	GO:0006783	heme biosynthetic process	15|5330	24|18266	0.000707166492992423	0.0188782707259716	AT5G14220/AT2G20180/AT2G40490/AT3G14930/AT4G01690/AT4G03205/AT5G08280/AT3G48730/AT2G30390/AT1G03475/AT1G50170/AT5G63570/AT1G58290/AT2G26540/AT3G21200	HEMG2/PIF1/HEME2/HEME1/PPOX1/hemf2/HEMC/GSA2/FC2/CPX1/SIRB/GSA1/HEMA1/UROS/GLUTRBP	15
BP	GO:0032273	positive regulation of protein polymerization	20|5330	36|18266	0.000828697390954738	0.0218847397009122	AT5G55230/AT2G35110/AT1G29170/AT5G18410/AT2G38440/AT5G17410/AT4G14147/AT5G62880/AT2G31300/AT3G48040/AT1G13180/AT4G35950/AT2G30910/AT4G28950/AT3G27000/AT3G51300/AT2G22640/AT2G34150/AT2G44690/AT1G75840	ATMAP65-1/NAP1/SCAR3/PIR/SCAR2/-/ARPC4/ARAC10/ARPC1B/ARAC8/ARP3/ARAC6/ARPC1A/ARAC7/ARP2/ARAC11/BRK1/SCAR1/ARAC9/ARAC5	20
BP	GO:0043650	dicarboxylic acid biosynthetic process	17|5330	29|18266	0.000895056846910578	0.0233857405958764	AT1G22410/AT4G39980/AT2G41220/AT4G34570/AT5G62980/AT5G66120/AT2G16370/AT2G45300/AT5G52100/AT4G30000/AT3G06350/AT5G41480/AT2G44040/AT4G39540/AT2G28880/AT1G48860/AT1G50480	-/DHS1/GLU2/THY-2/FOLB2/DHQS/THY-1/-/DAPB3/-/EMB3004/DHFS/DAPB1/SK2/ADCS/-/THFS	17
BP	GO:0071370	cellular response to gibberellin stimulus	32|5330	67|18266	0.000985669500706527	0.0254821504603709	AT5G14920/AT1G12240/AT5G25900/AT1G79460/AT2G20180/AT1G74670/AT4G25420/AT5G15230/AT5G63470/AT1G62660/AT1G14920/AT5G27320/AT1G66350/AT5G39760/AT3G50700/AT5G15160/AT4G30410/AT2G18300/AT5G17490/AT1G15550/AT5G56860/AT4G26150/AT2G01570/AT5G39860/AT2G14900/AT3G58070/AT1G08970/AT1G09530/AT3G03450/AT3G05120/AT1G22690/AT5G06100	GASA14/BFRUCT4/KO/GA2/PIF1/GASA6/GA20OX1/GASA4/NFYC4/BFRUCT3/GAI/GID1C/RGL1/ZHD10/GAF1/PRE2/IBL1/-/RGL3/GA3OX1/GATA21/GATA22/RGA/PRE1/GASA7/GIS/NFYC9/PIF3/RGL2/GID1A/GASA9/MYB33	32
BP	GO:0046486	glycerolipid metabolic process	74|5330	185|18266	0.000996188131295374	0.02548581302564	AT3G10520/AT1G12730/AT1G80460/AT1G31190/AT2G27340/AT5G46850/AT1G22620/AT4G39120/AT4G17910/AT4G30580/AT2G45150/AT3G51830/AT1G60490/AT1G32200/AT5G10050/AT5G14850/AT2G32010/AT2G03890/AT2G22530/AT1G80860/AT3G21530/AT1G11880/AT4G05090/AT5G19130/AT3G07140/AT2G40690/AT4G39180/AT2G43900/AT1G73600/AT1G33270/AT1G08750/AT3G58130/AT3G01380/AT1G30010/AT1G63050/AT3G60620/AT1G05470/AT3G02870/AT3G43220/AT4G27030…	AHB2/-/GLPK/IMPL1/-/-/SAC1/IMPL2/-/LPAT1/CDS4/SAC8/ATVPS34/ATS1/-/-/IP5P7/PI4KG7/-/PLMT/-/-/-/-/-/GLY1/SFH2/-/-/-/-/-/-/NMAT1/LPLAT2/CDS5/IP5P6/VTC4/SAC3/FAD4/LPAT5/-/PDAT1/-/PIP5K7/WRI1/PI4KB2/-/-/PECT1/NMT1/GPAT8/PIGC/PGPS1/-/SAL1/-/-/PI4KA1/PLIP1/-/IP5P1/IP5P4/SAL3/GPAT1/-/IP5P3/PSD2/-/PIS2/SOBER1/LPPE1/-/CLS	74
BP	GO:0042559	pteridine-containing compound biosynthetic process	12|5330	18|18266	0.00108412744045792	0.0274496597295325	AT5G57850/AT3G10160/AT4G34570/AT5G62980/AT2G16370/AT4G30000/AT5G13050/AT5G41480/AT1G29810/AT2G28880/AT1G50480/AT5G05980	DAAT/FPGS2/THY-2/FOLB2/THY-1/-/5FCL/DHFS/PDL2/ADCS/THFS/FPGS1	12
BP	GO:0006650	glycerophospholipid metabolic process	63|5330	154|18266	0.0011772829863051	0.029398391314188	AT1G12730/AT1G31190/AT2G27340/AT5G46850/AT1G22620/AT4G39120/AT4G17910/AT4G30580/AT2G45150/AT3G51830/AT1G60490/AT1G32200/AT5G14850/AT2G32010/AT2G03890/AT2G22530/AT1G80860/AT3G21530/AT1G11880/AT4G05090/AT5G19130/AT3G07140/AT2G40690/AT4G39180/AT2G43900/AT1G73600/AT1G08750/AT3G58130/AT3G01380/AT3G60620/AT1G05470/AT3G02870/AT3G43220/AT4G27030/AT3G18850/AT5G17250/AT4G35905/AT1G10900/AT5G09350/AT4G09760…	-/IMPL1/-/-/SAC1/IMPL2/-/LPAT1/CDS4/SAC8/ATVPS34/ATS1/-/IP5P7/PI4KG7/-/PLMT/-/-/-/-/-/GLY1/SFH2/-/-/-/-/-/CDS5/IP5P6/VTC4/SAC3/FAD4/LPAT5/-/-/PIP5K7/PI4KB2/-/-/PECT1/NMT1/GPAT8/PIGC/PGPS1/-/SAL1/-/-/PI4KA1/IP5P1/IP5P4/SAL3/GPAT1/-/IP5P3/PSD2/-/PIS2/SOBER1	63
BP	GO:0016054	organic acid catabolic process	64|5330	157|18266	0.00120375627602394	0.029398391314188	AT3G23810/AT5G48880/AT5G26780/AT4G34030/AT4G13360/AT5G62530/AT4G13930/AT4G08900/AT4G33010/AT1G68890/AT2G37040/AT1G03090/AT4G00520/AT1G03000/AT1G06550/AT5G14780/AT5G08470/AT1G11860/AT3G16170/AT4G16800/AT5G65640/AT3G13450/AT3G06680/AT1G80360/AT4G29010/AT1G71180/AT5G63910/AT1G04710/AT5G48230/AT3G05290/AT2G14170/AT1G79810/AT1G70580/AT2G22780/AT2G16790/AT1G48420/AT4G35220/AT2G35690/AT4G37930/AT1G12050…	SAHH2/KAT5/SHM2/MCCB/-/ALDH12A1/SHM4/ARGAH1/GLDP1/PHYLLO/PAL1/MCCA/-/PEX6/-/FDH1/PEX1/-/AAE13/-/BHLH93/DIN4/-/ISS1/AIM1/-/FLCY/KAT1/AAT1/PNC1/ALDH6B2/PEX2/GGAT2/PMDH1/-/DCD/CYCLASE2/ACX1.2/SHM1/FAH/ACX3/PGD3/-/ECI3/PAL2/-/-/PGD1/-/-/ETFQO/-/CSY3/ASN1/IVD/-/PEX10/DLD/PAL3/-/LCD/MGL/ETFA/GDH2	64
BP	GO:0046395	carboxylic acid catabolic process	64|5330	157|18266	0.00120375627602394	0.029398391314188	AT3G23810/AT5G48880/AT5G26780/AT4G34030/AT4G13360/AT5G62530/AT4G13930/AT4G08900/AT4G33010/AT1G68890/AT2G37040/AT1G03090/AT4G00520/AT1G03000/AT1G06550/AT5G14780/AT5G08470/AT1G11860/AT3G16170/AT4G16800/AT5G65640/AT3G13450/AT3G06680/AT1G80360/AT4G29010/AT1G71180/AT5G63910/AT1G04710/AT5G48230/AT3G05290/AT2G14170/AT1G79810/AT1G70580/AT2G22780/AT2G16790/AT1G48420/AT4G35220/AT2G35690/AT4G37930/AT1G12050…	SAHH2/KAT5/SHM2/MCCB/-/ALDH12A1/SHM4/ARGAH1/GLDP1/PHYLLO/PAL1/MCCA/-/PEX6/-/FDH1/PEX1/-/AAE13/-/BHLH93/DIN4/-/ISS1/AIM1/-/FLCY/KAT1/AAT1/PNC1/ALDH6B2/PEX2/GGAT2/PMDH1/-/DCD/CYCLASE2/ACX1.2/SHM1/FAH/ACX3/PGD3/-/ECI3/PAL2/-/-/PGD1/-/-/ETFQO/-/CSY3/ASN1/IVD/-/PEX10/DLD/PAL3/-/LCD/MGL/ETFA/GDH2	64
BP	GO:0009396	folic acid-containing compound biosynthetic process	11|5330	16|18266	0.00120897293270887	0.029398391314188	AT5G57850/AT3G10160/AT4G34570/AT5G62980/AT2G16370/AT4G30000/AT5G13050/AT5G41480/AT2G28880/AT1G50480/AT5G05980	DAAT/FPGS2/THY-2/FOLB2/THY-1/-/5FCL/DHFS/ADCS/THFS/FPGS1	11
BP	GO:0030838	positive regulation of actin filament polymerization	18|5330	32|18266	0.00123546811462508	0.0297481342109725	AT2G35110/AT1G29170/AT5G18410/AT2G38440/AT4G14147/AT5G62880/AT2G31300/AT3G48040/AT1G13180/AT4G35950/AT2G30910/AT4G28950/AT3G27000/AT3G51300/AT2G22640/AT2G34150/AT2G44690/AT1G75840	NAP1/SCAR3/PIR/SCAR2/ARPC4/ARAC10/ARPC1B/ARAC8/ARP3/ARAC6/ARPC1A/ARAC7/ARP2/ARAC11/BRK1/SCAR1/ARAC9/ARAC5	18
BP	GO:0006098	pentose-phosphate shunt	15|5330	25|18266	0.00129251937188999	0.0308196852171051	AT5G35790/AT5G44520/AT2G45290/AT3G04790/AT1G09420/AT1G13700/AT3G60750/AT1G24280/AT3G27300/AT5G13420/AT1G12230/AT5G41670/AT1G64190/AT1G63290/AT3G49360	G6PD1/-/TKL-2/RPI3/G6PD4/PGL1/TKL-1/G6PD3/G6PD5/-/-/PGD3/PGD1/-/PGL2	15
BP	GO:0031936	negative regulation of chromatin silencing	10|5330	14|18266	0.0013088085214228	0.0309080166212922	AT3G18035/AT1G06760/AT2G30620/AT1G48620/AT5G08780/AT5G11470/AT2G36490/AT3G15120/AT3G63270/AT1G22950	HON4/-/-/HON5/-/-/ROS1/-/ALP1/-	10
BP	GO:0005978	glycogen biosynthetic process	9|5330	12|18266	0.00135330700266454	0.0316544952242296	AT4G39210/AT1G27680/AT1G70730/AT5G03650/AT5G51820/AT3G20440/AT2G36390/AT1G23190/AT2G21590	APL3/APL2/PGM2/SBE2.2/PGMP/SBE3/SBE2.1/PGM3/APL4	9
BP	GO:0006928	movement of cell or subcellular component	44|5330	101|18266	0.00143250392079598	0.0331908455610843	AT4G27180/AT5G06670/AT3G51150/AT3G50240/AT2G20290/AT4G27370/AT2G35110/AT5G10470/AT3G49650/AT5G54280/AT3G45850/AT1G21730/AT1G42550/AT5G60930/AT5G62880/AT1G72250/AT5G66310/AT5G56180/AT1G18550/AT3G48040/AT4G05190/AT4G21270/AT2G28620/AT4G35950/AT5G23910/AT3G16060/AT3G44050/AT3G20150/AT1G09170/AT4G28950/AT4G14330/AT2G37420/AT5G55520/AT2G47500/AT5G02370/AT1G18410/AT5G65930/AT3G51300/AT1G08730/AT2G22640…	KIN14M/-/KIN7G/KIN4B/XI-G/VIIIB/NAP1/KCA1/KIN8B/VIII-2/-/KIN7C/PMI1/-/ARAC10/-/KIN7H/ARP8/KIN8A/ARAC8/KIN14D/KIN14C/-/ARAC6/-/KIN13B/KIN12E/KIN12F/-/ARAC7/KIN10A/KIN5B/-/KIN14I/-/-/ZWI/ARAC11/XI-C/BRK1/KIN14T/KIN4A/ARAC9/ARAC5	44
BP	GO:0009072	aromatic amino acid family metabolic process	33|5330	71|18266	0.00148341531194033	0.034049233702107	AT2G27820/AT5G57850/AT5G48220/AT1G22410/AT2G22250/AT4G39980/AT2G29690/AT2G37040/AT5G66120/AT1G29410/AT2G45300/AT3G07630/AT5G22630/AT3G29200/AT1G80360/AT2G36230/AT5G57890/AT5G60890/AT3G28760/AT3G06350/AT5G17990/AT4G35220/AT1G12050/AT4G02610/AT4G39540/AT5G05590/AT3G53260/AT1G69370/AT4G08870/AT2G28880/AT5G10870/AT1G48860/AT5G04230	ADT3/DAAT/-/-/PAT/DHS1/ASA2/PAL1/DHQS/PAI3/-/ADT2/ADT5/CM1/ISS1/HISN3/ASB2/MYB34/-/EMB3004/PAT1/CYCLASE2/FAH/TRPA1/SK2/PAI2/PAL2/CM3/ARGAH2/ADCS/CM2/-/PAL3	33
BP	GO:0090305	nucleic acid phosphodiester bond hydrolysis	113|5330	304|18266	0.00150038646443635	0.0341198995986637	AT3G04720/AT3G51950/AT2G27040/AT2G32230/AT3G13740/AT5G63420/AT1G67660/AT4G37510/AT2G04270/AT1G07910/AT2G05160/AT1G75380/AT4G36270/AT4G31150/AT5G23880/AT2G45700/AT1G50840/AT5G54090/AT3G16260/AT1G19660/AT3G52050/AT3G18500/AT5G41370/AT1G31500/AT4G10890/AT1G24450/AT1G56310/AT1G14210/AT1G54440/AT1G48360/AT5G54260/AT1G34380/AT3G25430/AT3G47490/AT2G40410/AT1G11290/AT3G48425/AT2G15820/AT4G17100/AT1G65070…	HEL/-/AGO4/PRORP1/-/emb2746/-/RNC1/RNE/ATRNL/-/BBD1/-/-/CPSF100/-/POLGAMMA2/-/TRZ4/BBD2/-/-/XPB1/-/-/NFD2/-/-/-/FAN1/MRE11/-/-/-/CAN2/PCMP-H40/APE1L/OTP51/-/-/TDP1/-/RRP6L3/-/NTH2/ZFN1/DCL3/-/-/DCL4/-/-/-/emb2411/-/NMAT1/-/CCR4-5/TRZ2/NEN1/-/-/-/RTL2/CPSF73-I/ARAC8/-/-/-/-/REV3/NTH1/MUS81/POLGAMMA1/RRP41L/UVH3/VCR/SDN1/-/TRZ1/RRP45B/MPS1/MORF5/-/-/CCR4-1/DCP2/-/ALP1/PARN/-/-/MORC2/RRP45A/PRORP2/Z…	113
BP	GO:0051495	positive regulation of cytoskeleton organization	21|5330	40|18266	0.00163543881849393	0.0365148885292827	AT5G55230/AT2G35110/AT1G29170/AT3G18060/AT5G18410/AT2G38440/AT5G17410/AT4G14147/AT5G62880/AT2G31300/AT3G48040/AT1G13180/AT4G35950/AT2G30910/AT4G28950/AT3G27000/AT3G51300/AT2G22640/AT2G34150/AT2G44690/AT1G75840	ATMAP65-1/NAP1/SCAR3/AIP1-2/PIR/SCAR2/-/ARPC4/ARAC10/ARPC1B/ARAC8/ARP3/ARAC6/ARPC1A/ARAC7/ARP2/ARAC11/BRK1/SCAR1/ARAC9/ARAC5	21
BP	GO:1902905	positive regulation of supramolecular fiber organization	21|5330	40|18266	0.00163543881849393	0.0365148885292827	AT5G55230/AT2G35110/AT1G29170/AT3G18060/AT5G18410/AT2G38440/AT5G17410/AT4G14147/AT5G62880/AT2G31300/AT3G48040/AT1G13180/AT4G35950/AT2G30910/AT4G28950/AT3G27000/AT3G51300/AT2G22640/AT2G34150/AT2G44690/AT1G75840	ATMAP65-1/NAP1/SCAR3/AIP1-2/PIR/SCAR2/-/ARPC4/ARAC10/ARPC1B/ARAC8/ARP3/ARAC6/ARPC1A/ARAC7/ARP2/ARAC11/BRK1/SCAR1/ARAC9/ARAC5	21
BP	GO:0034660	ncRNA metabolic process	165|5330	465|18266	0.00169327776663002	0.0374656774310209	AT5G49030/AT2G32230/AT4G38160/AT3G23700/AT5G22800/AT1G12800/AT3G13740/AT2G13440/AT2G31170/AT1G06190/AT1G08540/AT5G63420/AT1G01860/AT2G39670/AT1G48520/AT5G14460/AT4G37510/AT2G04270/AT1G07910/AT5G18570/AT2G39140/AT1G01080/AT1G12244/AT3G24560/AT3G58140/AT3G52150/AT1G66530/AT3G16260/AT1G72090/AT3G55160/AT2G04842/AT4G04350/AT1G20410/AT5G10910/AT1G20370/AT2G45270/AT5G16715/AT1G24450/AT1G76170/AT1G56310…	OVA2/PRORP1/pde191/-/EMB86/-/-/-/SYCO/-/SIGB/emb2746/PFC1/-/GATB/-/RNC1/RNE/ATRNL/OBGL/SVR1/-/-/RSY3/-/PSRP2/-/TRZ4/-/-/EMB2761/EMB2369/-/-/-/GCP1/EMB2247/NFD2/-/-/-/-/-/-/-/-/-/EMB2768/RH39/RRP6L3/-/GATA/-/-/-/OVA5/-/RAP/-/-/-/-/CP31B/-/-/ABH1/DCL/-/-/-/MTERF4/-/CP29B/CLPS3/CP33/-/-/CP29/TRZ2/-/-/OVA3/DNMT2/-/-/-/-/RTL2/-/-/-/HEN2/-/-/MOCS3/CPSF73-I/-/-/-/CBP20/WDR55/pde194/CBF5/-/-/-/RRP41L/FIO…	165
BP	GO:0072524	pyridine-containing compound metabolic process	55|5330	133|18266	0.00174605092101778	0.0382884023394612	AT5G35790/AT5G44520/AT2G45290/AT1G04410/AT3G04790/AT2G22570/AT5G47810/AT1G09420/AT1G13700/AT1G74030/AT5G61580/AT5G20070/AT3G60750/AT1G34430/AT1G24280/AT4G26520/AT1G56190/AT2G40690/AT4G29130/AT2G23600/AT3G07690/AT5G50950/AT3G27300/AT1G47840/AT5G14590/AT5G13420/AT1G12230/AT4G32840/AT3G20790/AT1G32440/AT5G53580/AT5G37850/AT5G55810/AT5G41670/AT3G54320/AT1G20950/AT2G46580/AT2G01220/AT1G64190/AT4G26270…	G6PD1/-/TKL-2/MDH1/RPI3/NIC1/PFK2/G6PD4/PGL1/ENO1/PFK4/NUDT19/TKL-1/EMB3003/G6PD3/-/-/GLY1/HXK1/ACL/-/FUM2/G6PD5/HXK3/-/-/-/PFK6/-/PKP3/PLR1/SOS4/AtNMNAT/PGD3/WRI1/PFP-ALPHA1/PPOX2/-/PGD1/PFK3/PFP-BETA1/ICDH/PFP-BETA2/FBA5/PGI1/-/-/PDH-E1 BETA/CICDH/GAPC2/PGK1/PPOX1/-/PGIC/PGL2	55
BP	GO:0007010	cytoskeleton organization	103|5330	275|18266	0.0017802348174426	0.0386925372711417	AT5G55230/AT4G27180/AT2G01910/AT1G14840/AT3G44200/AT3G43610/AT3G50240/AT2G20290/AT4G26760/AT5G23860/AT3G53750/AT2G35110/AT1G75100/AT5G49430/AT3G19570/AT1G29170/AT3G02180/AT1G22620/AT3G60740/AT3G49650/AT5G05620/AT1G10200/AT1G48540/AT3G18060/AT2G20190/AT5G18410/AT1G80260/AT3G60840/AT5G43160/AT3G05520/AT2G40820/AT1G53510/AT2G38440/AT4G16340/AT5G17410/AT4G05520/AT5G60930/AT4G14147/AT1G20010/AT5G48460…	ATMAP65-1/KIN14M/MAP65-6/MAP70.4/NEK5/-/KIN4B/XI-G/MAP65-2/TUBB8/ACT1/NAP1/JAC1/-/SCO3/SCAR3/SP1L3/SAC1/TFCD/KIN8B/TUBG2/WLIM1/-/AIP1-2/CLASP/PIR/emb1427/MAP65-4/QWRF9/-/-/MPK18/SCAR2/SPK1/-/EHD2/-/ARPC4/TUBB5/FIM2/ARAC10/-/RIP4/-/TFCE/ACT11/-/MAP65-3/ARP8/TON1B/-/ARPC1B/QWRF2/RUK/KIN8A/ARAC8/ADF9/-/KIN14D/-/KIN14C/VLN1/ARP3/-/LST8-1/ARP5/ACT1/-/-/PLIM2B/ARAC6/PPC6-7/ACT4/ARPC1A/PFD6/MPS1/-/ARAC7…	103
BP	GO:0016052	carbohydrate catabolic process	92|5330	242|18266	0.00180939994994108	0.0389814585706605	AT1G68560/AT5G63180/AT5G48900/AT4G09020/AT1G69830/AT1G80460/AT3G29320/AT1G67750/AT4G09510/AT5G10560/AT1G10760/AT5G64570/AT5G47810/AT3G49220/AT5G22510/AT5G26570/AT4G33220/AT1G64390/AT3G10940/AT3G54440/AT4G00490/AT5G64860/AT3G14310/AT2G39930/AT1G74030/AT5G61580/AT1G70730/AT3G17940/AT1G34430/AT1G53840/AT3G59010/AT3G09540/AT4G26520/AT3G01510/AT5G45300/AT1G56190/AT4G29130/AT5G50950/AT5G36890/AT1G47840…	XYL1/-/-/ISA3/AMY3/GLPK/PHS1/-/CINV2/BXL6/GWD1/BXL4/PFK2/-/INVE/GWD3/PME44/AtGH9C2/LSF2/-/BAM2/DPE1/PME3/ISA1/ENO1/PFK4/PGM2/-/EMB3003/PME1/PME35/-/-/LSF1/BMY2/-/HXK1/FUM2/BGLU42/HXK3/-/PGMP/PME32/PHS2/PU1/BXL1/-/PFK6/-/GAL1/PKP3/-/DSP4/MAN2/DPE2/PGD3/WRI1/-/MEX1/CEL1/ASD1/PFP-ALPHA1/AtGH9B5/XYL2/PGD1/PFK3/PGM3/FUT11/CINV1/-/AtGH9B8/PME2/PFP-BETA1/-/PME41/INVH/PFP-BETA2/BAM6/FBA5/PGI1/-/-/PDH-E1 …	92
BP	GO:0010143	cutin biosynthetic process	13|5330	21|18266	0.00183433949450745	0.0390860821077183	AT1G79700/AT3G48720/AT1G64670/AT1G01610/AT1G49430/AT2G38530/AT2G38110/AT3G54320/AT4G00400/AT3G05600/AT1G06520/AT3G10570/AT2G47240	-/-/BDG1/GPAT4/LACS2/LTP2/GPAT6/WRI1/GPAT8/-/GPAT1/CYP77A6/LACS1	13
BP	GO:0030258	lipid modification	50|5330	119|18266	0.0018460853112766	0.0390860821077183	AT5G48880/AT3G47860/AT4G22756/AT4G13360/AT1G31190/AT4G39120/AT3G51830/AT1G03000/AT1G06550/AT1G60490/AT5G08470/AT2G32010/AT2G03890/AT4G16800/AT3G06680/AT4G29010/AT4G05090/AT2G43900/AT1G73740/AT1G04710/AT1G05470/AT3G02870/AT5G48230/AT3G05290/AT1G79810/AT2G22780/AT1G72970/AT2G35690/AT1G06290/AT1G10900/AT5G09350/AT4G14440/AT5G47720/AT1G43620/AT5G63980/AT2G29390/AT3G60510/AT4G12110/AT2G31830/AT1G49340…	KAT5/CHL/SMO1-2/-/IMPL1/IMPL2/SAC8/PEX6/-/ATVPS34/PEX1/IP5P7/PI4KG7/-/-/AIM1/-/-/-/KAT1/IP5P6/VTC4/AAT1/PNC1/PEX2/PMDH1/HTH/ACX1.2/ACX3/PIP5K7/PI4KB2/ECI3/-/UGT80B1/SAL1/SMO2-1/-/SMO1-1/-/PI4KA1/CSY3/IP5P1/IP5P4/SAL3/-/IP5P3/PEX10/LOX6/-/ETFA	50
BP	GO:0016246	RNA interference	24|5330	48|18266	0.00188408596830308	0.0395497020354903	AT2G27040/AT1G14790/AT3G46960/AT4G37510/AT5G04290/AT5G23570/AT5G09860/AT2G40030/AT3G49500/AT1G24450/AT1G56310/AT3G15390/AT1G54440/AT3G43920/AT5G20320/AT3G62800/AT3G42670/AT2G19430/AT2G19930/AT3G20420/AT4G24500/AT3G23780/AT2G19910/AT1G69440	AGO4/RDR1/SKI2/RNC1/RDM3/SGS3/THO1/NRPE1/RDR6/NFD2/-/SDE5/-/DCL3/DCL4/DBR4/CHR38/THO6/-/RTL2/SIC/NRPD2/RDR3/AGO7	24
BP	GO:1901617	organic hydroxy compound biosynthetic process	71|5330	180|18266	0.00192220506586223	0.0400079291674376	AT5G54160/AT5G50375/AT1G30530/AT4G22756/AT5G17230/AT1G67080/AT4G17600/AT2G38010/AT2G18950/AT1G64670/AT2G38050/AT4G34020/AT1G31190/AT2G22830/AT4G23690/AT4G39120/AT4G17190/AT1G18870/AT2G03440/AT2G32440/AT5G10170/AT2G42850/AT4G34650/AT1G31910/AT2G26260/AT2G18750/AT4G22755/AT3G54250/AT1G53280/AT2G04240/AT5G13420/AT1G58440/AT3G02870/AT1G29810/AT1G11755/AT3G43600/AT3G02720/AT5G53580/AT5G37850/AT4G11820…	OMT1/CPI1/UGT78D1/SMO1-2/PSY/ABA4/LIL3.1/-/HPT1/BDG1/DET2/DJ1C/IMPL1/SQE2/DIR6/IMPL2/FPS2/ICS2/NRP1/KAO2/IPS3/CYP718/SQS2/PMK/3BETAHSD/D2/CBP60C/SMO1-3/MVD2/DJ1B/XERICO/-/SQE1/VTC4/PDL2/LEW1/AAO2/DJ1D/PLR1/SOS4/HMGS/VTE5/-/SQE6/LST8-1/3BETAHSD/D3/CBP60D/UGT80B1/PPOX2/FLS1/PAD4/-/CYP90D1/CYP708A3/BAT1/SMO2-1/SMO1-1/GPP2/-/VTE3/CYP85A1/3BETAHSD/D1/MVK/GPP1/ITPK4/ZEP/HYD1/PPOX1/CYP90B1/ATMYBL2/BKI1/…	71
BP	GO:0009740	gibberellic acid mediated signaling pathway	30|5330	64|18266	0.00202611955029605	0.0418163833237571	AT5G14920/AT5G25900/AT1G79460/AT2G20180/AT1G74670/AT4G25420/AT5G15230/AT5G63470/AT1G14920/AT5G27320/AT1G66350/AT5G39760/AT3G50700/AT5G15160/AT4G30410/AT2G18300/AT5G17490/AT1G15550/AT5G56860/AT4G26150/AT2G01570/AT5G39860/AT2G14900/AT3G58070/AT1G08970/AT1G09530/AT3G03450/AT3G05120/AT1G22690/AT5G06100	GASA14/KO/GA2/PIF1/GASA6/GA20OX1/GASA4/NFYC4/GAI/GID1C/RGL1/ZHD10/GAF1/PRE2/IBL1/-/RGL3/GA3OX1/GATA21/GATA22/RGA/PRE1/GASA7/GIS/NFYC9/PIF3/RGL2/GID1A/GASA9/MYB33	30
BP	GO:0009637	response to blue light	43|5330	100|18266	0.00219061620656004	0.0448346116942622	AT2G27820/AT3G27690/AT2G36990/AT2G05100/AT3G45780/AT4G18390/AT1G75100/AT3G28860/AT2G34640/AT1G18810/AT1G09570/AT3G08940/AT5G55280/AT1G26260/AT2G36910/AT5G48560/AT1G42550/AT4G40060/AT4G28880/AT5G38430/AT2G43900/AT5G39760/AT5G43470/AT5G04190/AT1G66840/AT1G19150/AT5G38420/AT5G24120/AT4G08920/AT2G21320/AT4G31390/AT3G59220/AT5G63870/AT3G44610/AT4G10340/AT1G14280/AT2G44830/AT2G26890/AT5G01530/AT2G40100…	ADT3/LHCB2.4/SIGF/LHCB2.1/PHOT1/TCP2/JAC1/ABCB19/PTAC12/PKS3/PHYA/LHCB4.2/FTSZ1/BHLH76/ABCB1/BHLH78/PMI1/ATHB-16/CKL3/RBCS-1B/-/ZHD10/RPP8/PKS4/PMI2/LHCA6/RBCS-2B/SIGE/CRY1/BBX18/ABC1K1/PRN1/PP7/-/LHCB5/PKS2/-/GRV2/LHCB4.1/LHCB4.3/-/D6PKL2/SPA4	43
BP	GO:0034440	lipid oxidation	28|5330	59|18266	0.00224528520330531	0.0455737228042796	AT5G48880/AT3G47860/AT4G22756/AT4G13360/AT1G03000/AT1G06550/AT5G08470/AT4G16800/AT3G06680/AT4G29010/AT1G04710/AT5G48230/AT3G05290/AT1G79810/AT2G22780/AT1G72970/AT2G35690/AT1G06290/AT4G14440/AT5G47720/AT2G29390/AT3G60510/AT4G12110/AT2G42790/AT3G24360/AT2G26350/AT1G67560/AT1G50940	KAT5/CHL/SMO1-2/-/PEX6/-/PEX1/-/-/AIM1/KAT1/AAT1/PNC1/PEX2/PMDH1/HTH/ACX1.2/ACX3/ECI3/-/SMO2-1/-/SMO1-1/CSY3/-/PEX10/LOX6/ETFA	28
BP	GO:0009064	glutamine family amino acid metabolic process	39|5330	89|18266	0.00228019578507911	0.0459029577717565	AT3G17820/AT1G74260/AT5G62530/AT4G29210/AT4G34020/AT4G08900/AT4G03205/AT5G65010/AT2G41220/AT4G37670/AT4G02120/AT5G12040/AT3G56580/AT5G64290/AT1G80600/AT1G03475/AT1G29900/AT5G16570/AT5G57890/AT4G01900/AT3G53180/AT1G53280/AT5G12860/AT4G31990/AT1G62800/AT1G66200/AT5G10240/AT5G08100/AT2G19940/AT4G24830/AT4G26900/AT4G08870/AT1G75330/AT3G27740/AT2G28880/AT3G47340/AT2G43000/AT2G37500/AT1G79900	GLN1-3/PUR4/ALDH12A1/GGT3/DJ1C/ARGAH1/hemf2/ASN2/GLU2/NAGS2/-/NLP3/RZF1/DIT2-1/WIN1/CPX1/CARB/GLN1-4/ASB2/GLB1/-/DJ1B/DIT1/ASP5/ASP4/ATGSR2/ASN3/-/-/-/HISN4/ARGAH2/OTC/CARA/ADCS/ASN1/JUB1/-/BAC2	39
BP	GO:0019362	pyridine nucleotide metabolic process	51|5330	123|18266	0.0023479904556828	0.0468834517004631	AT5G35790/AT5G44520/AT2G45290/AT1G04410/AT3G04790/AT2G22570/AT5G47810/AT1G09420/AT1G13700/AT1G74030/AT5G61580/AT5G20070/AT3G60750/AT1G34430/AT1G24280/AT4G26520/AT1G56190/AT2G40690/AT4G29130/AT3G07690/AT5G50950/AT3G27300/AT1G47840/AT5G14590/AT5G13420/AT1G12230/AT4G32840/AT3G20790/AT1G32440/AT5G55810/AT5G41670/AT3G54320/AT1G20950/AT2G01220/AT1G64190/AT4G26270/AT1G12000/AT1G54340/AT4G04040/AT4G26530…	G6PD1/-/TKL-2/MDH1/RPI3/NIC1/PFK2/G6PD4/PGL1/ENO1/PFK4/NUDT19/TKL-1/EMB3003/G6PD3/-/-/GLY1/HXK1/-/FUM2/G6PD5/HXK3/-/-/-/PFK6/-/PKP3/AtNMNAT/PGD3/WRI1/PFP-ALPHA1/-/PGD1/PFK3/PFP-BETA1/ICDH/PFP-BETA2/FBA5/PGI1/-/-/PDH-E1 BETA/CICDH/GAPC2/PGK1/PPOX1/-/PGIC/PGL2	51
BP	GO:0016126	sterol biosynthetic process	21|5330	41|18266	0.0024394861286767	0.0483175639679837	AT5G50375/AT4G22756/AT5G17230/AT2G22830/AT4G17190/AT4G34650/AT1G31910/AT2G26260/AT4G22755/AT3G54250/AT1G58440/AT4G11820/AT5G24160/AT2G43420/AT1G43620/AT2G29390/AT4G12110/AT1G47290/AT5G27450/AT1G20050/AT2G17370	CPI1/SMO1-2/PSY/SQE2/FPS2/SQS2/PMK/3BETAHSD/D2/SMO1-3/MVD2/SQE1/HMGS/SQE6/3BETAHSD/D3/UGT80B1/SMO2-1/SMO1-1/3BETAHSD/D1/MVK/HYD1/HMG2	21
BP	GO:0006573	valine metabolic process	11|5330	17|18266	0.00252308122639891	0.049010173702768	AT5G65780/AT5G16290/AT1G71180/AT2G14170/AT2G31810/AT5G48840/AT4G29120/AT3G58610/AT4G20930/AT3G49680/AT3G23940	ATBCAT-5/VAT1/-/ALDH6B2/-/PANC/-/-/-/BCAT3/DHAD	11
BP	GO:0042726	flavin-containing compound metabolic process	11|5330	17|18266	0.00252308122639891	0.049010173702768	AT5G59750/AT2G44050/AT5G03430/AT4G20960/AT2G42070/AT4G08920/AT2G20690/AT5G08340/AT2G22450/AT3G47390/AT4G25840	-/COS1/-/PYRD/NUDT23/CRY1/-/RIBF2/RIBA2/PYRR/GPP1	11
BP	GO:0006721	terpenoid metabolic process	54|5330	132|18266	0.00253432087143792	0.049010173702768	AT5G57030/AT4G15560/AT5G25900/AT1G79460/AT5G17230/AT1G31800/AT1G67080/AT3G21420/AT3G10230/AT1G08550/AT4G17600/AT3G11945/AT1G64670/AT4G15110/AT4G33360/AT4G14210/AT4G25420/AT5G61670/AT4G17190/AT5G06130/AT2G26930/AT2G03440/AT1G26640/AT2G32440/AT5G58560/AT1G63970/AT2G26670/AT5G49650/AT5G65640/AT4G34650/AT1G31910/AT1G06820/AT4G00370/AT5G63910/AT2G04240/AT3G43600/AT1G78955/AT4G11820/AT4G31390/AT1G31950…	LUT2/DXS/KO/GA2/PSY/CYP97A3/ABA4/-/LCY1/VDE1/LIL3.1/PDS2/BDG1/CYP97B3/FLDH/PDS/GA20OX1/OR/FPS2/ORLIKE/ISPE/NRP1/IPK/KAO2/FOLK/ISPF/HO1/XK-2/BHLH93/SQS2/PMK/CRTISO/PHT4;4/FLCY/XERICO/AAO2/CAMS1/HMGS/ABC1K1/-/DXPS3/GA3OX1/CYP97C1/ATH1/LUP2/-/-/-/TPS14/ZEP/D27/PNP1/-/HMG2	54
BP	GO:0016114	terpenoid biosynthetic process	47|5330	112|18266	0.00255948543187589	0.0491101267241186	AT5G57030/AT4G15560/AT5G25900/AT1G79460/AT5G17230/AT1G31800/AT1G67080/AT3G21420/AT3G10230/AT4G17600/AT3G11945/AT1G64670/AT4G15110/AT4G14210/AT4G25420/AT5G61670/AT4G17190/AT5G06130/AT2G26930/AT2G03440/AT1G26640/AT2G32440/AT1G63970/AT2G26670/AT5G49650/AT5G65640/AT1G31910/AT1G06820/AT2G04240/AT3G43600/AT1G78955/AT4G11820/AT4G31390/AT1G31950/AT5G11380/AT1G15550/AT3G53130/AT4G32980/AT1G78960/AT1G66960…	LUT2/DXS/KO/GA2/PSY/CYP97A3/ABA4/-/LCY1/LIL3.1/PDS2/BDG1/CYP97B3/PDS/GA20OX1/OR/FPS2/ORLIKE/ISPE/NRP1/IPK/KAO2/ISPF/HO1/XK-2/BHLH93/PMK/CRTISO/XERICO/AAO2/CAMS1/HMGS/ABC1K1/-/DXPS3/GA3OX1/CYP97C1/ATH1/LUP2/-/-/TPS14/ZEP/D27/PNP1/-/HMG2	47
CC	GO:0044436	thylakoid part	257|5109	468|16894	2.15015695618887e-29	8.85864665949815e-27	AT1G55370/AT2G05070/AT3G27690/AT5G02160/AT1G49380/AT5G22640/AT2G21530/AT4G04640/AT4G27440/AT5G64580/AT5G21930/AT4G38160/AT1G54500/AT1G73655/AT1G52230/AT2G28605/AT5G27390/AT3G26740/AT3G47860/AT1G77090/AT4G09650/AT1G49975/AT3G63160/AT3G01480/AT2G05100/AT3G05410/AT1G54780/AT3G52750/AT4G02770/AT5G19390/AT5G42310/AT4G35760/AT4G37925/AT3G17930/AT4G35440/AT5G39830/AT3G46780/AT3G09050/AT5G55710/AT1G03130…	NDF5/LHCB2.2/LHCB2.4/-/CCS1/TIC100/-/ATPC1/PORB/FTSHI4/PAA2/pde191/-/FKBP17-3/PSAH2/PPD2/-/CCL/CHL/PPD4/ATPD/-/-/CYP38/LHCB2.1/PPD7/TLP18.3/FTSZ2-2/PSAD1/ROPGAP7/CRP1/-/NDHM/-/CLC-E/DEGP8/PTAC16/-/TIC20-V/PSAD2/VDE1/TERC/LIL3.1/PNSB1/CIP111/KEA3/ndhT/-/FZL/SECE1/CAO/-/CURT1C/PNSL3/PORC/TKL-2/DEGP1/THF1/DEGP5/SOQ1/CRR6/PAM68/LFNR2/-/PNSL2/-/CCB3/PLSP1/RPI3/ACR11/PQL3/PPD6/-/PSAN/PSRP2/CTPA2/-/MFP1…	257
CC	GO:0034357	photosynthetic membrane	239|5109	446|16894	2.2336784554757e-25	4.60137761827994e-23	AT1G55370/AT2G05070/AT3G27690/AT5G02160/AT1G49380/AT5G22640/AT2G21530/AT4G04640/AT4G27440/AT5G64580/AT5G21930/AT4G38160/AT1G54500/AT1G52230/AT2G28605/AT5G27390/AT3G26740/AT3G47860/AT1G77090/AT4G09650/AT1G49975/AT3G63160/AT3G01480/AT2G05100/AT3G05410/AT1G54780/AT3G52750/AT4G02770/AT5G19390/AT5G42310/AT4G35760/AT4G37925/AT3G17930/AT4G35440/AT3G46780/AT3G09050/AT5G55710/AT1G03130/AT1G08550/AT5G12130…	NDF5/LHCB2.2/LHCB2.4/-/CCS1/TIC100/-/ATPC1/PORB/FTSHI4/PAA2/pde191/-/PSAH2/PPD2/-/CCL/CHL/PPD4/ATPD/-/-/CYP38/LHCB2.1/PPD7/TLP18.3/FTSZ2-2/PSAD1/ROPGAP7/CRP1/-/NDHM/-/CLC-E/PTAC16/-/TIC20-V/PSAD2/VDE1/TERC/LIL3.1/PNSB1/CIP111/KEA3/ndhT/-/FZL/SECE1/CAO/-/CURT1C/PNSL3/PORC/TKL-2/DEGP1/THF1/SOQ1/CRR6/PAM68/LFNR2/-/PNSL2/-/CCB3/PLSP1/RPI3/ACR11/PQL3/PPD6/-/PSAN/PSRP2/-/MFP1/PSBTN/PSBP1/PYG7/PAP12/LHC…	239
CC	GO:0042651	thylakoid membrane	238|5109	445|16894	4.05202493005629e-25	5.56478090394398e-23	AT1G55370/AT2G05070/AT3G27690/AT5G02160/AT1G49380/AT5G22640/AT2G21530/AT4G04640/AT4G27440/AT5G64580/AT5G21930/AT4G38160/AT1G54500/AT1G52230/AT2G28605/AT5G27390/AT3G26740/AT3G47860/AT1G77090/AT4G09650/AT3G63160/AT3G01480/AT2G05100/AT3G05410/AT1G54780/AT3G52750/AT4G02770/AT5G19390/AT5G42310/AT4G35760/AT4G37925/AT3G17930/AT4G35440/AT3G46780/AT3G09050/AT5G55710/AT1G03130/AT1G08550/AT5G12130/AT4G17600…	NDF5/LHCB2.2/LHCB2.4/-/CCS1/TIC100/-/ATPC1/PORB/FTSHI4/PAA2/pde191/-/PSAH2/PPD2/-/CCL/CHL/PPD4/ATPD/-/CYP38/LHCB2.1/PPD7/TLP18.3/FTSZ2-2/PSAD1/ROPGAP7/CRP1/-/NDHM/-/CLC-E/PTAC16/-/TIC20-V/PSAD2/VDE1/TERC/LIL3.1/PNSB1/CIP111/KEA3/ndhT/-/FZL/SECE1/CAO/-/CURT1C/PNSL3/PORC/TKL-2/DEGP1/THF1/SOQ1/CRR6/PAM68/LFNR2/-/PNSL2/-/CCB3/PLSP1/RPI3/ACR11/PQL3/PPD6/-/PSAN/PSRP2/-/MFP1/PSBTN/PSBP1/PYG7/PAP12/LHCB4…	238
CC	GO:0009535	chloroplast thylakoid membrane	227|5109	426|16894	1.00149551422383e-23	8.25232303720437e-22	AT1G55370/AT2G05070/AT3G27690/AT5G02160/AT1G49380/AT5G22640/AT2G21530/AT4G04640/AT4G27440/AT5G64580/AT5G21930/AT1G54500/AT1G52230/AT3G26740/AT3G47860/AT4G09650/AT3G63160/AT3G01480/AT2G05100/AT1G54780/AT3G52750/AT4G02770/AT5G19390/AT4G35760/AT4G37925/AT3G17930/AT4G35440/AT3G46780/AT3G09050/AT5G55710/AT1G03130/AT1G08550/AT5G12130/AT4G17600/AT1G15980/AT3G56690/AT4G04850/AT4G09350/AT3G56010/AT1G03160…	NDF5/LHCB2.2/LHCB2.4/-/CCS1/TIC100/-/ATPC1/PORB/FTSHI4/PAA2/-/PSAH2/CCL/CHL/ATPD/-/CYP38/LHCB2.1/TLP18.3/FTSZ2-2/PSAD1/ROPGAP7/-/NDHM/-/CLC-E/PTAC16/-/TIC20-V/PSAD2/VDE1/TERC/LIL3.1/PNSB1/CIP111/KEA3/ndhT/-/FZL/SECE1/CAO/-/CURT1C/PNSL3/PORC/TKL-2/DEGP1/THF1/SOQ1/CRR6/PAM68/LFNR2/-/PNSL2/-/CCB3/PLSP1/RPI3/ACR11/PQL3/-/PSAN/PSRP2/-/MFP1/PSBTN/PSBP1/PYG7/PAP12/LHCB4.2/HCF164/PETE1/GGR/PSAO/PAP9/-/CD…	227
CC	GO:0055035	plastid thylakoid membrane	227|5109	426|16894	1.00149551422383e-23	8.25232303720437e-22	AT1G55370/AT2G05070/AT3G27690/AT5G02160/AT1G49380/AT5G22640/AT2G21530/AT4G04640/AT4G27440/AT5G64580/AT5G21930/AT1G54500/AT1G52230/AT3G26740/AT3G47860/AT4G09650/AT3G63160/AT3G01480/AT2G05100/AT1G54780/AT3G52750/AT4G02770/AT5G19390/AT4G35760/AT4G37925/AT3G17930/AT4G35440/AT3G46780/AT3G09050/AT5G55710/AT1G03130/AT1G08550/AT5G12130/AT4G17600/AT1G15980/AT3G56690/AT4G04850/AT4G09350/AT3G56010/AT1G03160…	NDF5/LHCB2.2/LHCB2.4/-/CCS1/TIC100/-/ATPC1/PORB/FTSHI4/PAA2/-/PSAH2/CCL/CHL/ATPD/-/CYP38/LHCB2.1/TLP18.3/FTSZ2-2/PSAD1/ROPGAP7/-/NDHM/-/CLC-E/PTAC16/-/TIC20-V/PSAD2/VDE1/TERC/LIL3.1/PNSB1/CIP111/KEA3/ndhT/-/FZL/SECE1/CAO/-/CURT1C/PNSL3/PORC/TKL-2/DEGP1/THF1/SOQ1/CRR6/PAM68/LFNR2/-/PNSL2/-/CCB3/PLSP1/RPI3/ACR11/PQL3/-/PSAN/PSRP2/-/MFP1/PSBTN/PSBP1/PYG7/PAP12/LHCB4.2/HCF164/PETE1/GGR/PSAO/PAP9/-/CD…	227
CC	GO:0031969	chloroplast membrane	145|5109	281|16894	4.16272663410344e-14	2.48373649334192e-12	AT5G22640/AT4G27440/AT3G17040/AT3G16290/AT5G64580/AT5G49740/AT5G35220/AT5G57030/AT4G15810/AT5G25900/AT1G60600/AT1G75010/AT3G56140/AT4G37270/AT2G37860/AT1G19800/AT1G30520/AT3G19490/AT4G26670/AT3G63160/AT5G17230/AT1G67080/AT5G55710/AT5G42480/AT3G11945/AT2G32480/AT1G10830/AT4G04850/AT1G03160/AT1G01790/AT3G29185/AT2G18950/AT1G44446/AT4G15110/AT1G03630/AT5G18570/AT2G20890/AT3G46980/AT4G23940/AT3G26570…	TIC100/PORB/HCF107/FTSHI2/FTSHI4/FRO7/EGY1/LUT2/-/KO/ABC4/ARC3/RER6/HMA1/RE/TGD1/AAE14/NHD1/TIM22-2/-/PSY/ABA4/TIC20-V/ARC6/PDS2/ARASP/Z-ISO/KEA3/FZL/KEA1/-/HPT1/CAO/CYP97B3/PORC/OBGL/THF1/PHT4;3/FTSHI1/PHT2;1/ARASP2/OR/-/-/CDP1/PPT2/PHYLLO/-/ORLIKE/LPAT1/OEP80/CDS4/-/FTSH12/FAD4L2/PAM71-HL/MRS2-11/-/CHLH/CBSDUFCH2/-/FOLK/FTSHI3/DIT2-1/-/FC2/CLPC2/LPP3/CAC3/TOC90/-/TOC75-3/CRTISO/BT1/RER3/EGY2/MF…	145
CC	GO:0042170	plastid membrane	147|5109	286|16894	4.21994064402754e-14	2.48373649334192e-12	AT5G22640/AT4G27440/AT3G17040/AT3G16290/AT5G64580/AT5G49740/AT5G35220/AT5G57030/AT4G15810/AT5G25900/AT1G60600/AT1G75010/AT3G56140/AT4G37270/AT2G37860/AT1G19800/AT1G30520/AT3G19490/AT4G26670/AT3G63160/AT5G17230/AT1G67080/AT5G55710/AT5G42480/AT3G11945/AT2G32480/AT1G10830/AT4G04850/AT1G03160/AT1G01790/AT3G29185/AT2G18950/AT1G44446/AT4G15110/AT1G03630/AT5G18570/AT2G20890/AT3G46980/AT4G23940/AT3G26570…	TIC100/PORB/HCF107/FTSHI2/FTSHI4/FRO7/EGY1/LUT2/-/KO/ABC4/ARC3/RER6/HMA1/RE/TGD1/AAE14/NHD1/TIM22-2/-/PSY/ABA4/TIC20-V/ARC6/PDS2/ARASP/Z-ISO/KEA3/FZL/KEA1/-/HPT1/CAO/CYP97B3/PORC/OBGL/THF1/PHT4;3/FTSHI1/PHT2;1/ARASP2/OR/-/-/CDP1/PPT2/PHYLLO/-/ORLIKE/LPAT1/OEP80/CDS4/-/FTSH12/FAD4L2/PAM71-HL/MRS2-11/-/CHLH/CBSDUFCH2/-/FOLK/FTSHI3/DIT2-1/-/FC2/CLPC2/LPP3/CAC3/TOC90/-/TOC75-3/CRTISO/BT1/RER3/EGY2/MF…	147
CC	GO:0031977	thylakoid lumen	47|5109	71|16894	4.20658532391806e-10	2.1663914418178e-08	AT1G73655/AT2G28605/AT3G47860/AT1G77090/AT3G01480/AT1G54780/AT5G39830/AT1G08550/AT3G27925/AT4G18370/AT1G14150/AT3G56650/AT4G17740/AT5G53490/AT1G06680/AT4G37200/AT1G76100/AT3G58010/AT3G03630/AT1G12250/AT4G15510/AT5G46390/AT1G20340/AT1G50250/AT5G45680/AT1G20810/AT5G52970/AT5G35100/AT4G26555/AT4G21280/AT5G11450/AT4G02530/AT4G05180/AT1G05385/AT3G57680/AT3G10060/AT1G18170/AT3G60370/AT1G03600/AT3G63540…	FKBP17-3/PPD2/CHL/PPD4/CYP38/TLP18.3/DEGP8/VDE1/DEGP1/DEGP5/PNSL2/PPD6/CTPA2/-/PSBP1/HCF164/PETE1/PAP9/CS26/TL20.3/PPD1/CTPA1/DRT112/FTSH1/FKBP13/FKBP18/-/-/FKBP16-1/PSBQ1/-/-/PSBQ2/PSB27-2/CTPA3/FKBP16-4/FKBP17-2/-/PSB27-1/-/PSBP2/FKBP16-3/LFNR1/ATPRX Q/NDPK3/-/-	47
CC	GO:0009528	plastid inner membrane	55|5109	90|16894	1.26194082017807e-09	5.77688464348184e-08	AT5G22640/AT5G64580/AT4G37270/AT2G37860/AT1G19800/AT5G55710/AT5G42480/AT2G32480/AT1G03160/AT3G29185/AT1G44446/AT5G18570/AT2G20890/AT4G23940/AT3G26570/AT1G05140/AT5G62720/AT5G13720/AT3G19180/AT1G79560/AT4G13590/AT5G19500/AT5G13630/AT5G64290/AT2G38040/AT4G32400/AT5G42130/AT5G24020/AT5G01590/AT3G04340/AT4G00370/AT2G47840/AT5G16660/AT3G56940/AT2G24820/AT5G12860/AT1G32080/AT2G15290/AT1G20830/AT2G38550…	TIC100/FTSHI4/HMA1/RE/TGD1/TIC20-V/ARC6/ARASP/FZL/-/CAO/OBGL/THF1/FTSHI1/PHT2;1/ARASP2/-/-/CDP1/FTSH12/PAM71-HL/-/CHLH/DIT2-1/CAC3/BT1/MFL1/MIND1/TIC56/FTSHI5/PHT4;4/TIC20-II/-/CRD1/TIC55/DIT1/PLGG1/TIC21/MCD1/FAX3/COR413IM2/-/PPT1/TIC110/-/MEX1/TGD2/-/GLT1/MINE1/TIC62/VTE3/-/TIC20-I/LPPE1	55
CC	GO:0009543	chloroplast thylakoid lumen	34|5109	47|16894	3.21283935868794e-09	1.2033543779813e-07	AT1G73655/AT2G28605/AT3G47860/AT1G77090/AT3G01480/AT5G39830/AT4G18370/AT1G14150/AT3G56650/AT4G17740/AT5G53490/AT1G06680/AT3G03630/AT1G12250/AT4G15510/AT5G46390/AT5G45680/AT1G20810/AT5G52970/AT4G26555/AT5G11450/AT4G02530/AT1G05385/AT3G57680/AT3G10060/AT1G18170/AT3G60370/AT1G03600/AT3G63540/AT2G30790/AT2G43560/AT3G26060/AT4G11010/AT4G24930	FKBP17-3/PPD2/CHL/PPD4/CYP38/DEGP8/DEGP5/PNSL2/PPD6/CTPA2/-/PSBP1/CS26/TL20.3/PPD1/CTPA1/FKBP13/FKBP18/-/FKBP16-1/-/-/PSB27-2/CTPA3/FKBP16-4/FKBP17-2/-/PSB27-1/-/PSBP2/FKBP16-3/ATPRX Q/NDPK3/-	34
CC	GO:0031978	plastid thylakoid lumen	34|5109	47|16894	3.21283935868794e-09	1.2033543779813e-07	AT1G73655/AT2G28605/AT3G47860/AT1G77090/AT3G01480/AT5G39830/AT4G18370/AT1G14150/AT3G56650/AT4G17740/AT5G53490/AT1G06680/AT3G03630/AT1G12250/AT4G15510/AT5G46390/AT5G45680/AT1G20810/AT5G52970/AT4G26555/AT5G11450/AT4G02530/AT1G05385/AT3G57680/AT3G10060/AT1G18170/AT3G60370/AT1G03600/AT3G63540/AT2G30790/AT2G43560/AT3G26060/AT4G11010/AT4G24930	FKBP17-3/PPD2/CHL/PPD4/CYP38/DEGP8/DEGP5/PNSL2/PPD6/CTPA2/-/PSBP1/CS26/TL20.3/PPD1/CTPA1/FKBP13/FKBP18/-/FKBP16-1/-/-/PSB27-2/CTPA3/FKBP16-4/FKBP17-2/-/PSB27-1/-/PSBP2/FKBP16-3/ATPRX Q/NDPK3/-	34
CC	GO:0009706	chloroplast inner membrane	52|5109	87|16894	1.05608706328603e-08	3.62589891728205e-07	AT5G22640/AT5G64580/AT4G37270/AT2G37860/AT1G19800/AT5G55710/AT5G42480/AT2G32480/AT1G03160/AT3G29185/AT1G44446/AT5G18570/AT4G23940/AT3G26570/AT1G05140/AT5G62720/AT5G13720/AT3G19180/AT1G79560/AT4G13590/AT5G19500/AT5G13630/AT5G64290/AT2G38040/AT4G32400/AT5G42130/AT5G24020/AT5G01590/AT3G04340/AT4G00370/AT2G47840/AT5G16660/AT3G56940/AT2G24820/AT5G12860/AT1G32080/AT2G15290/AT1G20830/AT2G38550/AT1G29390…	TIC100/FTSHI4/HMA1/RE/TGD1/TIC20-V/ARC6/ARASP/FZL/-/CAO/OBGL/FTSHI1/PHT2;1/ARASP2/-/-/CDP1/FTSH12/PAM71-HL/-/CHLH/DIT2-1/CAC3/BT1/MFL1/MIND1/TIC56/FTSHI5/PHT4;4/TIC20-II/-/CRD1/TIC55/DIT1/PLGG1/TIC21/MCD1/FAX3/COR413IM2/-/TIC110/-/MEX1/TGD2/-/GLT1/MINE1/TIC62/VTE3/TIC20-I/LPPE1	52
CC	GO:0042646	plastid nucleoid	36|5109	53|16894	1.67003571630122e-08	5.29272857781618e-07	AT2G34620/AT3G19810/AT3G48500/AT4G20130/AT5G42310/AT3G46780/AT3G09210/AT1G74850/AT2G48120/AT2G34640/AT3G16000/AT3G04260/AT1G63680/AT5G08720/AT5G54180/AT1G21600/AT1G05900/AT5G66470/AT1G80480/AT2G26840/AT5G24314/AT2G31890/AT4G09620/AT5G23310/AT3G27830/AT3G06730/AT2G31450/AT3G20540/AT3G18870/AT2G02740/AT2G46820/AT1G14410/AT1G10522/AT1G69200/AT5G48470/AT3G54090	-/-/PDE312/PTAC14/CRP1/PTAC16/PTAC13/PTAC2/PAC/PTAC12/MFP1/PTAC3/ATMURE/-/MTERF8/PTAC6/NTH2/-/PTAC17/-/PTAC7/RAP/-/FSD3/RPL12A/CITRX/NTH1/POLGAMMA1/-/WHY3/CURT1B/WHY1/PRIN2/FLN2/PRDA1/FLN1	36
CC	GO:0009295	nucleoid	39|5109	60|16894	2.78548924465735e-08	8.19729691999164e-07	AT2G34620/AT3G19810/AT3G48500/AT4G20130/AT5G42310/AT3G46780/AT3G09210/AT1G74850/AT5G44785/AT2G48120/AT2G34640/AT3G16000/AT3G04260/AT1G63680/AT5G08720/AT5G54180/AT1G21600/AT1G05900/AT5G66470/AT1G80480/AT2G26840/AT5G24314/AT2G31890/AT4G09620/AT5G23310/AT3G27830/AT3G06730/AT2G31450/AT3G20540/AT3G18870/AT3G18580/AT2G02740/AT2G46820/AT1G14410/AT1G10522/AT1G69200/AT5G48470/AT4G14790/AT3G54090	-/-/PDE312/PTAC14/CRP1/PTAC16/PTAC13/PTAC2/OSB3/PAC/PTAC12/MFP1/PTAC3/ATMURE/-/MTERF8/PTAC6/NTH2/-/PTAC17/-/PTAC7/RAP/-/FSD3/RPL12A/CITRX/NTH1/POLGAMMA1/-/-/WHY3/CURT1B/WHY1/PRIN2/FLN2/PRDA1/SUV3/FLN1	39
CC	GO:0042644	chloroplast nucleoid	32|5109	49|16894	4.19387900564518e-07	1.15191876688388e-05	AT3G19810/AT3G48500/AT4G20130/AT5G42310/AT3G46780/AT3G09210/AT1G74850/AT2G48120/AT2G34640/AT3G04260/AT1G63680/AT5G08720/AT5G54180/AT1G21600/AT1G05900/AT5G66470/AT1G80480/AT2G26840/AT5G24314/AT2G31890/AT5G23310/AT3G27830/AT3G06730/AT2G31450/AT3G20540/AT2G02740/AT2G46820/AT1G14410/AT1G10522/AT1G69200/AT5G48470/AT3G54090	-/PDE312/PTAC14/CRP1/PTAC16/PTAC13/PTAC2/PAC/PTAC12/PTAC3/ATMURE/-/MTERF8/PTAC6/NTH2/-/PTAC17/-/PTAC7/RAP/FSD3/RPL12A/CITRX/NTH1/POLGAMMA1/WHY3/CURT1B/WHY1/PRIN2/FLN2/PRDA1/FLN1	32
CC	GO:0009521	photosystem	52|5109	96|16894	8.53697044936801e-07	2.19826989071226e-05	AT2G05070/AT3G27690/AT1G52230/AT2G28605/AT5G27390/AT1G77090/AT1G49975/AT2G05100/AT3G05410/AT4G02770/AT1G03130/AT4G17600/AT3G01440/AT4G19100/AT1G14150/AT2G01918/AT3G56650/AT5G64040/AT3G21055/AT1G06680/AT3G08940/AT1G08380/AT2G21970/AT1G15820/AT4G15510/AT2G30570/AT1G30380/AT1G61520/AT1G31330/AT4G21280/AT5G11450/AT4G12800/AT1G19150/AT2G06520/AT4G05180/AT1G67740/AT4G35250/AT5G02120/AT1G45474/AT4G28660…	LHCB2.2/LHCB2.4/PSAH2/PPD2/-/PPD4/-/LHCB2.1/PPD7/PSAD1/PSAD2/LIL3.1/PNSL3/PAM68/PNSL2/PQL3/PPD6/PSAN/PSBTN/PSBP1/LHCB4.2/PSAO/SEP2/LHCB6/PPD1/PSBW/PSAK/LHCA3/PSAF/PSBQ1/-/PSAL/LHCA6/PSBX/PSBQ2/PSBY/-/OHP1/LHCA5/PSB28/LHCA2/-/PSBP2/CURT1B/PNSL1/LHB1B1/LHCB5/HCF173/LHCB4.1/LHCB4.3/LHCB3/PSAE1	52
CC	GO:0009508	plastid chromosome	14|5109	17|16894	1.33452127027943e-05	0.000313084373957575	AT3G48500/AT4G20130/AT3G46780/AT3G09210/AT1G74850/AT2G34640/AT3G04260/AT5G54180/AT1G21600/AT1G80480/AT5G24314/AT2G02740/AT2G46820/AT1G14410	PDE312/PTAC14/PTAC16/PTAC13/PTAC2/PTAC12/PTAC3/MTERF8/PTAC6/PTAC17/PTAC7/WHY3/CURT1B/WHY1	14
CC	GO:0009523	photosystem II	41|5109	76|16894	1.36784435224183e-05	0.000313084373957575	AT2G05070/AT3G27690/AT2G28605/AT5G27390/AT1G77090/AT2G05100/AT3G05410/AT4G17600/AT3G01440/AT4G19100/AT1G14150/AT2G01918/AT3G56650/AT3G21055/AT1G06680/AT3G08940/AT2G21970/AT1G15820/AT4G15510/AT2G30570/AT1G61520/AT4G21280/AT5G11450/AT1G19150/AT2G06520/AT4G05180/AT1G67740/AT4G35250/AT5G02120/AT1G45474/AT4G28660/AT3G61470/AT3G63540/AT2G30790/AT2G39470/AT2G34430/AT4G10340/AT1G16720/AT5G01530/AT2G40100…	LHCB2.2/LHCB2.4/PPD2/-/PPD4/LHCB2.1/PPD7/LIL3.1/PNSL3/PAM68/PNSL2/PQL3/PPD6/PSBTN/PSBP1/LHCB4.2/SEP2/LHCB6/PPD1/PSBW/LHCA3/PSBQ1/-/LHCA6/PSBX/PSBQ2/PSBY/-/OHP1/LHCA5/PSB28/LHCA2/-/PSBP2/PNSL1/LHB1B1/LHCB5/HCF173/LHCB4.1/LHCB4.3/LHCB3	41
CC	GO:0009501	amyloplast	12|5109	14|16894	2.74776715321189e-05	0.00059583161427542	AT1G11720/AT4G18240/AT2G39140/AT2G48120/AT3G01180/AT5G64860/AT5G03650/AT3G20440/AT4G31990/AT5G24300/AT2G36390/AT2G31530	ATSS3/SS4/SVR1/PAC/SS2/DPE1/SBE2.2/SBE3/ASP5/SS1/SBE2.1/SCY2	12
CC	GO:0098807	chloroplast thylakoid membrane protein complex	13|5109	16|16894	3.66293998469438e-05	0.000754565636847042	AT2G05070/AT3G27690/AT4G04640/AT3G26740/AT2G05100/AT1G20020/AT5G64040/AT2G46820/AT4G10340/AT5G66190/AT3G18890/AT5G54270/AT4G01050	LHCB2.2/LHCB2.4/ATPC1/CCL/LHCB2.1/LFNR2/PSAN/CURT1B/LHCB5/LFNR1/TIC62/LHCB3/TROL	13
CC	GO:0000229	cytoplasmic chromosome	14|5109	18|16894	4.32254594983142e-05	0.00084804234825264	AT3G48500/AT4G20130/AT3G46780/AT3G09210/AT1G74850/AT2G34640/AT3G04260/AT5G54180/AT1G21600/AT1G80480/AT5G24314/AT2G02740/AT2G46820/AT1G14410	PDE312/PTAC14/PTAC16/PTAC13/PTAC2/PTAC12/PTAC3/MTERF8/PTAC6/PTAC17/PTAC7/WHY3/CURT1B/WHY1	14
CC	GO:0009654	photosystem II oxygen evolving complex	17|5109	24|16894	4.85634865686168e-05	0.000909461657557733	AT2G28605/AT5G27390/AT1G77090/AT3G05410/AT3G01440/AT1G14150/AT2G01918/AT3G56650/AT1G06680/AT4G15510/AT4G21280/AT5G11450/AT4G05180/AT4G28660/AT3G63540/AT2G30790/AT2G39470	PPD2/-/PPD4/PPD7/PNSL3/PNSL2/PQL3/PPD6/PSBP1/PPD1/PSBQ1/-/PSBQ2/PSB28/-/PSBP2/PNSL1	17
CC	GO:0009522	photosystem I	25|5109	43|16894	0.000133060264343926	0.00238351430042163	AT2G05070/AT3G27690/AT1G52230/AT1G49975/AT2G05100/AT4G02770/AT1G03130/AT5G64040/AT3G08940/AT1G08380/AT1G15820/AT1G30380/AT1G61520/AT1G31330/AT4G12800/AT1G19150/AT1G45474/AT3G61470/AT2G46820/AT2G34430/AT4G10340/AT5G01530/AT2G40100/AT5G54270/AT4G28750	LHCB2.2/LHCB2.4/PSAH2/-/LHCB2.1/PSAD1/PSAD2/PSAN/LHCB4.2/PSAO/LHCB6/PSAK/LHCA3/PSAF/PSAL/LHCA6/LHCA5/LHCA2/CURT1B/LHB1B1/LHCB5/LHCB4.1/LHCB4.3/LHCB3/PSAE1	25
CC	GO:0010287	plastoglobule	38|5109	80|16894	0.000852150097868694	0.0146285766800792	AT2G05070/AT3G27690/AT1G52230/AT4G09650/AT5G17230/AT2G05100/AT4G02770/AT4G19170/AT3G08940/AT3G58010/AT1G15820/AT5G05200/AT4G39730/AT2G39730/AT1G61520/AT1G31330/AT4G12800/AT1G19150/AT2G41040/AT3G10130/AT3G26070/AT5G42650/AT4G31390/AT1G45474/AT3G61470/AT2G35490/AT2G42130/AT1G26090/AT1G32220/AT2G34430/AT4G10340/AT3G26060/AT5G01530/AT2G40100/AT5G54270/AT4G28750/AT1G54570/AT3G63140	LHCB2.2/LHCB2.4/PSAH2/ATPD/PSY/LHCB2.1/PSAD1/CCD4/LHCB4.2/PAP9/LHCB6/-/PLAT1/RCA/LHCA3/PSAF/PSAL/LHCA6/-/-/PAP4/CYP74A/ABC1K1/LHCA5/LHCA2/PAP3/PAP13/-/-/LHB1B1/LHCB5/ATPRX Q/LHCB4.1/LHCB4.3/LHCB3/PSAE1/-/CSP41A	38
CC	GO:0005759	mitochondrial matrix	67|5109	159|16894	0.000926151581906535	0.0152629780698197	AT4G29060/AT3G10160/AT3G54900/AT4G34030/AT1G36390/AT3G06483/AT5G62530/AT1G49630/AT4G28360/AT5G44785/AT3G58140/AT1G48030/AT1G03090/AT5G08650/AT1G22660/AT1G26740/AT5G23250/AT3G13450/AT4G05400/AT1G64880/AT1G23800/AT5G53350/AT5G05990/AT3G18240/AT5G09230/AT5G41480/AT4G02485/AT5G51540/AT5G36950/AT4G12130/AT4G21460/AT5G57590/AT3G56120/AT1G33360/AT5G40080/AT3G06050/AT4G37930/AT3G16480/AT3G18580/AT2G35010…	emb2726/FPGS2/GRXS14/MCCB/-/PDK/ALDH12A1/PREP2/-/OSB3/-/LPD1/MCCA/-/-/-/-/DIN4/-/-/ALDH2B7/CLPX1/-/-/SRT2/DHFS/-/OCT1/DEGP10/-/-/BIO3-BIO1/-/CLPX3/-/PRXIIF/SHM1/MPPA2/-/ATO1/-/-/-/MFDX1/HLL/-/-/-/-/-/CSY3/-/SUV3/GRXS16/RPS19/IVD/-/CNX3/-/EFTS/-/RPS13/PREP1/-/ETFA/mMDH1/FPGS1	67
CC	GO:0005875	microtubule associated complex	43|5109	97|16894	0.00228366516975382	0.036187309613022	AT4G27180/AT5G06670/AT3G51150/AT3G50240/AT5G10470/AT3G49650/AT3G45850/AT1G21730/AT1G14380/AT5G60930/AT4G27595/AT2G02790/AT1G72250/AT5G66310/AT5G56180/AT5G48520/AT1G18550/AT4G05190/AT4G21270/AT2G28620/AT5G08390/AT5G23910/AT1G74690/AT3G16060/AT3G44050/AT3G20150/AT1G09170/AT1G65010/AT4G14330/AT2G37420/AT2G40070/AT5G55520/AT2G47500/AT5G02370/AT1G23220/AT1G18410/AT5G65930/AT5G20110/AT5G17620/AT1G50710…	KIN14M/-/KIN7G/KIN4B/KCA1/KIN8B/-/KIN7C/IQD28/-/-/IQD29/-/KIN7H/ARP8/-/KIN8A/KIN14D/KIN14C/-/-/-/IQD31/KIN13B/KIN12E/KIN12F/-/-/KIN10A/KIN5B/-/-/KIN14I/-/-/-/ZWI/-/AUG7/AUG4/KIN14T/KIN4A/-	43
MF	GO:0016853	isomerase activity	126|5050	276|16887	1.94768470049176e-08	1.47568882904424e-05	AT5G57655/AT1G35620/AT1G70820/AT5G44520/AT5G57030/AT1G73655/AT5G50375/AT5G48220/AT5G27390/AT3G01480/AT3G10230/AT1G10830/AT5G17530/AT5G14460/AT3G18270/AT1G64680/AT2G39140/AT1G13280/AT3G04790/AT5G60640/AT1G60550/AT1G20410/AT3G55520/AT1G20370/AT1G18870/AT3G48730/AT4G34960/AT1G29410/AT5G28840/AT4G21770/AT3G55120/AT5G48370/AT3G63170/AT5G04130/AT5G66530/AT3G54010/AT5G45680/AT5G10170/AT5G48580/AT1G70730…	XYLA/PDIL5-2/-/-/LUT2/FKBP17-3/CPI1/-/-/CYP38/LCY1/Z-ISO/-/-/CYP77A5P/-/SVR1/AOC4/RPI3/PDIL1-4/MENB/-/FKBP20-1/-/ICS2/GSA2/CYP21-1/PAI3/GME/-/CHI1/-/FAP1/GYRBM/-/PAS1/FKBP13/IPS3/FKBP15-2/PGM2/-/TOP2/CYP26-2/FKBP18/-/CYP95/-/-/CM1/CRTISO/AIM1/TOP6B/HISN3/-/FKBP16-1/-/PGMP/PMM/-/PMI1/CXXS1/PDIL5-3/-/PDIL1-5/GYRB1/CAMS1/-/-/CYP57/-/FKBP16-4/PDIL1-2/GYRB3/-/PDIL1-1/PDIL1-6/FKBP17-2/CBF5/-/-/RGP5/GAE…	126
MF	GO:0016874	ligase activity	121|5050	265|16887	3.65269512139663e-08	1.47568882904424e-05	AT5G49030/AT1G51680/AT5G45930/AT5G35930/AT5G22800/AT3G10160/AT3G17820/AT1G30520/AT2G31170/AT1G74260/AT4G34030/AT1G48520/AT4G18480/AT1G07910/AT1G08520/AT1G77590/AT2G17650/AT1G36160/AT1G36180/AT3G24560/AT3G58140/AT1G20480/AT5G06460/AT1G49430/AT1G66530/AT5G65010/AT2G04842/AT4G08310/AT4G04350/AT1G03090/AT1G75960/AT4G02120/AT1G64400/AT5G16715/AT3G21110/AT5G02080/AT1G77550/AT2G25710/AT1G63680/AT1G18910…	OVA2/4CL1/CHLI2/-/EMB86/FPGS2/GLN1-3/AAE14/SYCO/PUR4/MCCB/GATB/CHLI1/ATRNL/CHLD/LACS9/AAE2/ACC1/ACC2/RSY3/-/4CLL2/UBA2/LACS2/-/ASN2/EMB2761/-/EMB2369/MCCA/AAE8/-/LACS3/EMB2247/PUR7/-/-/HCS1/ATMURE/-/CHLH/PUR2/-/-/AAE13/-/-/EMB2768/CARB/UPL4/CAC3/GLN1-4/-/GATA/HOS1/OVA5/EMB2771/4CLL7/AEE9/-/GSH1/-/-/AAE15/SPL1/SPL2/5FCL/-/DHFS/-/OVA3/ATGSR2/-/-/BIO3-BIO1/-/-/ASN3/MOCS3/-/-/PANC/PUR5/PURA/ATG10/-/O…	121
MF	GO:0016879	ligase activity, forming carbon-nitrogen bonds	39|5050	66|16887	7.90326982803373e-07	0.000151703982298138	AT3G10160/AT3G17820/AT1G74260/AT1G48520/AT1G36160/AT1G36180/AT3G24560/AT5G65010/AT4G02120/AT3G21110/AT5G02080/AT2G25710/AT1G63680/AT1G09830/AT1G29900/AT5G16570/AT3G25660/AT4G23100/AT3G53180/AT5G13050/AT5G41480/AT1G66200/AT3G08840/AT5G57590/AT5G10240/AT5G48840/AT3G55010/AT3G57610/AT4G24830/AT1G70570/AT5G19180/AT1G37150/AT5G13360/AT3G27740/AT3G47340/AT4G32915/AT2G46370/AT1G50480/AT5G05980	FPGS2/GLN1-3/PUR4/GATB/ACC1/ACC2/RSY3/ASN2/-/PUR7/-/HCS1/ATMURE/PUR2/CARB/GLN1-4/GATA/GSH1/-/5FCL/DHFS/ATGSR2/-/BIO3-BIO1/ASN3/PANC/PUR5/PURA/-/-/ECR1/HCS2/-/CARA/ASN1/GATC/JAR1/THFS/FPGS1	39
MF	GO:0016866	intramolecular transferase activity	35|5050	57|16887	8.07190334480864e-07	0.000151703982298138	AT1G70820/AT5G17530/AT5G14460/AT2G39140/AT1G20410/AT1G20370/AT1G18870/AT3G48730/AT4G21770/AT1G70730/AT3G04820/AT3G29200/AT5G35400/AT5G51820/AT2G45790/AT1G76050/AT1G78955/AT5G51140/AT3G57150/AT5G16510/AT1G20430/AT1G69370/AT3G06950/AT3G30841/AT1G23190/AT1G09800/AT4G09520/AT1G78960/AT1G66960/AT5G63570/AT1G76120/AT5G10870/AT4G24620/AT4G13430/AT5G42740	-/-/-/SVR1/-/-/ICS2/GSA2/-/PGM2/-/CM1/-/PGMP/PMM/-/CAMS1/-/CBF5/RGP5/-/CM3/-/-/PGM3/-/-/LUP2/-/GSA1/-/CM2/PGI1/IIL1/PGIC	35
MF	GO:0016741	transferase activity, transferring one-carbon groups	151|5050	362|16887	9.38762266696398e-07	0.000151703982298138	AT5G54160/AT5G26780/AT1G33170/AT5G20980/AT4G20130/AT5G59500/AT5G49020/AT1G01860/AT1G14030/AT4G34050/AT2G39670/AT3G05100/AT5G04060/AT2G46110/AT4G13930/AT4G17360/AT2G39140/AT5G49810/AT3G07670/AT1G47330/AT5G13660/AT1G19430/AT3G53400/AT4G19020/AT1G23360/AT3G01660/AT1G21920/AT1G73320/AT5G10910/AT4G34570/AT2G18850/AT4G13460/AT3G17310/AT1G19340/AT2G43940/AT2G40280/AT3G28700/AT2G43200/AT3G27230/AT1G24610…	OMT1/SHM2/-/MS3/PTAC14/-/PRMT14/PFC1/LSMT-L/CCoAOMT1/-/-/-/KPHMT1/SHM4/PURU2/SVR1/MMT1/-/CBSDUF7/-/-/-/CMT2/MENG/-/-/-/-/THY-2/-/SUVH9/DRM3/-/HOL3/-/-/-/-/-/-/-/-/THY-1/-/-/-/-/PRMT12/-/-/-/-/HMT-2/-/-/-/-/PLMT/COQ3/-/-/ATHOL1/-/QUL1/-/-/-/DRM2/-/-/-/-/-/-/-/SUVR4/-/-/-/-/-/-/-/-/-/MS2/DNMT2/-/SUVR2/PRMT16/-/-/CGR3/-/-/-/-/SHM1/KPHMT2/-/pde194/-/-/SUVR5/-/ASHH3/CHLM/FIO1/-/-/NMT1/-/FAMT/SUVR1/FDM…	151
MF	GO:0008168	methyltransferase activity	145|5050	349|16887	1.99977051849781e-06	0.000269302429824372	AT5G54160/AT1G33170/AT5G20980/AT4G20130/AT5G59500/AT5G49020/AT1G01860/AT1G14030/AT4G34050/AT2G39670/AT3G05100/AT5G04060/AT2G46110/AT2G39140/AT5G49810/AT3G07670/AT1G47330/AT5G13660/AT1G19430/AT3G53400/AT4G19020/AT1G23360/AT3G01660/AT1G21920/AT1G73320/AT5G10910/AT4G34570/AT2G18850/AT4G13460/AT3G17310/AT1G19340/AT2G43940/AT2G40280/AT3G28700/AT2G43200/AT3G27230/AT1G24610/AT4G14000/AT5G14430/AT1G15125…	OMT1/-/MS3/PTAC14/-/PRMT14/PFC1/LSMT-L/CCoAOMT1/-/-/-/KPHMT1/SVR1/MMT1/-/CBSDUF7/-/-/-/CMT2/MENG/-/-/-/-/THY-2/-/SUVH9/DRM3/-/HOL3/-/-/-/-/-/-/-/-/THY-1/-/-/-/-/PRMT12/-/-/-/-/HMT-2/-/-/-/-/PLMT/COQ3/-/-/ATHOL1/-/QUL1/-/-/-/DRM2/-/-/-/-/-/-/-/SUVR4/-/-/-/-/-/-/-/-/-/MS2/DNMT2/-/SUVR2/PRMT16/-/-/CGR3/-/-/-/-/SHM1/KPHMT2/-/-/-/SUVR5/-/ASHH3/CHLM/FIO1/-/NMT1/-/FAMT/SUVR1/FDM4/ATXR2/-/IGMT5/-/-/-/-/S…	145
MF	GO:0140101	catalytic activity, acting on a tRNA	64|5050	133|16887	7.1314585651545e-06	0.000823174074377834	AT5G49030/AT2G32230/AT5G22800/AT2G31170/AT1G48520/AT3G58140/AT1G66530/AT2G04842/AT4G04350/AT5G16715/AT4G38890/AT5G38290/AT1G22660/AT5G16870/AT4G33760/AT3G44740/AT3G02660/AT3G25660/AT4G18460/AT3G13490/AT5G16140/AT2G33840/AT5G35400/AT4G17610/AT3G56330/AT2G45730/AT5G17660/AT3G21300/AT2G40570/AT1G09620/AT5G64050/AT4G04670/AT4G39280/AT5G01230/AT1G44835/AT3G56120/AT3G56300/AT1G66520/AT5G52520/AT5G10700…	OVA2/PRORP1/EMB86/SYCO/GATB/-/-/EMB2761/EMB2369/EMB2247/-/-/-/-/-/-/EMB2768/GATA/-/OVA5/CRS2B/-/-/-/-/-/-/-/-/-/OVA3/-/-/-/-/-/-/pde194/OVA6/-/-/ATIPT9/OVA9/-/-/-/-/-/-/-/-/HEMA1/-/ATHRS1/-/PRORP2/GATC/-/OVA1/-/-/emb1027/OVA7/-	64
MF	GO:0004565	beta-galactosidase activity	13|5050	15|16887	8.30731820355991e-06	0.000839039138559551	AT5G63810/AT1G72990/AT3G13750/AT2G32810/AT5G56870/AT3G54440/AT1G45130/AT3G52840/AT2G28470/AT4G36360/AT4G26140/AT5G20710/AT5G63800	BGAL10/BGAL17/BGAL1/BGAL9/BGAL4/-/BGAL5/BGAL2/BGAL8/BGAL3/BGAL12/BGAL7/BGAL6	13
MF	GO:0015925	galactosidase activity	16|5050	21|16887	1.58333810883696e-05	0.00142148576882251	AT5G63810/AT1G72990/AT3G13750/AT2G32810/AT5G56870/AT3G54440/AT1G45130/AT3G52840/AT2G28470/AT4G36360/AT3G56300/AT3G26380/AT4G26140/AT5G08380/AT5G20710/AT5G63800	BGAL10/BGAL17/BGAL1/BGAL9/BGAL4/-/BGAL5/BGAL2/BGAL8/BGAL3/-/-/BGAL12/AGAL1/BGAL7/BGAL6	16
MF	GO:0016616	oxidoreductase activity, acting on the CH-OH group of donors, NAD or NADP as acceptor	70|5050	158|16887	8.43247548682646e-05	0.00681344019335578	AT5G35790/AT5G51970/AT1G31230/AT4G19710/AT1G16350/AT2G21250/AT4G39330/AT1G79870/AT3G19450/AT1G19400/AT1G04410/AT4G33360/AT3G14150/AT3G14415/AT1G68540/AT2G02400/AT2G13560/AT5G14780/AT5G21060/AT1G09420/AT5G10050/AT1G32780/AT1G59960/AT3G19480/AT5G24760/AT2G26260/AT1G24280/AT4G31530/AT1G09490/AT4G29010/AT1G71180/AT2G40690/AT3G07690/AT1G22430/AT3G27300/AT5G14590/AT3G06350/AT4G35420/AT5G63890/AT5G48230…	G6PD1/SDH/AKHSDH1/AKHSDH2/-/-/CAD9/HPR2/CAD4/-/MDH1/FLDH/GLO3/-/TKPR2/-/NAD-ME1/FDH1/-/G6PD4/-/-/-/PGDH3/-/3BETAHSD/D2/G6PD3/-/-/AIM1/-/GLY1/-/-/G6PD5/-/EMB3004/TKPR1/HISN8/AAT1/IMDH3/-/PMDH1/PLR1/HPR3/ATIMD3/PGD3/3BETAHSD/D3/NRS/ER/-/GLYR1/-/-/-/PYRR/PGD1/GLO4/-/CCR1/-/NOL/ICDH/3BETAHSD/D1/CAD3/DLD/CICDH/TSC10B/mMDH1/-/HMG2	70
MF	GO:0016744	transferase activity, transferring aldehyde or ketonic groups	9|5050	10|16887	0.000139158921512936	0.0102218553256775	AT4G15560/AT2G45290/AT1G68890/AT3G60750/AT5G16290/AT5G13420/AT1G12230/AT2G31810/AT5G11380	DXS/TKL-2/PHYLLO/TKL-1/VAT1/-/-/-/DXPS3	9
MF	GO:0016614	oxidoreductase activity, acting on CH-OH group of donors	77|5050	181|16887	0.00019382829738493	0.0130511053572519	AT5G35790/AT5G51970/AT1G31230/AT4G19710/AT1G16350/AT2G21250/AT4G39330/AT1G79870/AT3G19450/AT1G19400/AT1G04410/AT4G33360/AT3G14150/AT3G14415/AT1G68540/AT2G02400/AT2G13560/AT5G14780/AT5G21060/AT1G09420/AT5G10050/AT1G32780/AT1G59960/AT3G19480/AT5G24760/AT4G19380/AT2G26260/AT1G24280/AT4G31530/AT1G09490/AT4G29010/AT1G71180/AT2G40690/AT3G07690/AT1G22430/AT3G27300/AT5G14590/AT3G06350/AT4G35420/AT5G63890…	G6PD1/SDH/AKHSDH1/AKHSDH2/-/-/CAD9/HPR2/CAD4/-/MDH1/FLDH/GLO3/-/TKPR2/-/NAD-ME1/FDH1/-/G6PD4/-/-/-/PGDH3/-/-/3BETAHSD/D2/G6PD3/-/-/AIM1/-/GLY1/-/-/G6PD5/-/EMB3004/TKPR1/HISN8/AAT1/IMDH3/-/PMDH1/HTH/GLDH/PLR1/HPR3/ATIMD3/PGD3/3BETAHSD/D3/NRS/ER/-/GLYR1/-/-/-/-/PYRR/PGD1/GLO4/-/CCR1/-/NOL/ICDH/GULLO3/-/3BETAHSD/D1/CAD3/DLD/CICDH/D2HGDH/TSC10B/mMDH1/-/HMG2	77
MF	GO:1990939	ATP-dependent microtubule motor activity	14|5050	20|16887	0.000249374930403756	0.0154996110589412	AT3G49650/AT3G45850/AT1G18550/AT4G21270/AT2G28620/AT3G20150/AT4G14330/AT2G37420/AT5G55520/AT1G23220/AT5G65930/AT5G20110/AT5G47820/AT4G15930	KIN8B/-/KIN8A/KIN14C/-/KIN12F/KIN10A/KIN5B/-/-/ZWI/-/KIN4A/-	14
MF	GO:0140098	catalytic activity, acting on RNA	177|5050	476|16887	0.000328227722656581	0.0189434285647513	AT3G04720/AT3G06980/AT5G49030/AT2G27040/AT2G32230/AT1G14790/AT5G22800/AT3G46960/AT3G13740/AT2G31170/AT1G70070/AT1G01860/AT2G01130/AT2G41950/AT2G39670/AT1G48520/AT4G01020/AT4G37510/AT2G04270/AT1G07910/AT2G25605/AT2G47680/AT4G31150/AT1G58060/AT2G40030/AT3G58140/AT1G28260/AT1G66530/AT3G16260/AT2G04842/AT3G49500/AT4G04350/AT5G10910/AT3G18500/AT1G31500/AT5G16715/AT1G24450/AT1G14210/AT4G38890/AT3G53920…	HEL/RH50/OVA2/AGO4/PRORP1/RDR1/EMB86/SKI2/-/SYCO/ISE2/PFC1/-/-/-/GATB/-/RNC1/RNE/ATRNL/-/-/-/-/NRPE1/-/SMG7L/-/TRZ4/EMB2761/RDR6/EMB2369/-/-/-/EMB2247/NFD2/-/-/SIGC/-/-/RH6/-/-/-/-/CAN2/SDE3/-/-/-/-/RH47/EMB2768/-/RH39/RRP6L3/NRPD2B/-/RH58/GATA/-/-/-/DCL3/-/OVA5/RH31/CRS2B/DCL4/-/-/-/-/-/-/-/-/CCR4-5/RH22/-/-/-/-/-/TRZ2/-/-/OVA3/-/HESO1/-/-/-/RTL2/-/-/-/-/HEN2/-/CPSF73-I/ARAC8/-/-/pde194/-/NRPD7/…	177
MF	GO:0004812	aminoacyl-tRNA ligase activity	30|5050	58|16887	0.000404399936877626	0.0204221968123201	AT5G49030/AT5G22800/AT2G31170/AT3G58140/AT1G66530/AT2G04842/AT4G04350/AT5G16715/AT4G33760/AT3G44740/AT3G02660/AT3G13490/AT2G33840/AT1G09620/AT5G64050/AT4G39280/AT1G44835/AT3G56300/AT5G52520/AT1G25350/AT5G03406/AT2G40660/AT3G02760/AT3G46100/AT1G72550/AT4G23620/AT3G55400/AT5G66860/AT4G26300/AT1G11870	OVA2/EMB86/SYCO/-/-/EMB2761/EMB2369/EMB2247/-/-/EMB2768/OVA5/-/-/OVA3/-/-/-/OVA6/OVA9/-/-/-/ATHRS1/-/-/OVA1/-/emb1027/OVA7	30
MF	GO:0016875	ligase activity, forming carbon-oxygen bonds	30|5050	58|16887	0.000404399936877626	0.0204221968123201	AT5G49030/AT5G22800/AT2G31170/AT3G58140/AT1G66530/AT2G04842/AT4G04350/AT5G16715/AT4G33760/AT3G44740/AT3G02660/AT3G13490/AT2G33840/AT1G09620/AT5G64050/AT4G39280/AT1G44835/AT3G56300/AT5G52520/AT1G25350/AT5G03406/AT2G40660/AT3G02760/AT3G46100/AT1G72550/AT4G23620/AT3G55400/AT5G66860/AT4G26300/AT1G11870	OVA2/EMB86/SYCO/-/-/EMB2761/EMB2369/EMB2247/-/-/EMB2768/OVA5/-/-/OVA3/-/-/-/OVA6/OVA9/-/-/-/ATHRS1/-/-/OVA1/-/emb1027/OVA7	30
MF	GO:0140097	catalytic activity, acting on DNA	83|5050	203|16887	0.000523976159583579	0.0243318916566555	AT2G01440/AT2G47680/AT1G56500/AT5G04560/AT2G45700/AT1G50840/AT1G14460/AT4G19020/AT3G02060/AT3G52050/AT3G49500/AT2G22260/AT5G41370/AT2G02480/AT1G19340/AT1G48360/AT5G54260/AT5G04130/AT1G34380/AT4G24790/AT2G40410/AT3G48425/AT5G44680/AT3G23890/AT5G15170/AT1G16970/AT1G05900/AT5G57970/AT5G44750/AT2G26840/AT1G80190/AT3G20780/AT5G14620/AT1G08840/AT5G04050/AT4G31210/AT2G42120/AT1G48050/AT2G11035/AT3G21300…	RECG/-/SOQ1/DME/-/POLGAMMA2/-/CMT2/-/-/RDR6/-/XPB1/STI/-/FAN1/MRE11/GYRBM/-/-/CAN2/APE1L/-/TOP2/TDP1/KU70/NTH2/-/REV1/-/PSF1/TOP6B/DRM2/emb2411/-/-/POLD2/KU80/-/-/POLH/RIN1/GYRB1/GYRB3/-/DMC1/ATRAD51C/-/REV3/NTH1/MUS81/-/POLGAMMA1/-/CHR23/-/-/RECQL4A/LIG4/UVH3/ROS1/CHR18/-/POLK/-/-/PIE1/MCM3/-/RECQL5/-/UVH1/LIG1/-/-/RAD50/-/DMT1/OGG1/CRK8/ENDO4/APTX/CRYD	83
MF	GO:0009982	pseudouridine synthase activity	14|5050	21|16887	0.000542047091361138	0.0243318916566555	AT5G14460/AT2G39140/AT1G20410/AT1G20370/AT4G21770/AT3G04820/AT5G35400/AT1G76050/AT5G51140/AT3G57150/AT1G20430/AT3G06950/AT1G09800/AT1G76120	-/SVR1/-/-/-/-/-/-/-/CBF5/-/-/-/-	14
MF	GO:0016884	carbon-nitrogen ligase activity, with glutamine as amido-N-donor	10|5050	13|16887	0.000630761032093661	0.0266113130590642	AT1G74260/AT1G48520/AT5G65010/AT1G29900/AT3G25660/AT5G10240/AT1G70570/AT3G27740/AT3G47340/AT4G32915	PUR4/GATB/ASN2/CARB/GATA/ASN3/-/CARA/ASN1/GATC	10
MF	GO:0008236	serine-type peptidase activity	63|5050	148|16887	0.00069163066118855	0.0266113130590642	AT4G30020/AT3G14067/AT4G34980/AT5G07250/AT2G22970/AT5G42240/AT5G39830/AT5G45650/AT3G27925/AT4G18370/AT5G47040/AT3G24590/AT3G07990/AT1G29960/AT4G17740/AT5G36210/AT4G20430/AT1G73310/AT4G30610/AT2G47390/AT2G22980/AT1G18600/AT2G19170/AT5G46390/AT4G10550/AT3G10410/AT2G22990/AT1G69020/AT4G00230/AT3G02410/AT5G67360/AT4G21650/AT5G19660/AT4G30810/AT1G23465/AT2G47940/AT3G10450/AT3G57680/AT5G36950/AT2G27920…	SBT2.6/SBT1.4/SBT1.6/RBL3/SCPL11/SCPL42/DEGP8/SBT5.6/DEGP1/DEGP5/LON2/PLSP1/SCPL27/-/CTPA2/-/SBT2.2/SCPL4/SCPL24/-/SCPL13/RBL12/SBT2.5/CTPA1/-/SCPL49/SNG1/-/SBT4.14/ICMEL2/SBT1.7/SBT3.13/SBT6.1/SCPL29/-/DEGP2/SCPL7/CTPA3/DEGP10/SCPL51/SCPL26/-/-/SCPL46/-/SBT1.3/SOL1/SCPL35/RBL9/RBL10/-/-/RBL4/-/DEG15/SBT1.5/SBT2.1/SBT4.11/CLPP4/SCPL16/SCPL25/-/SCPL34	63
MF	GO:0017171	serine hydrolase activity	63|5050	148|16887	0.00069163066118855	0.0266113130590642	AT4G30020/AT3G14067/AT4G34980/AT5G07250/AT2G22970/AT5G42240/AT5G39830/AT5G45650/AT3G27925/AT4G18370/AT5G47040/AT3G24590/AT3G07990/AT1G29960/AT4G17740/AT5G36210/AT4G20430/AT1G73310/AT4G30610/AT2G47390/AT2G22980/AT1G18600/AT2G19170/AT5G46390/AT4G10550/AT3G10410/AT2G22990/AT1G69020/AT4G00230/AT3G02410/AT5G67360/AT4G21650/AT5G19660/AT4G30810/AT1G23465/AT2G47940/AT3G10450/AT3G57680/AT5G36950/AT2G27920…	SBT2.6/SBT1.4/SBT1.6/RBL3/SCPL11/SCPL42/DEGP8/SBT5.6/DEGP1/DEGP5/LON2/PLSP1/SCPL27/-/CTPA2/-/SBT2.2/SCPL4/SCPL24/-/SCPL13/RBL12/SBT2.5/CTPA1/-/SCPL49/SNG1/-/SBT4.14/ICMEL2/SBT1.7/SBT3.13/SBT6.1/SCPL29/-/DEGP2/SCPL7/CTPA3/DEGP10/SCPL51/SCPL26/-/-/SCPL46/-/SBT1.3/SOL1/SCPL35/RBL9/RBL10/-/-/RBL4/-/DEG15/SBT1.5/SBT2.1/SBT4.11/CLPP4/SCPL16/SCPL25/-/SCPL34	63
MF	GO:0008483	transaminase activity	31|5050	63|16887	0.000982357343124823	0.0345106405758633	AT5G57850/AT5G65780/AT2G22250/AT3G07310/AT5G48590/AT3G48730/AT2G38400/AT5G10330/AT4G33680/AT2G04865/AT2G17630/AT3G54970/AT1G11860/AT1G80600/AT2G13360/AT1G80360/AT4G31990/AT1G70580/AT1G62800/AT5G57590/AT2G25010/AT4G24670/AT3G49680/AT2G28880/AT5G51690/AT5G63570/AT1G17930/AT1G34060/AT1G50770/AT3G08860/AT3G19710	DAAT/ATBCAT-5/PAT/-/-/GSA2/AGT3/HISN6A/DAP/-/PSAT2/-/-/WIN1/AGT1/ISS1/ASP5/GGAT2/ASP4/BIO3-BIO1/MAIL1/TAR2/BCAT3/ADCS/ACS12/GSA1/MAIN/TAR4/-/PYD4/BCAT4	31
MF	GO:0016769	transferase activity, transferring nitrogenous groups	31|5050	63|16887	0.000982357343124823	0.0345106405758633	AT5G57850/AT5G65780/AT2G22250/AT3G07310/AT5G48590/AT3G48730/AT2G38400/AT5G10330/AT4G33680/AT2G04865/AT2G17630/AT3G54970/AT1G11860/AT1G80600/AT2G13360/AT1G80360/AT4G31990/AT1G70580/AT1G62800/AT5G57590/AT2G25010/AT4G24670/AT3G49680/AT2G28880/AT5G51690/AT5G63570/AT1G17930/AT1G34060/AT1G50770/AT3G08860/AT3G19710	DAAT/ATBCAT-5/PAT/-/-/GSA2/AGT3/HISN6A/DAP/-/PSAT2/-/-/WIN1/AGT1/ISS1/ASP5/GGAT2/ASP4/BIO3-BIO1/MAIL1/TAR2/BCAT3/ADCS/ACS12/GSA1/MAIN/TAR4/-/PYD4/BCAT4	31
MF	GO:0016810	hydrolase activity, acting on carbon-nitrogen (but not peptide) bonds	58|5050	136|16887	0.00104404277792076	0.0351494401899989	AT5G43600/AT4G38220/AT5G37830/AT2G38010/AT4G33470/AT4G17360/AT1G53040/AT5G12200/AT4G08900/AT4G38225/AT5G59750/AT2G27340/AT2G22570/AT1G19330/AT2G35820/AT5G12040/AT4G17050/AT2G38660/AT1G15390/AT2G02910/AT3G02875/AT3G25660/AT1G67550/AT4G20960/AT3G58130/AT4G22930/AT3G55850/AT1G01760/AT5G07360/AT2G41760/AT5G14660/AT4G35220/AT1G08980/AT5G08100/AT1G07380/AT2G35830/AT4G26900/AT4G09630/AT2G35810/AT2G35040…	UAH/-/OXP1/-/HDA14/PURU2/-/PYD2/ARGAH1/-/-/-/NIC1/-/-/NLP3/UGLYAH/FOLD1/PDF1A/-/ILR1/GATA/URE/PYRD/-/PYR4/LAF3/-/-/NTAQ1/PDF1B/CYCLASE2/AMI1/-/-/-/HISN4/-/-/-/SNL4/ARGAH2/PYRR/-/FOLD2/-/EMB2756/ILL3/FAAH/PYD3/TENA_E/TADA/ILL2/-/-/-/THFS/-	58
MF	GO:0019200	carbohydrate kinase activity	20|5050	36|16887	0.00116483683003715	0.0376475263468007	AT4G16130/AT1G07110/AT5G47810/AT5G26570/AT2G21370/AT5G61580/AT5G49650/AT4G27600/AT4G29130/AT1G47840/AT4G32840/AT3G06580/AT1G49350/AT1G20950/AT1G69200/AT4G26270/AT1G12000/AT4G04040/AT1G47845/AT3G54090	ARA1/FKFBP/PFK2/GWD3/XK-1/PFK4/XK-2/NARA5/HXK1/HXK3/PFK6/GAL1/-/PFP-ALPHA1/FLN2/PFK3/PFP-BETA1/PFP-BETA2/-/FLN1	20
MF	GO:0015631	tubulin binding	69|5050	168|16887	0.00128130863159977	0.0398191297820236	AT5G55230/AT4G27180/AT2G01910/AT5G06670/AT1G27210/AT1G14840/AT3G51150/AT3G43610/AT3G50240/AT4G33470/AT4G26760/AT5G10470/AT4G32330/AT3G19570/AT3G60740/AT3G49650/AT3G45850/AT1G48540/AT1G21730/AT2G20190/AT1G80260/AT3G60840/AT3G02170/AT4G27060/AT5G17410/AT4G29010/AT5G60930/AT3G53180/AT1G72250/AT1G71440/AT3G23090/AT5G66310/AT5G51600/AT1G49890/AT5G18700/AT1G18550/AT5G43155/AT4G05190/AT5G03830/AT4G21270…	ATMAP65-1/KIN14M/MAP65-6/-/TOR1L4/MAP70.4/KIN7G/-/KIN4B/HDA14/MAP65-2/KCA1/WDL5/SCO3/TFCD/KIN8B/-/-/KIN7C/CLASP/emb1427/MAP65-4/LNG2/TOR1/-/AIM1/-/-/-/TFCE/-/KIN7H/MAP65-3/QWRF2/RUK/KIN8A/-/KIN14D/-/KIN14C/-/DRP5A/-/-/KIN13B/KIN12E/KIN12F/-/KIN10A/KIN5B/-/IQD1/KIN14I/-/-/ZWI/DRP3A/TOR1L2/-/-/AUG7/MAP70.1/MPB2C/GIP1/TPX2/AUG4/FPP4/KIN14T/KIN4A	69
MF	GO:0008574	ATP-dependent microtubule motor activity, plus-end-directed	12|5050	18|16887	0.00137818900170046	0.0412435819768138	AT3G49650/AT3G45850/AT1G18550/AT2G28620/AT3G20150/AT4G14330/AT2G37420/AT5G55520/AT1G23220/AT5G20110/AT5G47820/AT4G15930	KIN8B/-/KIN8A/-/KIN12F/KIN10A/KIN5B/-/-/-/KIN4A/-	12
MF	GO:0008017	microtubule binding	62|5050	149|16887	0.00150358406528232	0.0433891401695754	AT5G55230/AT4G27180/AT2G01910/AT5G06670/AT1G27210/AT1G14840/AT3G51150/AT3G43610/AT3G50240/AT4G26760/AT5G10470/AT4G32330/AT3G19570/AT3G49650/AT3G45850/AT1G21730/AT2G20190/AT1G80260/AT3G60840/AT3G02170/AT4G27060/AT5G17410/AT4G29010/AT5G60930/AT1G72250/AT3G23090/AT5G66310/AT5G51600/AT1G49890/AT5G18700/AT1G18550/AT5G43155/AT4G05190/AT4G21270/AT2G28620/AT1G53140/AT5G08390/AT5G23910/AT3G16060/AT3G44050…	ATMAP65-1/KIN14M/MAP65-6/-/TOR1L4/MAP70.4/KIN7G/-/KIN4B/MAP65-2/KCA1/WDL5/SCO3/KIN8B/-/KIN7C/CLASP/emb1427/MAP65-4/LNG2/TOR1/-/AIM1/-/-/-/KIN7H/MAP65-3/QWRF2/RUK/KIN8A/-/KIN14D/KIN14C/-/DRP5A/-/-/KIN13B/KIN12E/KIN12F/-/KIN10A/KIN5B/-/IQD1/KIN14I/-/-/ZWI/DRP3A/TOR1L2/-/-/AUG7/MAP70.1/MPB2C/TPX2/AUG4/FPP4/KIN14T/KIN4A	62
MF	GO:2001070	starch binding	9|5050	12|16887	0.00164354716512248	0.0454240950173641	AT1G11720/AT1G07110/AT2G04270/AT5G26570/AT1G42430/AT3G10940/AT5G39790/AT3G52180/AT2G40840	ATSS3/FKFBP/RNE/GWD3/-/LSF2/-/DSP4/DPE2	9
MF	GO:0016790	thiolester hydrolase activity	18|5050	32|16887	0.00168653818133777	0.0454240950173641	AT4G13360/AT5G45940/AT4G13050/AT4G00520/AT1G06550/AT5G48370/AT2G33980/AT1G68260/AT3G25110/AT1G06130/AT3G60510/AT4G22300/AT3G61200/AT3G24360/AT2G29590/AT4G22305/AT2G41530/AT3G16175	-/NUDT11/FATA2/-/-/-/atnudt22/ALT3/FATA/GLX2-4/-/SOBER1/-/-/-/SOBER1/SFGH/-	18
MF	GO:0016860	intramolecular oxidoreductase activity	28|5050	57|16887	0.00175262154404938	0.0456812325029645	AT5G57655/AT1G35620/AT5G44520/AT5G57030/AT5G48220/AT3G10230/AT1G13280/AT3G04790/AT5G60640/AT1G29410/AT4G29010/AT2G36230/AT3G02570/AT1G11530/AT3G20560/AT1G52260/AT1G77510/AT1G21750/AT3G16110/AT5G05590/AT4G14440/AT2G05830/AT1G75690/AT4G24620/AT1G15020/AT1G20050/AT4G27080/AT5G42740	XYLA/PDIL5-2/-/LUT2/-/LCY1/AOC4/RPI3/PDIL1-4/PAI3/AIM1/HISN3/PMI1/CXXS1/PDIL5-3/PDIL1-5/PDIL1-2/PDIL1-1/PDIL1-6/PAI2/ECI3/-/LQY1/PGI1/QSOX1/HYD1/ATPDIL5-4/PGIC	28
MF	GO:0008238	exopeptidase activity	40|5050	89|16887	0.00187043340314178	0.0472284434293299	AT3G54720/AT1G13270/AT2G22970/AT5G42240/AT5G04710/AT1G56700/AT4G29210/AT3G07990/AT3G61540/AT1G73310/AT4G30610/AT2G22980/AT3G10410/AT2G22990/AT1G78680/AT1G69020/AT4G37040/AT4G33090/AT4G30810/AT3G10450/AT5G51540/AT2G27920/AT2G35780/AT5G65760/AT2G33530/AT4G36190/AT5G08100/AT1G71696/AT5G08260/AT4G14570/AT1G50380/AT2G24200/AT3G25740/AT3G12220/AT3G02110/AT5G61540/AT1G63770/AT4G36195/AT5G38060/AT5G23210	AMP1/MAP1B/SCPL11/SCPL42/-/-/GGT3/SCPL27/-/SCPL4/SCPL24/SCPL13/SCPL49/SNG1/GGH2/-/MAP1D/APM1/SCPL29/SCPL7/OCT1/SCPL51/SCPL26/-/SCPL46/-/-/SOL1/SCPL35/-/-/LAP1/MAP1C/SCPL16/SCPL25/-/-/-/-/SCPL34	40

## Sheet: up_GOenrich_sig
Category	GOID	Description	GeneRatio	BgRatio	pvalue	padj	geneID	geneName	Count
BP	GO:0009408	response to heat	125|5348	220|18266	1.10609662028323e-17	2.69998185011137e-14	AT3G53110/AT5G10010/AT5G17020/AT1G20440/AT4G36990/AT2G33590/AT3G08720/AT5G02500/AT2G39770/AT5G56010/AT5G22060/AT4G12400/AT3G44110/AT2G30250/AT3G25230/AT5G56030/AT5G02490/AT5G64910/AT3G09440/AT5G62020/AT5G05410/AT5G59820/AT2G26150/AT4G37910/AT1G59860/AT5G45710/AT1G79930/AT1G07890/AT3G12580/AT3G04120/AT5G53400/AT3G08970/AT3G09350/AT2G46020/AT4G11660/AT1G13080/AT3G19130/AT1G16540/AT5G07100/AT3G10800…	RH38/HIT4/XPO1/COR47/HSFB1/-/ATPK2/MED37E/CYT1/HSP90-3/ATJ2/HOP3/ATJ3/WRKY25/ROF1/HSP81-2/MED37D/-/HSP70-3/HSFB2A/DREB2A/ZAT12/HSFA2/HSP70-9/HSP17.6A/HSFA4C/HSP70-14/APX1/MED37C/GAPC1/BOB1/ERDJ3A/Fes1A/BRM/HSFB2B/CYP71B2/RBP47B/SIR3/WRKY26/BZIP28/ABI2/ABI1/EGY3/RPN10/CRK1/HSP17.8/TSN2/HSA32/HSP70-10/FKBP65/HSFA4A/CLPB1/ABA2/TIL/CML24/DREB2C/HSFA3/ELIP2/XTH22/HSP17.6B/CPN60/-/BIP/HSP90-4/HSP17.6/H…	125
BP	GO:0010243	response to organonitrogen compound	138|5348	255|18266	6.58203356788373e-17	5.81937156931833e-14	AT1G19050/AT3G28210/AT1G66160/AT1G08930/AT2G36580/AT5G62020/AT1G42990/AT5G59820/AT2G26150/AT5G66070/AT4G25230/AT2G46830/AT5G03340/AT3G05200/AT4G17500/AT3G21630/AT2G40140/AT4G33940/AT4G11660/AT3G46620/AT5G64660/AT3G50260/AT4G37610/AT2G35930/AT3G49530/AT2G23320/AT5G56350/AT1G64380/AT3G16530/AT1G59870/AT1G80840/AT5G47220/AT5G51450/AT3G46090/AT2G13790/AT3G15210/AT1G27730/AT2G33580/AT1G71520/AT4G01250…	ARR7/SAP12/PUB20/ERD6/-/HSFB2A/BZIP60/ZAT12/HSFA2/-/RIN2/CCA1/CDC48E/ATL6/ERF1A/CERK1/CZF1/-/HSFB2B/RDUF1/PUB27/ERF011/BT5/PUB23/NAC062/WRKY15/-/ERF061/-/ABCG36/WRKY40/ERF2/RIN3/ZAT7/SERK4/ERF4/ZAT10/LYK5/ERF020/WRKY22/MEKK1/HSFA4A/GLR1.2/-/ECI2/GLX2-1/WRKY48/CDC48D/CDC48A/-/-/WRKY6/DER1/ATL55/HSFA3/RBL14/MYB44/-/AtRLP52/BIP/-/ZAT6/MYB77/RBOHC/ATL14/SAP6/GLR2.7/ATL31/ZAT8/ATGLR2.4/PUB21/-/SHM6/SH…	138
BP	GO:0010200	response to chitin	83|5348	128|18266	7.15203388281647e-17	5.81937156931833e-14	AT1G19050/AT3G28210/AT1G66160/AT1G08930/AT5G62020/AT1G42990/AT5G59820/AT2G26150/AT5G66070/AT3G05200/AT4G17500/AT3G21630/AT2G40140/AT4G33940/AT4G11660/AT3G46620/AT5G64660/AT3G50260/AT4G37610/AT2G35930/AT3G49530/AT2G23320/AT1G64380/AT3G16530/AT1G80840/AT5G47220/AT3G46090/AT2G13790/AT3G15210/AT1G27730/AT2G33580/AT1G71520/AT4G01250/AT4G18880/AT5G49520/AT1G62300/AT5G10380/AT5G03720/AT5G67300/AT5G59550…	ARR7/SAP12/PUB20/ERD6/HSFB2A/BZIP60/ZAT12/HSFA2/-/ATL6/ERF1A/CERK1/CZF1/-/HSFB2B/RDUF1/PUB27/ERF011/BT5/PUB23/NAC062/WRKY15/ERF061/-/WRKY40/ERF2/ZAT7/SERK4/ERF4/ZAT10/LYK5/ERF020/WRKY22/HSFA4A/WRKY48/WRKY6/ATL55/HSFA3/MYB44/-/AtRLP52/-/ZAT6/MYB77/ATL14/SAP6/ATL31/ZAT8/PUB21/WRKY18/SCL14/IOS1/WRKY46/WRKY33/AZF2/ERF6/-/DOF1.7/-/IAA10/PBL27/EDA39/ATL45/SZF1/-/LEC/ATL2/-/ZAT11/SCL11/LYK4/PUB22/SCL30/…	83
BP	GO:0016192	vesicle-mediated transport	222|5348	477|18266	5.52164631389465e-16	3.36958466305421e-13	AT1G23490/AT1G70490/AT4G17530/AT5G47200/AT2G47170/AT3G52190/AT5G25250/AT1G72470/AT2G25430/AT1G17730/AT2G20760/AT3G09520/AT5G61010/AT2G15310/AT4G12120/AT1G75310/AT5G57015/AT4G19640/AT3G05630/AT5G17060/AT5G35200/AT2G37550/AT3G25610/AT3G51890/AT3G10380/AT4G21560/AT4G32150/AT3G11820/AT5G42570/AT3G11130/AT2G21190/AT3G52400/AT2G06530/AT2G18860/AT3G22845/AT2G38360/AT4G39990/AT5G22780/AT4G29160/AT5G54310…	ARF2-A/ARF2-A/RABD2C/RABD2B/ARF1/PHF1/FLOT1/ATEXO70D1/-/CHMP1A/-/ATEXO70H4/ATEXO70E2/ATARFB1A/SEC1B/AUL1/CKL12/RABF2B/PLPZETA2/ATARFB1B/-/AGD7/ALA10/-/SEC8/VPS28-1/VAMP711/SYP121/-/CHC1/-/SYP122/VPS2.1/-/-/PRA1B4/RABA4B/ALPHAC-AD/VPS32.2/AGD5/KMS1/-/-/RER1A/SYP32/SEC15B/MTV1/-/ERD2A/YKT61/ALPHA-ADR/LIP5/CHC2/SYP21/VPS37-1/-/SEC22/VPS20.2/DRP2A/KEU/RABE1C/MEMB11/SAR1/RABH1C/EYE/SNAP33/-/-/-/ALA3/-…	222
BP	GO:0009617	response to bacterium	223|5348	482|18266	1.07207787260667e-15	5.23388417406577e-13	AT4G02380/AT3G50480/AT3G49110/AT2G47730/AT1G10170/AT5G60270/AT5G59890/AT5G02500/AT2G39770/AT4G28490/AT2G37710/AT4G03960/AT2G05940/AT5G56030/AT5G02490/AT4G23190/AT3G12620/AT2G43120/AT1G32960/AT3G49120/AT4G33950/AT3G48880/AT1G20160/AT4G19700/AT4G12720/AT5G24660/AT5G52640/AT5G45110/AT3G28910/AT5G53120/AT4G33430/AT5G60280/AT1G13960/AT3G05200/AT3G12580/AT3G15352/AT1G02860/AT3G21630/AT3G59750/AT3G05360…	SAG21/HR4/PER33/GSTF8/ATNFXL1/LECRK17/ADF4/MED37E/CYT1/RLK5/LECRK41/DSP4/RIPK/HSP81-2/MED37D/CRK11/PP2C38/-/SBT3.3/PER34/SRK2E/-/CRSP/BOI/AtNUDT7/LSU2/HSP90-1/NPR3/MYB30/SPDS3/BAK1/LECRK18/WRKY4/ATL6/MED37C/ATCOX17/BAH1/CERK1/LECRK58/RLP30/IRE1A/ZED1/ERF011/SIR3/EFR/LECRK71/NPR4/AGD5/ATUPF3/-/ABCG36/GAE1/LOX4/DTX47/WRKY40/-/LECRKS2/A70/ERF2/NHL13/PBS1/CALS12/ATCES1/ERF4/CDC5/LECRK110/BGLU26/HSR4/…	223
BP	GO:1901698	response to nitrogen compound	177|5348	380|18266	4.73198463709664e-13	1.92512908319215e-10	AT1G19050/AT3G28210/AT2G39770/AT1G66160/AT1G08930/AT2G36580/AT5G62020/AT1G42990/AT5G59820/AT2G26150/AT1G77500/AT5G66070/AT4G25230/AT2G46830/AT5G03340/AT3G05200/AT4G17500/AT4G24020/AT1G02860/AT3G21630/AT2G40140/AT4G33940/AT2G46020/AT4G11660/AT3G46620/AT5G64660/AT3G50260/AT4G37610/AT2G35930/AT3G49530/AT2G23320/AT5G56350/AT1G64380/AT3G16530/AT1G59870/AT1G80840/AT5G47220/AT5G51450/AT3G46090/AT2G13790…	ARR7/SAP12/CYT1/PUB20/ERD6/-/HSFB2A/BZIP60/ZAT12/HSFA2/-/-/RIN2/CCA1/CDC48E/ATL6/ERF1A/NLP7/BAH1/CERK1/CZF1/-/BRM/HSFB2B/RDUF1/PUB27/ERF011/BT5/PUB23/NAC062/WRKY15/-/ERF061/-/ABCG36/WRKY40/ERF2/RIN3/ZAT7/SERK4/CUV/ERF4/ZAT10/LYK5/ERF020/SAC3B/WRKY22/MEKK1/HSFA4A/GLR1.2/-/ECI2/ACO4/GLX2-1/HEN1/WRKY48/-/CDC48D/CDC48A/-/-/WRKY6/STA1/DER1/ATL55/HSFA3/RBL14/MYB44/-/AtRLP52/BIP/-/IBM1/ZAT6/MYB77/RBOHC/…	177
BP	GO:0042742	defense response to bacterium	189|5348	415|18266	1.00571590498627e-12	3.50707503438782e-10	AT4G02380/AT3G49110/AT2G47730/AT1G10170/AT5G60270/AT5G59890/AT5G02500/AT2G39770/AT4G28490/AT2G37710/AT4G03960/AT2G05940/AT5G56030/AT4G23190/AT3G12620/AT2G43120/AT1G32960/AT3G49120/AT4G33950/AT3G48880/AT1G20160/AT4G19700/AT4G12720/AT5G24660/AT5G52640/AT5G45110/AT5G53120/AT4G33430/AT5G60280/AT1G13960/AT3G05200/AT1G02860/AT3G21630/AT3G59750/AT2G17520/AT3G57750/AT3G50260/AT1G16540/AT4G04960/AT4G19660…	SAG21/PER33/GSTF8/ATNFXL1/LECRK17/ADF4/MED37E/CYT1/RLK5/LECRK41/DSP4/RIPK/HSP81-2/CRK11/PP2C38/-/SBT3.3/PER34/SRK2E/-/CRSP/BOI/AtNUDT7/LSU2/HSP90-1/NPR3/SPDS3/BAK1/LECRK18/WRKY4/ATL6/BAH1/CERK1/LECRK58/IRE1A/ZED1/ERF011/SIR3/LECRK71/NPR4/AGD5/ATUPF3/-/ABCG36/GAE1/DTX47/WRKY40/-/LECRKS2/A70/ERF2/NHL13/PBS1/CALS12/ATCES1/ERF4/CDC5/LECRK110/BGLU26/VHA-E1/GAE6/WRKY27/BSK1/NRAMP3/LIP5/PAM16L2/GSTF6/-/…	189
BP	GO:0002376	immune system process	185|5348	410|18266	4.78396526787278e-12	1.45970740235968e-09	AT1G09970/AT3G50480/AT3G49110/AT5G55850/AT5G59890/AT5G56010/AT1G56510/AT5G13190/AT4G22820/AT5G56030/AT4G23190/AT3G50470/AT1G17980/AT1G42990/AT1G32960/AT3G49120/AT5G48657/AT4G12720/AT5G52640/AT4G25230/AT5G45110/AT3G28910/AT3G05200/AT3G23170/AT1G02860/AT3G21630/AT3G05360/AT3G63420/AT2G17520/AT2G32240/AT3G55560/AT2G26560/AT3G21220/AT2G35930/AT1G29690/AT5G20480/AT3G49530/AT4G19660/AT1G51660/AT2G25620…	LRR XI-23/HR4/PER33/NOI/ADF4/HSP90-3/ADR2/-/SAP9/HSP81-2/CRK11/HR3/PAPS1/BZIP60/SBT3.3/PER34/-/AtNUDT7/HSP90-1/RIN2/NPR3/MYB30/ATL6/-/BAH1/CERK1/RLP30/AGG1/IRE1A/-/AHL15/PLP2/MKK5/PUB23/CAD1/EFR/NAC062/NPR4/MKK4/AtDBP1/-/ABCG36/DTX47/-/ERF2/PBS1/THE1/RIN3/NHL10/LRR-RLK/JAZ10/PSKR1/CALS12/ATCES1/-/CUV/ERF4/-/CDC5/BGLU26/LYK5/HSR4/MEKK1/LIP5/LSD1/HEN1/NHL3/MLO2/ATPAP1/RPP4/CML24/PUB17/RBOHF/TGA3/RP…	185
BP	GO:0031668	cellular response to extracellular stimulus	99|5348	188|18266	1.33695749542158e-11	3.62612582924897e-09	AT2G30540/AT4G02380/AT5G20150/AT2G26660/AT1G43910/AT4G33030/AT5G20410/AT3G52190/AT3G03250/AT3G62420/AT1G79410/AT1G55920/AT5G19000/AT1G01140/AT3G55880/AT3G25710/AT3G05630/AT1G78380/AT1G35350/AT1G05680/AT3G06420/AT5G24660/AT1G06830/AT4G25350/AT3G62960/AT5G63320/AT3G18290/AT2G47880/AT2G45170/AT2G16430/AT1G26730/AT4G00550/AT1G62300/AT1G74020/AT1G18390/AT2G11810/AT5G23630/AT2G01830/AT3G28270/AT3G20660…	GRXS9/SAG21/SPX1/SPX2/-/SQD1/MGD2/PHF1/UGP/BZIP53/OCT5/SAT1/BPM1/CIPK9/SUE4/BHLH32/PLPZETA2/GSTU19/PHO1-H8/UGT74E2/ATG8H/LSU2/GRXS11/PHO1-H4/GRXC14/GTE10/BTS/GRXC13/ATG8E/PAP10/PHO1-H7/DGD2/WRKY6/SSL12/-/MGD3/PDR2/AHK4/-/OCT4/BPM2/LPR2/BZIP1/ATL31/PS2/ATG7/PHO1-H1/UBC24/UBC33/BPM4/PHR1/MYB62/SQD2/FBX2/VIP1/NPF2.12/CEP14/BHLH112/BHLH101/CAT2/UBC34/-/ATG5/PPCK2/PCAP1/AHK3/BHLH47/GRF3/PLDALPHA4/SPL7…	99
BP	GO:0071496	cellular response to external stimulus	100|5348	194|18266	5.36727082937957e-11	1.27475140441875e-08	AT2G30540/AT4G02380/AT5G20150/AT2G26660/AT1G43910/AT4G33030/AT5G20410/AT3G52190/AT3G03250/AT3G62420/AT1G79410/AT1G55920/AT5G19000/AT1G01140/AT3G55880/AT3G25710/AT3G05630/AT1G78380/AT1G35350/AT1G05680/AT3G06420/AT5G24660/AT1G06830/AT4G25350/AT3G62960/AT5G63320/AT3G18290/AT2G47880/AT2G45170/AT2G16430/AT1G26730/AT4G00550/AT1G62300/AT1G74020/AT5G55860/AT1G18390/AT2G11810/AT5G23630/AT2G01830/AT3G28270…	GRXS9/SAG21/SPX1/SPX2/-/SQD1/MGD2/PHF1/UGP/BZIP53/OCT5/SAT1/BPM1/CIPK9/SUE4/BHLH32/PLPZETA2/GSTU19/PHO1-H8/UGT74E2/ATG8H/LSU2/GRXS11/PHO1-H4/GRXC14/GTE10/BTS/GRXC13/ATG8E/PAP10/PHO1-H7/DGD2/WRKY6/SSL12/-/-/MGD3/PDR2/AHK4/-/OCT4/BPM2/LPR2/BZIP1/ATL31/PS2/ATG7/PHO1-H1/UBC24/UBC33/BPM4/PHR1/MYB62/SQD2/FBX2/VIP1/NPF2.12/CEP14/BHLH112/BHLH101/CAT2/UBC34/-/ATG5/PPCK2/PCAP1/AHK3/BHLH47/GRF3/PLDALPHA4/SP…	100
BP	GO:0009267	cellular response to starvation	75|5348	133|18266	5.74447580852367e-11	1.27475140441875e-08	AT2G30540/AT5G20150/AT2G26660/AT1G43910/AT4G33030/AT5G20410/AT3G52190/AT3G03250/AT3G62420/AT1G55920/AT1G01140/AT3G55880/AT3G25710/AT3G05630/AT1G35350/AT3G06420/AT5G24660/AT1G06830/AT4G25350/AT3G62960/AT5G63320/AT3G18290/AT2G47880/AT2G45170/AT2G16430/AT1G26730/AT4G00550/AT1G62300/AT1G74020/AT2G11810/AT5G23630/AT2G01830/AT1G71040/AT5G49450/AT1G73010/AT5G45900/AT1G68740/AT2G33770/AT4G28610/AT1G68320…	GRXS9/SPX1/SPX2/-/SQD1/MGD2/PHF1/UGP/BZIP53/SAT1/CIPK9/SUE4/BHLH32/PLPZETA2/PHO1-H8/ATG8H/LSU2/GRXS11/PHO1-H4/GRXC14/GTE10/BTS/GRXC13/ATG8E/PAP10/PHO1-H7/DGD2/WRKY6/SSL12/MGD3/PDR2/AHK4/LPR2/BZIP1/PS2/ATG7/PHO1-H1/UBC24/PHR1/MYB62/SQD2/FBX2/VIP1/CEP14/BHLH101/CAT2/-/ATG5/PPCK2/PCAP1/AHK3/BHLH47/GRF3/PLDALPHA4/SPL7/ATG8B/SPX3/SNF4/-/PHO1/-/GCN2/ETO1/SWEET17/APG8A/NDHJ/-/ATSIZ1/LSU1/ATG6/PPC1/ATG8I…	75
BP	GO:0009991	response to extracellular stimulus	120|5348	247|18266	1.01532501670195e-10	2.06534030480788e-08	AT2G30540/AT4G02380/AT5G20150/AT2G26660/AT1G43910/AT4G33030/AT5G20410/AT3G52190/AT5G47060/AT3G03250/AT3G62420/AT1G79410/AT1G55920/AT5G19000/AT1G01140/AT3G55880/AT3G25710/AT3G05630/AT1G78380/AT1G35350/AT1G05680/AT3G06420/AT5G24660/AT1G06830/AT4G25350/AT3G62960/AT5G63320/AT3G18290/AT2G47880/AT4G17670/AT5G54730/AT3G07700/AT3G62770/AT2G45170/AT2G16430/AT4G22330/AT1G26730/AT4G26970/AT4G08500/AT4G00550…	GRXS9/SAG21/SPX1/SPX2/-/SQD1/MGD2/PHF1/-/UGP/BZIP53/OCT5/SAT1/BPM1/CIPK9/SUE4/BHLH32/PLPZETA2/GSTU19/PHO1-H8/UGT74E2/ATG8H/LSU2/GRXS11/PHO1-H4/GRXC14/GTE10/BTS/GRXC13/FLZ2/ATG18F/-/ATG18A/ATG8E/PAP10/ATCES1/PHO1-H7/ACO2/MEKK1/DGD2/WRKY6/SSL12/-/MGD3/PDR2/AHK4/-/OCT4/BPM2/-/IP5P15/FLZ3/LPR2/BZIP1/RBOHC/-/ATL31/ATG18H/PS2/ATG7/PHO1-H1/UBC24/CEPR2/UBC33/BPM4/PHR1/MYB62/SQD2/FBX2/CEPR1/VIP1/NPF2.12/M…	120
BP	GO:0031347	regulation of defense response	125|5348	261|18266	1.36300931683891e-10	2.55931210954137e-08	AT4G02380/AT4G03450/AT3G49110/AT5G55850/AT5G59890/AT5G13190/AT4G03960/AT3G02150/AT3G12620/AT1G17980/AT3G49120/AT1G20160/AT5G48657/AT4G39050/AT4G12720/AT5G24660/AT4G25230/AT1G13960/AT3G07780/AT3G11820/AT3G21630/AT3G05360/AT2G29460/AT3G55560/AT1G72450/AT5G20480/AT2G25620/AT1G59870/AT4G39030/AT1G80840/AT5G62570/AT5G47220/AT5G13160/AT5G51450/AT3G14840/AT5G13220/AT2G02220/AT4G03550/AT3G15210/AT1G09770…	SAG21/-/PER33/NOI/ADF4/-/DSP4/TCP13/PP2C38/PAPS1/PER34/CRSP/-/KIN7D/AtNUDT7/LSU2/RIN2/WRKY4/OBE1/SYP121/CERK1/RLP30/GSTU4/AHL15/TIFY11B/EFR/AtDBP1/ABCG36/DTX47/WRKY40/-/ERF2/PBS1/RIN3/LRR-RLK/JAZ10/PSKR1/CALS12/ERF4/CDC5/-/LIP5/PAM16L2/-/CDC48A/MLO2/TIFY10A/BIR1/KIN11/SARD1/BIK1/CPK28/LECRK92/MYB44/MED16/SGT1A/SARD4/TIFY3B/SYP42/ATEXO70B2/VQ4/NAC091/CLC-D/-/PLIP3/-/SMG7/WRKY18/MAPKKK3/PCRK1/-/IOS…	125
BP	GO:0006979	response to oxidative stress	186|5348	427|18266	1.63280392755288e-10	2.84691027654041e-08	AT1G09970/AT1G19020/AT4G02380/AT4G20830/AT5G58980/AT5G13240/AT5G16970/AT3G49110/AT5G27600/AT1G32870/AT4G37530/AT1G15520/AT2G39770/AT3G14990/AT4G12400/AT1G14870/AT4G34710/AT3G46930/AT1G21520/AT4G23190/AT5G05410/AT3G28340/AT5G59820/AT1G78380/AT2G26150/AT5G40370/AT3G49120/AT1G05680/AT1G59860/AT3G22380/AT3G63070/AT4G12720/AT4G11830/AT3G17790/AT1G07890/AT3G12580/AT5G67480/AT3G04120/AT4G33420/AT3G28200…	LRR XI-23/-/SAG21/-/NCER3/-/AER/PER33/LACS7/ANAC13/PER51/ABCG40/CYT1/DJ1A/HOP3/PCR2/ADC2/-/-/CRK11/DREB2A/GATL10/ZAT12/GSTU19/HSFA2/-/PER34/UGT74E2/HSP17.6A/TIC/HULK3/AtNUDT7/PLDGAMMA2/PAP17/APX1/MED37C/BT4/GAPC1/-/PER31/GPX6/BT5/-/-/ATG18A/EGY3/HEMA2/HSP17.8/-/-/RFS2/LOX4/FC1/OXI1/ZAT7/ACO2/ZAT10/RD29A/HSFA4A/LSD1/GSTF6/CLPB1/ACO4/-/TIL/CDSP32/CML24/POP2/-/-/-/HSP17.6B/-/MPK7/GSTU5/-/-/-/ACS6/MS…	186
BP	GO:0006955	immune response	166|5348	374|18266	2.83132276553707e-10	4.58319493029619e-08	AT1G09970/AT3G50480/AT3G49110/AT5G55850/AT5G59890/AT5G56010/AT1G56510/AT5G13190/AT4G22820/AT5G56030/AT4G23190/AT3G50470/AT1G17980/AT1G32960/AT3G49120/AT5G48657/AT4G12720/AT5G52640/AT4G25230/AT5G45110/AT3G28910/AT3G05200/AT3G23170/AT1G02860/AT3G21630/AT3G05360/AT3G63420/AT2G17520/AT2G32240/AT3G55560/AT2G26560/AT3G21220/AT1G29690/AT5G20480/AT3G49530/AT4G19660/AT1G51660/AT4G25030/AT1G59870/AT4G39030…	LRR XI-23/HR4/PER33/NOI/ADF4/HSP90-3/ADR2/-/SAP9/HSP81-2/CRK11/HR3/PAPS1/SBT3.3/PER34/-/AtNUDT7/HSP90-1/RIN2/NPR3/MYB30/ATL6/-/BAH1/CERK1/RLP30/AGG1/IRE1A/-/AHL15/PLP2/MKK5/CAD1/EFR/NAC062/NPR4/MKK4/-/ABCG36/DTX47/-/ERF2/PBS1/THE1/RIN3/LRR-RLK/JAZ10/PSKR1/CALS12/ATCES1/CUV/ERF4/-/CDC5/BGLU26/LYK5/HSR4/MEKK1/LIP5/LSD1/HEN1/NHL3/MLO2/ATPAP1/RPP4/CML24/PUB17/TGA3/RPM1/SARD1/BIK1/LECRK92/MED16/PMR6/S…	166
BP	GO:0045087	innate immune response	163|5348	366|18266	3.00414251883405e-10	4.58319493029619e-08	AT1G09970/AT3G50480/AT3G49110/AT5G55850/AT5G59890/AT5G56010/AT1G56510/AT5G13190/AT4G22820/AT5G56030/AT4G23190/AT3G50470/AT1G17980/AT1G32960/AT3G49120/AT5G48657/AT4G12720/AT5G52640/AT4G25230/AT5G45110/AT3G28910/AT3G05200/AT3G23170/AT1G02860/AT3G21630/AT3G05360/AT3G63420/AT2G17520/AT2G32240/AT3G55560/AT2G26560/AT3G21220/AT1G29690/AT5G20480/AT3G49530/AT4G19660/AT1G51660/AT4G25030/AT1G59870/AT4G39030…	LRR XI-23/HR4/PER33/NOI/ADF4/HSP90-3/ADR2/-/SAP9/HSP81-2/CRK11/HR3/PAPS1/SBT3.3/PER34/-/AtNUDT7/HSP90-1/RIN2/NPR3/MYB30/ATL6/-/BAH1/CERK1/RLP30/AGG1/IRE1A/-/AHL15/PLP2/MKK5/CAD1/EFR/NAC062/NPR4/MKK4/-/ABCG36/DTX47/-/ERF2/PBS1/THE1/RIN3/LRR-RLK/JAZ10/PSKR1/CALS12/ATCES1/CUV/ERF4/CDC5/BGLU26/LYK5/HSR4/MEKK1/LIP5/LSD1/HEN1/NHL3/MLO2/ATPAP1/RPP4/CML24/PUB17/TGA3/RPM1/SARD1/BIK1/LECRK92/MED16/PMR6/SGT…	163
BP	GO:0031669	cellular response to nutrient levels	81|5348	152|18266	4.4261798036782e-10	6.12305019006818e-08	AT2G30540/AT5G20150/AT2G26660/AT1G43910/AT4G33030/AT5G20410/AT3G52190/AT3G03250/AT3G62420/AT1G55920/AT1G01140/AT3G55880/AT3G25710/AT3G05630/AT1G35350/AT3G06420/AT5G24660/AT1G06830/AT4G25350/AT3G62960/AT5G63320/AT3G18290/AT2G47880/AT2G45170/AT2G16430/AT1G26730/AT4G00550/AT1G62300/AT1G74020/AT2G11810/AT5G23630/AT2G01830/AT1G71040/AT5G49450/AT5G27420/AT1G73010/AT5G45900/AT1G68740/AT2G33770/AT4G28610…	GRXS9/SPX1/SPX2/-/SQD1/MGD2/PHF1/UGP/BZIP53/SAT1/CIPK9/SUE4/BHLH32/PLPZETA2/PHO1-H8/ATG8H/LSU2/GRXS11/PHO1-H4/GRXC14/GTE10/BTS/GRXC13/ATG8E/PAP10/PHO1-H7/DGD2/WRKY6/SSL12/MGD3/PDR2/AHK4/LPR2/BZIP1/ATL31/PS2/ATG7/PHO1-H1/UBC24/PHR1/MYB62/SQD2/FBX2/VIP1/NPF2.12/CEP14/BHLH101/CAT2/-/ATG5/PPCK2/PCAP1/AHK3/BHLH47/GRF3/PLDALPHA4/SPL7/ATG8B/SPX3/SNF4/-/KINB3/PHO1/NIP6-1/-/GCN2/ETO1/SWEET17/APG8A/NDHJ/LE…	81
BP	GO:0042594	response to starvation	87|5348	167|18266	4.67758498375705e-10	6.12305019006818e-08	AT2G30540/AT5G20150/AT2G26660/AT1G43910/AT4G33030/AT5G20410/AT3G52190/AT5G47060/AT3G03250/AT3G62420/AT1G55920/AT1G01140/AT3G55880/AT3G25710/AT3G05630/AT1G35350/AT3G06420/AT5G24660/AT1G06830/AT4G25350/AT3G62960/AT5G63320/AT3G18290/AT2G47880/AT4G17670/AT5G54730/AT3G07700/AT3G62770/AT2G45170/AT2G16430/AT1G26730/AT4G26970/AT4G00550/AT1G62300/AT1G74020/AT2G11810/AT5G23630/AT2G01830/AT1G47400/AT2G44670…	GRXS9/SPX1/SPX2/-/SQD1/MGD2/PHF1/-/UGP/BZIP53/SAT1/CIPK9/SUE4/BHLH32/PLPZETA2/PHO1-H8/ATG8H/LSU2/GRXS11/PHO1-H4/GRXC14/GTE10/BTS/GRXC13/FLZ2/ATG18F/-/ATG18A/ATG8E/PAP10/PHO1-H7/ACO2/DGD2/WRKY6/SSL12/MGD3/PDR2/AHK4/-/FLZ3/LPR2/BZIP1/-/ATG18H/PS2/ATG7/PHO1-H1/UBC24/CEPR2/PHR1/MYB62/SQD2/FBX2/CEPR1/VIP1/CEP14/BHLH101/CAT2/-/ATG5/PPCK2/PCAP1/AHK3/BHLH47/GRF3/PLDALPHA4/SPL7/ATG8B/SPX3/SNF4/-/PHO1/-/GC…	87
BP	GO:0046677	response to antibiotic	144|5348	316|18266	4.76599564159342e-10	6.12305019006818e-08	AT4G38620/AT4G02380/AT3G50480/AT1G76680/AT4G03450/AT5G08790/AT2G29420/AT5G27600/AT2G03760/AT1G15520/AT2G47170/AT1G75270/AT1G21250/AT2G39770/AT5G37260/AT4G12400/AT2G37710/AT2G16720/AT5G05410/AT5G04760/AT2G26150/AT1G05680/AT1G59860/AT4G12720/AT3G28910/AT2G46830/AT3G17790/AT1G13960/AT3G12580/AT1G02860/AT5G67480/AT3G04120/AT2G17520/AT4G37610/AT3G11280/AT1G17870/AT4G19660/AT5G67580/AT1G07400/AT1G33980…	MYB4/SAG21/HR4/OPR1/-/NAC081/GSTU7/LACS7/SOT12/ABCG40/ARF1/DHAR2/WAK1/CYT1/RVE2/HOP3/LECRK41/MYB7/DREB2A/-/HSFA2/UGT74E2/HSP17.6A/AtNUDT7/MYB30/CCA1/PAP17/WRKY4/MED37C/BAH1/BT4/GAPC1/IRE1A/BT5/-/EGY3/NPR4/TRB2/HSP17.8/ATUPF3/LOX4/DTX47/WRKY40/LECRKS2/CALS12/MYB109/-/HSR4/LSD1/CLPB1/NHL3/UBQ10/-/MYB8/CML24/-/TGA3/LECRK92/MUR3/MYB44/HSP17.6B/MPK7/-/-/HSP17.6/HSPRO2/MYB77/RVE4/ATIRE1-1/WRKY18/MYB3R5…	144
BP	GO:0009620	response to fungus	154|5348	346|18266	9.74482267659441e-10	1.18935560767835e-07	AT4G02380/AT1G20440/AT3G50480/AT4G20830/AT5G08790/AT3G49110/AT5G64750/AT1G21250/AT5G02500/AT1G56510/AT1G12200/AT1G53320/AT4G15760/AT3G50470/AT1G73500/AT3G49120/AT4G19700/AT3G50970/AT5G45110/AT4G16760/AT3G19260/AT4G33430/AT5G60280/AT1G13960/AT3G11820/AT3G21630/AT2G40140/AT3G24550/AT3G05360/AT5G64250/AT3G63420/AT3G52400/AT2G02130/AT2G32240/AT2G31865/AT3G62770/AT4G19660/AT3G51550/AT1G59870/AT4G30440…	SAG21/COR47/HR4/-/NAC081/PER33/ABR1/WAK1/MED37E/ADR2/-/TULP7/MO1/HR3/MKK9/PER34/BOI/XERO2/NPR3/ACX1/LAG2/BAK1/LECRK18/WRKY4/SYP121/CERK1/CZF1/PERK1/RLP30/-/AGG1/SYP122/PDF2.3/-/PARG2/ATG18A/NPR4/FER/ABCG36/GAE1/WRKY40/THE1/CALS12/ATCES1/CUV/-/CDC5/AOC3/BGLU26/GAE6/BSK1/ACO4/-/MLO2/-/RPP4/BIL4/ATL55/BIK1/BLH1/MYB44/SGT1A/AtRLP52/-/GSTF7/RPL30C/-/-/TULP10/APCB1/SYP42/ATEXO70B2/ATG9/RD21A/EXO70B1/NI…	154
BP	GO:0006511	ubiquitin-dependent protein catabolic process	172|5348	397|18266	1.30460331596822e-09	1.51644604489449e-07	AT2G35635/AT4G27960/AT4G05050/AT3G20060/AT5G52060/AT1G79110/AT4G22820/AT5G60250/AT4G27880/AT5G22030/AT2G02760/AT4G34370/AT4G19700/AT1G16890/AT4G25230/AT1G14400/AT4G12040/AT4G15420/AT5G03340/AT1G66660/AT5G21900/AT4G21560/AT5G49930/AT4G02570/AT1G05890/AT3G20630/AT3G12920/AT3G61590/AT5G62540/AT4G38630/AT5G51450/AT5G45100/AT5G42990/AT1G51710/AT2G26590/AT2G30110/AT4G19670/AT3G58030/AT5G41560/AT3G53230…	RUB2/UBC9/UBQ11/UBC19/BAG1/BRG2/SAP9/-/SINAT4/UBP8/UBC2/ARI1/BOI/UBC36/RIN2/UBC1/SAP7/-/CDC48E/-/-/VPS28-1/emb1441/CUL1/ARI5/UBP14/BRG3/HWS/UBC3/RPN10/RIN3/BRG1/UBC18/UBP6/RPN13/UBA1/-/-/-/CDC48D/CDC48A/VPS37-1/SKIP2/UBQ10/UBP24/AFB2/DER1/SKIP31/UBC11/PAF1/AIP2/SGT1A/UBC15/BIP/UPL7/RPN2B/UBC14/UBP19/DDB1B/-/RKP/SINAT2/-/-/-/TOL6/UBP23/RPN11/PUX5/UBP9/-/RPN6/UBC12/MED37A/SUD1/UBP15/UBP2/UBP3/FBL3/…	172
BP	GO:0080134	regulation of response to stress	168|5348	388|18266	2.13653436077436e-09	2.37058198847737e-07	AT5G10010/AT4G02380/AT5G20150/AT1G67360/AT4G03450/AT3G49110/AT5G55850/AT1G32870/AT5G59890/AT3G14990/AT5G13190/AT4G03960/AT3G02150/AT3G12620/AT5G64910/AT1G17980/AT3G49120/AT1G20160/AT5G48657/AT4G39050/AT4G12720/AT5G24660/AT4G25230/AT1G56060/AT1G13960/AT3G07780/AT5G52050/AT3G11820/AT3G21630/AT3G05360/AT2G46020/AT2G29460/AT3G55560/AT1G72450/AT2G31865/AT5G20480/AT3G49530/AT3G07700/AT2G25620/AT1G59870…	HIT4/SAG21/SPX1/-/-/PER33/NOI/ANAC13/ADF4/DJ1A/-/DSP4/TCP13/PP2C38/-/PAPS1/PER34/CRSP/-/KIN7D/AtNUDT7/LSU2/RIN2/-/WRKY4/OBE1/DTX50/SYP121/CERK1/RLP30/BRM/GSTU4/AHL15/TIFY11B/PARG2/EFR/NAC062/-/AtDBP1/ABCG36/DTX47/WRKY40/-/ERF2/PBS1/RIN3/LRR-RLK/RHA2A/JAZ10/PSKR1/CALS12/ERF4/CDC5/-/RPA2A/LIP5/PAM16L2/VQ9/-/CDC48A/MLO2/TIL/TIFY10A/-/BIR1/KIN11/SARD1/BIK1/CPK28/LECRK92/MYB44/ORS1/-/MED16/SGT1A/SARD4…	168
BP	GO:0009415	response to water	162|5348	373|18266	3.1688577888769e-09	3.36312254897761e-07	AT4G02380/AT1G20440/AT1G20450/AT5G45340/AT3G56880/AT1G67360/AT1G54100/AT2G33590/AT4G27410/AT1G76180/AT3G12630/AT2G39010/AT1G08930/AT3G46930/AT1G79410/AT5G56030/AT2G46590/AT5G19000/AT5G05410/AT2G25180/AT1G78380/AT5G24030/AT1G05680/AT2G17840/AT4G33950/AT3G23920/AT3G22380/AT2G47800/AT3G50970/AT2G41010/AT4G03260/AT5G52050/AT4G24020/AT5G13750/AT2G46140/AT5G15970/AT3G23050/AT3G46620/AT2G35930/AT5G57050…	SAG21/COR47/ERD10/CYP707A3/-/-/ALDH7B4/-/RD26/ERD14/SAP5/PIP2-6/ERD6/-/OCT5/HSP81-2/DOF2.5/BPM1/DREB2A/ARR12/GSTU19/SLAH3/UGT74E2/ERD7/SRK2E/BAM1/TIC/ABCC4/XERO2/CAMBP25/-/DTX50/NLP7/ZIFL1/-/KIN2/IAA7/RDUF1/PUB23/ABI2/ATG18A/HAT22/AKR4C8/CBL1/DREB1A/BI-1/ZAT10/RD29A/GSTF6/ATHB-6/ABA2/TIL/SUS3/CDSP32/-/-/NAC053/MYB44/ORS1/-/RAP2-13/-/CSP1/AHK4/-/OCT4/BPM2/PP2C27/HVA22D/-/STP13/AHK1/RH9/ATEXO70B2/P…	162
BP	GO:0019941	modification-dependent protein catabolic process	173|5348	404|18266	3.3641650457549e-09	3.42163619861987e-07	AT2G35635/AT4G27960/AT4G05050/AT3G20060/AT5G52060/AT1G79110/AT4G22820/AT5G60250/AT4G27880/AT5G22030/AT2G02760/AT4G34370/AT4G19700/AT1G16890/AT4G25230/AT1G14400/AT4G12040/AT4G15420/AT5G03340/AT1G66660/AT5G21900/AT4G21560/AT5G49930/AT4G02570/AT1G05890/AT3G20630/AT3G12920/AT3G61590/AT5G62540/AT4G38630/AT5G51450/AT5G45100/AT5G42990/AT1G51710/AT2G26590/AT2G30110/AT4G19670/AT3G58030/AT5G41560/AT3G53230…	RUB2/UBC9/UBQ11/UBC19/BAG1/BRG2/SAP9/-/SINAT4/UBP8/UBC2/ARI1/BOI/UBC36/RIN2/UBC1/SAP7/-/CDC48E/-/-/VPS28-1/emb1441/CUL1/ARI5/UBP14/BRG3/HWS/UBC3/RPN10/RIN3/BRG1/UBC18/UBP6/RPN13/UBA1/-/-/-/CDC48D/CDC48A/VPS37-1/SKIP2/UBQ10/UBP24/AFB2/DER1/SKIP31/UBC11/PAF1/AIP2/SGT1A/UBC15/BIP/UPL7/RPN2B/UBC14/UBP19/DDB1B/-/RKP/SINAT2/-/-/-/TOL6/UBP23/RPN11/PUX5/UBP9/-/RPN6/UBC12/MED37A/SUD1/UBP15/UBP2/UBP3/FBL3/…	173
BP	GO:0034605	cellular response to heat	46|5348	74|18266	4.27019793221217e-09	4.16942126101196e-07	AT5G10010/AT4G36990/AT5G02500/AT5G56010/AT2G30250/AT3G25230/AT5G56030/AT5G02490/AT5G64910/AT3G09440/AT5G62020/AT2G26150/AT4G37910/AT5G45710/AT3G12580/AT3G08970/AT2G46020/AT4G11660/AT3G19130/AT5G07100/AT5G61780/AT5G09590/AT5G48570/AT4G18880/AT5G03720/AT4G14690/AT5G42020/AT5G56000/AT3G22840/AT5G28540/AT5G49910/AT4G24280/AT2G38470/AT1G21910/AT5G07350/AT1G67970/AT3G06400/AT2G32120/AT5G18620/AT1G32330…	HIT4/HSFB1/MED37E/HSP90-3/WRKY25/ROF1/HSP81-2/MED37D/-/HSP70-3/HSFB2A/HSFA2/HSP70-9/HSFA4C/MED37C/ERDJ3A/BRM/HSFB2B/RBP47B/WRKY26/TSN2/HSP70-10/FKBP65/HSFA4A/HSFA3/ELIP2/BIP/HSP90-4/ELIP1/MED37A/HSP70-7/HSP70-6/WRKY33/ERF012/Tudor1/HSFA8/CHR11/HSP70-8/CHR17/HSFA1D/FGT1/HSFA1A/SAP10/ATRBP47A/DREB2E/RBP47B'	46
BP	GO:0031667	response to nutrient levels	101|5348	210|18266	5.90502217745847e-09	5.54390735968312e-07	AT2G30540/AT5G20150/AT2G26660/AT1G43910/AT4G33030/AT5G20410/AT3G52190/AT5G47060/AT3G03250/AT3G62420/AT1G55920/AT1G01140/AT3G55880/AT3G25710/AT3G05630/AT1G35350/AT3G06420/AT5G24660/AT1G06830/AT4G25350/AT3G62960/AT5G63320/AT3G18290/AT2G47880/AT4G17670/AT5G54730/AT3G07700/AT3G62770/AT2G45170/AT2G16430/AT4G22330/AT1G26730/AT4G26970/AT4G08500/AT4G00550/AT1G62300/AT1G74020/AT2G11810/AT5G23630/AT2G01830…	GRXS9/SPX1/SPX2/-/SQD1/MGD2/PHF1/-/UGP/BZIP53/SAT1/CIPK9/SUE4/BHLH32/PLPZETA2/PHO1-H8/ATG8H/LSU2/GRXS11/PHO1-H4/GRXC14/GTE10/BTS/GRXC13/FLZ2/ATG18F/-/ATG18A/ATG8E/PAP10/ATCES1/PHO1-H7/ACO2/MEKK1/DGD2/WRKY6/SSL12/MGD3/PDR2/AHK4/-/IP5P15/FLZ3/LPR2/BZIP1/RBOHC/-/ATL31/ATG18H/PS2/ATG7/PHO1-H1/UBC24/CEPR2/PHR1/MYB62/SQD2/FBX2/CEPR1/VIP1/NPF2.12/MPK6/CEP14/BHLH101/CAT2/-/ATG5/PPCK2/PCAP1/AHK3/BHLH47/GR…	101
BP	GO:0009414	response to water deprivation	158|5348	365|18266	6.53186076961428e-09	5.9052859772698e-07	AT4G02380/AT1G20440/AT1G20450/AT5G45340/AT3G56880/AT1G67360/AT1G54100/AT2G33590/AT4G27410/AT1G76180/AT3G12630/AT2G39010/AT1G08930/AT3G46930/AT1G79410/AT5G56030/AT5G19000/AT5G05410/AT2G25180/AT1G78380/AT5G24030/AT1G05680/AT2G17840/AT4G33950/AT3G23920/AT3G22380/AT2G47800/AT3G50970/AT2G41010/AT4G03260/AT5G52050/AT4G24020/AT5G13750/AT2G46140/AT5G15970/AT3G23050/AT3G46620/AT2G35930/AT5G57050/AT3G62770…	SAG21/COR47/ERD10/CYP707A3/-/-/ALDH7B4/-/RD26/ERD14/SAP5/PIP2-6/ERD6/-/OCT5/HSP81-2/BPM1/DREB2A/ARR12/GSTU19/SLAH3/UGT74E2/ERD7/SRK2E/BAM1/TIC/ABCC4/XERO2/CAMBP25/-/DTX50/NLP7/ZIFL1/-/KIN2/IAA7/RDUF1/PUB23/ABI2/ATG18A/HAT22/AKR4C8/CBL1/DREB1A/BI-1/ZAT10/RD29A/GSTF6/ATHB-6/ABA2/TIL/SUS3/CDSP32/-/-/NAC053/MYB44/ORS1/-/RAP2-13/-/CSP1/AHK4/-/OCT4/BPM2/PP2C27/HVA22D/-/STP13/AHK1/RH9/ATEXO70B2/PIP2-5/E…	158
BP	GO:0071396	cellular response to lipid	175|5348	415|18266	1.06757063427355e-08	9.30692827950617e-07	AT1G75340/AT1G01720/AT1G72770/AT5G08130/AT1G70800/AT4G18010/AT4G34870/AT5G64750/AT5G41790/AT1G63500/AT3G63010/AT4G36780/AT2G16600/AT3G02140/AT1G35670/AT1G05680/AT4G33950/AT3G50360/AT5G66070/AT4G33430/AT5G01810/AT1G35160/AT1G04120/AT5G63320/AT4G35310/AT3G46620/AT1G78300/AT5G66730/AT1G69260/AT1G18890/AT5G57050/AT5G12480/AT4G26080/AT4G37790/AT3G56760/AT2G41140/AT4G17615/AT3G51550/AT1G15100/AT2G13790…	CG1/NAC002/HAB1/BIM1/CAR6/IP5P2/CYP18-4/ABR1/CIP1/BSK7/GID1B/BEH2/CYP19-1/AFP4/CPK11/UGT74E2/SRK2E/CML20/-/BAK1/CIPK15/GF14 PHI/ABCC5/GTE10/CPK5/RDUF1/GRF2/ENY/AFP1/CPK10/ABI2/CPK7/ABI1/HAT22/CRK7/CRK1/CBL1/FER/RHA2A/SERK4/TIF3H1/ATCES1/EEL/MAPKKK18/D14/SPHK2/CPK4/BSK1/ATHB-6/-/ACO4/PBL7/CPK26/WSIP2/PLDDELTA/BIL4/PAR2/CPK1/RBOHF/DREB2C/BSK8/-/CPK6/ARF10/CPK28/CPK32/NHL6/PUB18/MYB44/ORS1/-/AIP2/DP…	175
BP	GO:0010038	response to metal ion	189|5348	455|18266	1.11361513914704e-08	9.37356742985492e-07	AT5G20010/AT5G20020/AT1G23490/AT5G51830/AT1G70490/AT5G65140/AT1G76680/AT5G16970/AT2G33590/AT5G02500/AT5G56010/AT4G19880/AT5G15650/AT3G14990/AT2G41380/AT1G62740/AT3G17240/AT3G25230/AT5G11670/AT5G02490/AT3G09440/AT2G44350/AT1G17290/AT1G78380/AT4G37910/AT3G07720/AT1G16890/AT1G79930/AT3G53620/AT3G52930/AT2G46830/AT4G16760/AT5G16050/AT1G07890/AT3G12580/AT3G15352/AT5G07440/AT3G56240/AT1G54270/AT3G04120…	RAN1/RAN2/ARF2-A/-/ARF2-A/TPPJ/OPR1/AER/-/MED37E/HSP90-3/-/RGP2/DJ1A/-/HOP2/LPD2/ROF1/NADP-ME2/MED37D/HSP70-3/CSY4/ALAAT1/GSTU19/HSP70-9/-/UBC36/HSP70-14/PPA4/FBA8/CCA1/ACX1/GRF5/APX1/MED37C/ATCOX17/GDH2/CCH/TIF4A-2/GAPC1/-/-/GPX6/ECA1/PLP2/TUBB9/-/TRB2/AKR4C8/CTIMC/TSN2/NAP1;2/GRF1/ACO2/RVE7/HSP70-10/UBA1/SRL1/NRAMP3/GSTF6/ACO4/CAM1/CDC48D/CDC48A/FBA6/-/CML24/HIPP21/POP2/-/RABA1G/APS1/MYB44/CPN6…	189
BP	GO:0043632	modification-dependent macromolecule catabolic process	175|5348	418|18266	1.98685515503425e-08	1.6166378111462e-06	AT2G35635/AT4G27960/AT4G05050/AT3G20060/AT5G52060/AT1G79110/AT4G22820/AT5G60250/AT4G27880/AT5G22030/AT2G02760/AT4G34370/AT4G19700/AT1G16890/AT4G25230/AT1G14400/AT4G12040/AT4G15420/AT5G03340/AT1G66660/AT5G21900/AT4G21560/AT5G49930/AT4G02570/AT1G05890/AT3G20630/AT3G12920/AT3G61590/AT5G62540/AT4G38630/AT5G51450/AT5G45100/AT5G42990/AT1G51710/AT2G26590/AT2G30110/AT4G19670/AT3G58030/AT5G41560/AT3G53230…	RUB2/UBC9/UBQ11/UBC19/BAG1/BRG2/SAP9/-/SINAT4/UBP8/UBC2/ARI1/BOI/UBC36/RIN2/UBC1/SAP7/-/CDC48E/-/-/VPS28-1/emb1441/CUL1/ARI5/UBP14/BRG3/HWS/UBC3/RPN10/RIN3/BRG1/UBC18/UBP6/RPN13/UBA1/-/-/-/CDC48D/CDC48A/VPS37-1/SKIP2/UBQ10/UBP24/AFB2/DER1/SKIP31/UBC11/PAF1/AIP2/SGT1A/UBC15/BIP/UPL7/RPN2B/UBC14/UBP19/DDB1B/-/RKP/SINAT2/-/-/-/TOL6/UBP23/RPN11/PUX5/UBP9/-/RPN6/UBC12/MED37A/SUD1/UBP15/UBP2/UBP3/FBL3/…	175
BP	GO:0016050	vesicle organization	61|5348	112|18266	2.07613381350964e-08	1.62886731520943e-06	AT3G52190/AT2G25430/AT5G61010/AT5G35200/AT3G25610/AT4G32150/AT3G11820/AT3G52400/AT2G06530/AT4G29160/AT3G24350/AT5G16830/AT2G01600/AT1G11890/AT5G09260/AT2G36900/AT2G33120/AT4G02650/AT1G68110/AT1G59820/AT4G02195/AT5G47480/AT1G15880/AT4G14160/AT1G20110/AT3G17440/AT1G77890/AT4G32285/AT1G72700/AT1G79590/AT1G15130/AT1G04750/AT5G46750/AT4G17730/AT4G25940/AT1G16240/AT2G01470/AT3G05710/AT5G08080/AT5G39510…	PHF1/-/ATEXO70E2/-/ALA10/VAMP711/SYP121/SYP122/VPS2.1/VPS32.2/SYP32/SYP21/-/SEC22/VPS20.2/MEMB11/SAR1/-/-/ALA3/SYP42/MAG5/GOS11/-/FREE1/NPSN13/-/-/ALA5/SYP52/BRO1/VAMP721/AGD9/SYP23/-/SYP51/STL2P/SYP43/SYP132/VTI11/SAR1B/AGD10/SYP31/ALA4/MEMB12/AGD8/VAMP727/SKD1/SEC31B/-/ALA7/-/SYP71/NPSN11/DELTA-ADR/-/VTI12/-/-/SEC13A/ALA6	61
BP	GO:0048584	positive regulation of response to stimulus	128|5348	287|18266	2.13534428868094e-08	1.62886731520943e-06	AT5G20150/AT1G67360/AT5G08130/AT1G70800/AT3G49110/AT5G55850/AT1G32870/AT1G75270/AT5G59890/AT5G41790/AT3G63010/AT3G14990/AT1G35670/AT1G73500/AT3G49120/AT4G33950/AT5G48657/AT4G12720/AT4G25230/AT5G45110/AT3G21630/AT3G05360/AT2G46020/AT2G29460/AT3G21220/AT5G20480/AT3G49530/AT4G19660/AT1G51660/AT5G47220/AT5G13160/AT5G51450/AT1G15100/AT4G03550/AT3G15210/AT1G09770/AT1G05100/AT4G08500/AT4G09570/AT4G26750…	SPX1/-/BIM1/CAR6/PER33/NOI/ANAC13/DHAR2/ADF4/CIP1/GID1B/DJ1A/CPK11/MKK9/PER34/SRK2E/-/AtNUDT7/RIN2/NPR3/CERK1/RLP30/BRM/GSTU4/MKK5/EFR/NAC062/NPR4/MKK4/ERF2/PBS1/RIN3/RHA2A/CALS12/ERF4/CDC5/MAPKKK18/MEKK1/CPK4/LIP5/PBL7/TIL/PLDDELTA/STA1/-/SARD1/BIK1/LECRK92/MYB44/-/MED16/SARD4/CAR8/-/MYB77/VOZ2/ATEXO70B2/CAR7/-/PP2AA1/PLIP3/EXO70B1/-/BBX24/emb2734/-/MAPKKK3/PCRK1/-/IOS1/NAC92/GI/-/PLIP2/RHA2B/AE…	128
BP	GO:0035966	response to topologically incorrect protein	44|5348	73|18266	3.5240288066191e-08	2.60671342938098e-06	AT5G52060/AT5G02500/AT5G02490/AT3G09440/AT1G42990/AT2G26150/AT4G37910/AT4G25230/AT5G03340/AT3G12580/AT2G17520/AT3G10800/AT3G49530/AT4G38630/AT5G51450/AT5G09590/AT3G58030/AT3G53230/AT3G09840/AT2G40950/AT4G29330/AT3G17611/AT5G42020/AT5G24360/AT5G28540/AT5G49910/AT4G24280/AT1G27330/AT1G27350/AT1G64520/AT4G29040/AT4G34460/AT2G32120/AT2G02810/AT2G44410/AT2G23780/AT1G14360/AT1G26800/AT5G05750/AT1G01930…	BAG1/MED37E/MED37D/HSP70-3/BZIP60/HSFA2/HSP70-9/RIN2/CDC48E/MED37C/IRE1A/BZIP28/NAC062/RPN10/RIN3/HSP70-10/-/CDC48D/CDC48A/BZIP17/DER1/RBL14/BIP/ATIRE1-1/MED37A/HSP70-7/HSP70-6/-/-/RPN12A/RPT2A/GB1/HSP70-8/UTR1/-/-/UTR3/MPSR1/-/-/-/-/RMA3/CNX1	44
BP	GO:0014070	response to organic cyclic compound	170|5348	407|18266	3.82368967650659e-08	2.74518426480958e-06	AT4G38620/AT1G75340/AT3G50480/AT1G76680/AT4G03450/AT5G08790/AT2G29420/AT5G08130/AT4G34870/AT2G03760/AT1G15520/AT2G47170/AT1G75270/AT1G21250/AT1G63500/AT5G37260/AT4G36780/AT2G37710/AT2G16600/AT2G16720/AT5G04760/AT3G28910/AT2G46830/AT4G33430/AT4G30350/AT1G35160/AT1G13960/AT2G44080/AT1G02860/AT5G67480/AT2G46020/AT2G17520/AT1G78300/AT4G37610/AT3G11280/AT4G19660/AT5G67580/AT1G33980/AT3G51550/AT1G59870…	MYB4/CG1/HR4/OPR1/-/NAC081/GSTU7/BIM1/CYP18-4/SOT12/ABCG40/ARF1/DHAR2/WAK1/BSK7/RVE2/BEH2/LECRK41/CYP19-1/MYB7/-/MYB30/CCA1/BAK1/SMXL2/GF14 PHI/WRKY4/ARL/BAH1/BT4/BRM/IRE1A/GRF2/BT5/-/NPR4/TRB2/ATUPF3/FER/ABCG36/DTX47/WRKY40/LECRKS2/THE1/SERK4/CALS12/CUV/MYB109/-/HSR4/D14/SAC3B/BSK1/EXO/ECI2/LSD1/HEN1/NHL3/PBL7/UBQ10/-/MYB8/BIL4/PAR2/STA1/BSK8/TGA3/LECRK92/MUR3/MYB44/ORS1/XTH22/ASK8/SERK2/IBM1/HS…	170
BP	GO:0035967	cellular response to topologically incorrect protein	41|5348	68|18266	1.01261113891261e-07	7.0622394002448e-06	AT5G52060/AT5G02500/AT5G02490/AT3G09440/AT1G42990/AT2G26150/AT4G37910/AT4G25230/AT5G03340/AT3G12580/AT2G17520/AT3G10800/AT3G49530/AT5G51450/AT5G09590/AT3G58030/AT3G53230/AT3G09840/AT2G40950/AT4G29330/AT3G17611/AT5G42020/AT5G24360/AT5G28540/AT5G49910/AT4G24280/AT1G27330/AT1G27350/AT4G34460/AT2G32120/AT2G02810/AT2G44410/AT2G23780/AT1G14360/AT1G26800/AT5G05750/AT1G01930/AT1G19310/AT3G57340/AT4G27470…	BAG1/MED37E/MED37D/HSP70-3/BZIP60/HSFA2/HSP70-9/RIN2/CDC48E/MED37C/IRE1A/BZIP28/NAC062/RIN3/HSP70-10/-/CDC48D/CDC48A/BZIP17/DER1/RBL14/BIP/ATIRE1-1/MED37A/HSP70-7/HSP70-6/-/-/GB1/HSP70-8/UTR1/-/-/UTR3/MPSR1/-/-/-/-/RMA3/CNX1	41
BP	GO:0006898	receptor-mediated endocytosis	25|5348	34|18266	1.20894712199844e-07	8.19733312443944e-06	AT2G25430/AT2G20760/AT1G75310/AT5G35200/AT3G51890/AT3G11130/AT5G22780/AT5G22770/AT3G08530/AT2G01600/AT4G02650/AT1G68110/AT5G42080/AT4G32285/AT2G40060/AT4G25940/AT4G34660/AT1G59610/AT1G21660/AT4G12780/AT4G12770/AT5G57460/AT1G14910/AT5G46330/AT1G33340	-/-/AUL1/-/-/CHC1/ALPHAC-AD/ALPHA-ADR/CHC2/-/-/-/DRP1A/-/CLC2/-/SH3P2/DRP2B/-/AUXI1/-/-/-/FLS2/-	25
BP	GO:0050832	defense response to fungus	122|5348	278|18266	1.35574089325343e-07	8.94422573089626e-06	AT4G02380/AT1G20440/AT3G50480/AT4G20830/AT3G49110/AT5G64750/AT1G21250/AT5G02500/AT1G56510/AT1G12200/AT3G50470/AT3G49120/AT4G19700/AT3G50970/AT5G45110/AT4G33430/AT5G60280/AT1G13960/AT3G11820/AT3G21630/AT2G40140/AT3G05360/AT3G63420/AT3G52400/AT2G02130/AT2G32240/AT2G31865/AT3G62770/AT4G19660/AT3G51550/AT1G59870/AT4G30440/AT1G80840/AT5G54380/AT4G03550/AT5G13010/AT2G38870/AT1G09770/AT2G44490/AT3G23820…	SAG21/COR47/HR4/-/PER33/ABR1/WAK1/MED37E/ADR2/-/HR3/PER34/BOI/XERO2/NPR3/BAK1/LECRK18/WRKY4/SYP121/CERK1/CZF1/RLP30/AGG1/SYP122/PDF2.3/-/PARG2/ATG18A/NPR4/FER/ABCG36/GAE1/WRKY40/THE1/CALS12/CUV/-/CDC5/BGLU26/GAE6/BSK1/-/MLO2/-/RPP4/BIL4/BIK1/MYB44/SGT1A/AtRLP52/-/GSTF7/-/-/APCB1/SYP42/ATEXO70B2/ATG9/RD21A/EXO70B1/WRKY18/MAPKKK3/-/IOS1/WRKY33/ATG2/ATG7/SYD/NDR1/BIR2/CYP707A1/PDF2.2/EDR4/-/RBOHD/NA…	122
BP	GO:0000302	response to reactive oxygen species	82|5348	171|18266	1.80256803335111e-07	1.1579127814237e-05	AT4G02380/AT5G27600/AT1G15520/AT2G39770/AT4G12400/AT5G05410/AT2G26150/AT1G05680/AT1G59860/AT4G12720/AT3G17790/AT1G07890/AT3G12580/AT5G67480/AT3G04120/AT4G37610/AT3G07700/AT1G17870/AT1G07400/AT1G72520/AT5G52310/AT4G18880/AT4G20380/AT1G74310/AT1G05010/AT5G58070/AT5G37770/AT4G17410/AT2G29500/AT2G18170/AT4G11170/AT3G17800/AT5G12020/AT3G02840/AT5G39610/AT3G10985/AT1G22770/AT4G17490/AT4G12570/AT4G32320…	SAG21/LACS7/ABCG40/CYT1/HOP3/DREB2A/HSFA2/UGT74E2/HSP17.6A/AtNUDT7/PAP17/APX1/MED37C/BT4/GAPC1/BT5/-/EGY3/HSP17.8/LOX4/RD29A/HSFA4A/LSD1/CLPB1/ACO4/TIL/CML24/-/HSP17.6B/MPK7/-/-/HSP17.6/-/NAC92/SAG20/GI/ERF6/UPL5/APX6/HSP18.5/HSP17.7/PHB3/NTR2/ATOZI1/HSP17.4A/NAC017/WRKY30/MPK6/CML37/HSP70-8/AMC8/CAT2/HSP18.1/CPN20/-/CRK2/RAP2-11/APX3/SLAC1/FER2/RCD1/-/HSP17.6C/BT2/MPK8/ACO2/GCN2/-/HSP17.4B/MED32…	82
BP	GO:0008219	cell death	88|5348	188|18266	2.54661863054353e-07	1.59392207106584e-05	AT3G50480/AT1G29850/AT5G13190/AT1G79110/AT3G50470/AT4G19700/AT4G12720/AT4G25230/AT3G28910/AT4G33430/AT1G02860/AT3G12920/AT2G17520/AT3G50260/AT2G26560/AT3G21220/AT1G29690/AT5G20480/AT1G51660/AT5G51450/AT5G47120/AT5G45100/AT2G13790/AT2G01290/AT3G15010/AT3G50930/AT4G20380/AT3G57090/AT2G19860/AT1G22740/AT1G02170/AT4G35790/AT2G01180/AT3G63310/AT1G64060/AT1G22070/AT5G45360/AT5G48380/AT3G07040/AT5G10380…	HR4/-/-/BRG2/HR3/BOI/AtNUDT7/RIN2/MYB30/BAK1/BAH1/BRG3/IRE1A/ERF011/PLP2/MKK5/CAD1/EFR/MKK4/RIN3/BI-1/BRG1/SERK4/RPI2/UBA2C/HSR4/LSD1/FIS1A/HXK2/RABG3B/AMC1/PLDDELTA/ATPAP1/BIL4/RBOHF/TGA3/SKIP31/BIR1/RPM1/ATL55/KIN11/SARD1/LECRK92/NSL1/E2FC/ATIRE1-1/SMG7/AMC4/NAC92/VDAC3/NDR1/RBOHD/SOBIR1/BRN1/CBP60G/MPK6/CPR1/GPA1/BON3/AMC8/CAT2/RPS4/XCP2/DELTA-OAT/AZI1/LCB1/BON2/-/RPP13/LAZ5/ACA11/XCP1/PUB13/U…	88
BP	GO:0051603	proteolysis involved in cellular protein catabolic process	191|5348	478|18266	2.71402532152742e-07	1.64861038466251e-05	AT2G35635/AT4G27960/AT3G45010/AT4G05050/AT3G20060/AT5G52060/AT1G79110/AT4G22820/AT5G60250/AT4G27880/AT5G22030/AT2G02760/AT4G34370/AT4G19700/AT1G16890/AT4G25230/AT1G14400/AT4G12040/AT4G15420/AT5G03340/AT1G66660/AT5G21900/AT4G21560/AT5G49930/AT4G02570/AT5G22000/AT1G05890/AT3G20630/AT3G12920/AT3G61590/AT5G62540/AT4G38630/AT1G11080/AT3G13330/AT5G51450/AT5G45100/AT5G42990/AT1G51710/AT2G26590/AT2G30110…	RUB2/UBC9/SCPL48/UBQ11/UBC19/BAG1/BRG2/SAP9/-/SINAT4/UBP8/UBC2/ARI1/BOI/UBC36/RIN2/UBC1/SAP7/-/CDC48E/-/-/VPS28-1/emb1441/CUL1/RHF2A/ARI5/UBP14/BRG3/HWS/UBC3/RPN10/scpl31/PA200/RIN3/BRG1/UBC18/UBP6/RPN13/UBA1/-/-/-/CDC48D/CDC48A/VPS37-1/SKIP2/UBQ10/UBP24/RPT3/AFB2/DER1/SKIP31/RBL14/UBC11/PAF1/AIP2/SGT1A/UBC15/BIP/UPL7/RPN2B/UBC14/UBP19/DDB1B/-/RKP/SINAT2/-/-/-/TOL6/UBP23/RPN11/RD21A/SCPL33/PUX5/U…	191
BP	GO:0046686	response to cadmium ion	143|5348	340|18266	2.76907110901937e-07	1.64861038466251e-05	AT5G20010/AT5G20020/AT1G23490/AT5G51830/AT1G70490/AT5G65140/AT1G76680/AT5G16970/AT2G33590/AT5G02500/AT4G19880/AT5G15650/AT3G14990/AT2G41380/AT1G62740/AT3G17240/AT3G25230/AT5G11670/AT5G02490/AT3G09440/AT2G44350/AT1G17290/AT1G78380/AT4G37910/AT1G79930/AT3G53620/AT3G52930/AT2G46830/AT4G16760/AT5G16050/AT1G07890/AT3G12580/AT5G07440/AT3G56240/AT1G54270/AT3G04120/AT5G64250/AT2G32240/AT4G11600/AT1G07810…	RAN1/RAN2/ARF2-A/-/ARF2-A/TPPJ/OPR1/AER/-/MED37E/-/RGP2/DJ1A/-/HOP2/LPD2/ROF1/NADP-ME2/MED37D/HSP70-3/CSY4/ALAAT1/GSTU19/HSP70-9/HSP70-14/PPA4/FBA8/CCA1/ACX1/GRF5/APX1/MED37C/GDH2/CCH/TIF4A-2/GAPC1/-/-/GPX6/ECA1/PLP2/TUBB9/-/TRB2/AKR4C8/CTIMC/TSN2/NAP1;2/GRF1/ACO2/RVE7/HSP70-10/UBA1/GSTF6/CDC48D/CDC48A/FBA6/-/HIPP21/POP2/-/RABA1G/APS1/MYB44/CPN60/BIP/PP2AA2/-/GSTF7/RVE4/ASP1/ENO2/ARF3/SHM7/MDAR2/…	143
BP	GO:0072583	clathrin-dependent endocytosis	23|5348	31|18266	2.99327442136201e-07	1.73966258632016e-05	AT2G25430/AT2G20760/AT1G75310/AT5G35200/AT3G51890/AT3G11130/AT5G22780/AT5G22770/AT2G01600/AT4G02650/AT1G68110/AT5G42080/AT4G32285/AT2G40060/AT4G25940/AT4G34660/AT1G59610/AT1G21660/AT4G12780/AT4G12770/AT5G57460/AT1G14910/AT1G33340	-/-/AUL1/-/-/CHC1/ALPHAC-AD/ALPHA-ADR/-/-/-/DRP1A/-/CLC2/-/SH3P2/DRP2B/-/AUXI1/-/-/-/-	23
BP	GO:0016036	cellular response to phosphate starvation	39|5348	66|18266	4.35849301278535e-07	2.42299343176071e-05	AT5G20150/AT2G26660/AT4G33030/AT5G20410/AT3G52190/AT3G03250/AT3G25710/AT3G05630/AT1G35350/AT4G25350/AT2G16430/AT1G26730/AT4G00550/AT1G62300/AT2G11810/AT5G23630/AT2G01830/AT1G71040/AT1G73010/AT1G68740/AT2G33770/AT4G28610/AT1G68320/AT5G01220/AT5G21040/AT4G35090/AT3G04530/AT1G27320/AT5G38480/AT1G55180/AT2G45130/AT3G23430/AT5G18200/AT3G51770/AT2G45135/AT5G60410/AT1G53310/AT2G22240/AT5G42870	SPX1/SPX2/SQD1/MGD2/PHF1/UGP/BHLH32/PLPZETA2/PHO1-H8/PHO1-H4/PAP10/PHO1-H7/DGD2/WRKY6/MGD3/PDR2/AHK4/LPR2/PS2/PHO1-H1/UBC24/PHR1/MYB62/SQD2/FBX2/CAT2/PPCK2/AHK3/GRF3/PLDALPHA4/SPX3/PHO1/-/ETO1/-/ATSIZ1/PPC1/IPS2/PAH2	39
BP	GO:0050776	regulation of immune response	62|5348	122|18266	4.44718163051455e-07	2.42299343176071e-05	AT3G49110/AT5G55850/AT5G59890/AT5G13190/AT1G17980/AT3G49120/AT5G48657/AT4G12720/AT4G25230/AT5G45110/AT3G21630/AT3G05360/AT3G55560/AT5G20480/AT4G19660/AT5G62570/AT5G47220/AT5G13160/AT5G51450/AT3G14840/AT5G13220/AT4G03550/AT3G15210/AT1G09770/AT1G73805/AT2G39660/AT5G65600/AT4G04920/AT4G23570/AT5G52810/AT5G26240/AT5G25440/AT5G35580/AT1G53570/AT3G09830/AT2G17660/AT5G39610/AT5G18610/AT5G26920/AT2G43790…	PER33/NOI/ADF4/-/PAPS1/PER34/-/AtNUDT7/RIN2/NPR3/CERK1/RLP30/AHL15/EFR/NPR4/-/ERF2/PBS1/RIN3/LRR-RLK/JAZ10/CALS12/ERF4/CDC5/SARD1/BIK1/LECRK92/MED16/SGT1A/SARD4/CLC-D/-/-/MAPKKK3/PCRK1/-/NAC92/PBL27/CBP60G/MPK6/-/-/RPS4/-/RPS4B/B'ZETA/PUB13/MEMB12/NIMIN-2/SCD1/-/SD129/CYP71B15/CAR4/ATSIZ1/LIF2/CYP79B3/MOS4/MKS1/-/NIMIN-1/-	62
BP	GO:0048585	negative regulation of response to stimulus	91|5348	198|18266	4.46680476973502e-07	2.42299343176071e-05	AT1G75340/AT1G01720/AT1G15670/AT2G45000/AT5G64750/AT5G13190/AT3G02140/AT3G12620/AT1G17980/AT1G50640/AT1G20160/AT5G66070/AT5G01810/AT1G13960/AT3G11820/AT3G55560/AT5G57050/AT4G26080/AT3G07650/AT3G51550/AT1G59870/AT4G39030/AT5G62570/AT3G15210/AT3G59280/AT1G78310/AT2G22430/AT5G41560/AT1G51090/AT3G09840/AT1G11310/AT1G80440/AT3G15880/AT4G17410/AT5G48380/AT5G66210/AT5G20910/AT1G69570/AT1G28280/AT1G19770…	CG1/NAC002/-/NUP62/ABR1/-/AFP4/PP2C38/PAPS1/ERF3/CRSP/-/CIPK15/WRKY4/SYP121/AHL15/ABI2/ABI1/COL9/FER/ABCG36/DTX47/-/ERF4/PAM16L2/VQ9/ATHB-6/-/-/CDC48A/MLO2/-/WSIP2/-/BIR1/CPK28/AIP2/CDF5/VQ4/PUP14/CLC-D/-/PP2CA/IOS1/ELF6/PC-MYB1/P23-1/ETR1/PP2A2/BIR2/CUL4/SPA1/EIF(ISO)4E/MIEL1/GGB/CPR1/GPA1/AIP1/BAP1/GB1/AGL15/SPY/ERS2/LCMT1/CPN20/B'ZETA/-/RGLG1/AGL18/SAG113/-/PUB13/SLK1/MYB73/ZFP8/-/SKIP20/EFM/L…	91
BP	GO:0044257	cellular protein catabolic process	193|5348	487|18266	4.63423897711166e-07	2.45916898763686e-05	AT2G35635/AT4G27960/AT3G45010/AT4G05050/AT3G20060/AT5G52060/AT1G79110/AT4G22820/AT5G60250/AT4G27880/AT5G22030/AT2G02760/AT4G34370/AT4G19700/AT1G16890/AT4G25230/AT1G14400/AT4G12040/AT4G15420/AT5G03340/AT1G66660/AT5G21900/AT4G21560/AT5G49930/AT4G02570/AT5G22000/AT1G05890/AT3G20630/AT3G12920/AT3G61590/AT5G62540/AT4G38630/AT1G11080/AT3G13330/AT5G51450/AT5G45100/AT5G42990/AT1G51710/AT2G26590/AT2G30110…	RUB2/UBC9/SCPL48/UBQ11/UBC19/BAG1/BRG2/SAP9/-/SINAT4/UBP8/UBC2/ARI1/BOI/UBC36/RIN2/UBC1/SAP7/-/CDC48E/-/-/VPS28-1/emb1441/CUL1/RHF2A/ARI5/UBP14/BRG3/HWS/UBC3/RPN10/scpl31/PA200/RIN3/BRG1/UBC18/UBP6/RPN13/UBA1/-/-/-/CDC48D/CDC48A/VPS37-1/SKIP2/UBQ10/UBP24/RPT3/AFB2/DER1/SKIP31/RBL14/UBC11/PAF1/AIP2/SGT1A/UBC15/BIP/UPL7/RPN2B/UBC14/UBP19/DDB1B/-/RKP/SINAT2/-/-/-/TOL6/UBP23/RPN11/RD21A/SCPL33/PUX5/U…	193
BP	GO:0002682	regulation of immune system process	66|5348	133|18266	5.89761774900713e-07	3.06299679262264e-05	AT3G49110/AT5G55850/AT5G59890/AT5G13190/AT1G17980/AT3G49120/AT5G48657/AT4G12720/AT4G25230/AT5G45110/AT3G21630/AT3G05360/AT3G55560/AT5G20480/AT4G19660/AT2G25620/AT5G62570/AT5G47220/AT5G13160/AT5G51450/AT3G14840/AT5G13220/AT4G03550/AT3G15210/AT1G09770/AT3G29160/AT1G73805/AT2G39660/AT5G65600/AT4G04920/AT4G23570/AT5G52810/AT5G24590/AT5G26240/AT5G25440/AT5G35580/AT1G53570/AT3G09830/AT2G17660/AT5G39610…	PER33/NOI/ADF4/-/PAPS1/PER34/-/AtNUDT7/RIN2/NPR3/CERK1/RLP30/AHL15/EFR/NPR4/AtDBP1/-/ERF2/PBS1/RIN3/LRR-RLK/JAZ10/CALS12/ERF4/CDC5/KIN11/SARD1/BIK1/LECRK92/MED16/SGT1A/SARD4/NAC091/CLC-D/-/-/MAPKKK3/PCRK1/-/NAC92/EIF(ISO)4E/PBL27/CBP60G/MPK6/-/-/RPS4/-/RPS4B/B'ZETA/PUB13/MEMB12/NIMIN-2/SCD1/-/SD129/CYP71B15/CAR4/ATSIZ1/LIF2/CYP79B3/MOS4/MKS1/-/NIMIN-1/-	66
BP	GO:0007034	vacuolar transport	50|5348	93|18266	6.44363360511356e-07	3.27685617293379e-05	AT1G09070/AT1G17730/AT5G63880/AT4G19640/AT5G45130/AT4G21560/AT2G06530/AT3G10640/AT4G29160/AT4G26750/AT5G16830/AT3G53120/AT5G09260/AT1G10290/AT2G36900/AT4G02195/AT2G38410/AT3G17440/AT2G19830/AT3G18820/AT1G73030/AT1G63010/AT5G06140/AT3G47700/AT3G11530/AT2G17990/AT5G04920/AT3G05710/AT1G03060/AT5G39510/AT1G48090/AT2G45980/AT1G24460/AT3G62080/AT4G35870/AT5G50440/AT3G54300/AT3G28710/AT1G30900/AT1G36980…	SRC2/CHMP1A/VPS20.1/RABF2B/ATRAB5A/VPS28-1/VPS2.1/VPS60.1/VPS32.2/LIP5/SYP21/VPS37-1/VPS20.2/DRP2A/MEMB11/SYP42/TOL6/NPSN13/VPS32.1/RABG3F/CHMP1B/-/SNX1/MAG2/-/-/VPS36/SYP43/SPI/VTI11/-/ATI1/-/-/GFS10/MEMB12/VAMP727/VHA-D1/VSR6/-/SWEET17/NPSN11/CHX17/EPSIN1/ATG6/VPS15/DELTA-ADR/VTI12/-/VSR1	50
BP	GO:0009611	response to wounding	86|5348	186|18266	6.67254840631606e-07	3.32401850200357e-05	AT1G76690/AT4G02380/AT1G01720/AT1G51760/AT1G76680/AT5G08790/AT4G34710/AT3G25230/AT1G01140/AT2G02860/AT4G24220/AT5G59820/AT1G73500/AT2G47800/AT4G16760/AT3G14050/AT3G51460/AT5G67480/AT3G24550/AT1G71697/AT3G23050/AT5G09810/AT1G72450/AT1G32920/AT1G33980/AT1G19640/AT1G72520/AT1G80840/AT2G32800/AT5G56980/AT3G25250/AT3G14840/AT5G13220/AT1G27730/AT2G38870/AT5G52310/AT4G08500/AT5G06320/AT1G61340/AT1G19180…	OPR2/SAG21/NAC002/ILL4/OPR1/NAC081/ADC2/ROF1/CIPK9/SUC3/VEP1/ZAT12/MKK9/ABCC4/ACX1/RSH2/SAC7/BT4/PERK1/CK1/IAA7/ACT7/TIFY11B/-/ATUPF3/JMT/LOX4/WRKY40/LECRKS2/A70/OXI1/LRR-RLK/JAZ10/ZAT10/-/RD29A/MEKK1/NHL3/-/TIFY10A/SSL12/-/ACS6/IP5P15/TIFY3B/-/AIB/SYD/DGK2/CML38/RBOHD/PEPR1/MPK4/NRT3.1/RGLG3/BAP1/OBP2/PP2A5/ATMAP4K ALPHA1/DTX9/WAKL7/LEC/RAT5/-/EP3/HDA19/SQE3/TIFY11A/-/LOX2/AT5PTASE13/SOT16/LOX3/…	86
BP	GO:0042542	response to hydrogen peroxide	45|5348	81|18266	6.81059876599463e-07	3.32493431755858e-05	AT4G02380/AT4G12400/AT5G05410/AT2G26150/AT1G05680/AT1G59860/AT3G17790/AT3G12580/AT5G67480/AT3G04120/AT4G37610/AT1G17870/AT1G07400/AT1G74310/AT5G37770/AT4G17410/AT2G29500/AT2G18170/AT5G12020/AT5G39610/AT1G22770/AT4G12570/AT2G19310/AT5G12030/AT3G46230/AT1G34190/AT5G24110/AT2G43790/AT2G32120/AT1G16420/AT4G35090/AT5G59720/AT3G11050/AT3G10930/AT1G53540/AT3G48360/AT1G18150/AT3G59410/AT1G54050/AT1G11760…	SAG21/HOP3/DREB2A/HSFA2/UGT74E2/HSP17.6A/PAP17/MED37C/BT4/GAPC1/BT5/EGY3/HSP17.8/CLPB1/CML24/-/HSP17.6B/MPK7/HSP17.6/NAC92/GI/UPL5/HSP18.5/HSP17.7/HSP17.4A/NAC017/WRKY30/MPK6/HSP70-8/AMC8/CAT2/HSP18.1/FER2/-/HSP17.6C/BT2/MPK8/GCN2/HSP17.4B/MED32/IPS2/BT1/-/AtTLP3/FH	45
BP	GO:0009636	response to toxic substance	131|5348	312|18266	9.61501118634835e-07	4.46275488594433e-05	AT4G02380/AT5G39050/AT5G13240/AT2G29420/AT3G49110/AT2G47730/AT1G10170/AT4G37530/AT1G75270/AT3G21560/AT2G29440/AT2G36800/AT4G12400/AT5G05410/AT2G29490/AT1G78380/AT2G26150/AT5G40370/AT3G49120/AT1G05680/AT1G59860/AT3G63070/AT5G24660/AT2G36750/AT4G01070/AT2G02390/AT3G17790/AT1G07890/AT3G12580/AT5G67480/AT3G04120/AT1G24350/AT4G33420/AT3G28200/AT2G29460/AT4G11600/AT4G27940/AT4G37610/AT2G15490/AT1G17870…	SAG21/PMAT1/-/GSTU7/PER33/GSTF8/ATNFXL1/PER51/DHAR2/UGT84A2/GSTU6/UGT73C5/HOP3/DREB2A/GSTU1/GSTU19/HSFA2/-/PER34/UGT74E2/HSP17.6A/HULK3/LSU2/UGT73C1/UGT72B1/ATGSTZ1/PAP17/APX1/MED37C/BT4/GAPC1/-/-/PER31/GSTU4/GPX6/MTM1/BT5/UGT73B4/EGY3/ATGR1/UGT75D1/HSP17.8/AKR4C8/LSU4/GSTU9/DTX19/GSTF6/CLPB1/RBOHE/TIL/CML24/HIPP21/-/RBOHF/GSTU24/HSP17.6B/MPK7/GSTU5/GSTF7/HSP17.6/GSTU16/RBOHC/HMA5/NIA2/PER29/GSTU…	131
BP	GO:0071215	cellular response to abscisic acid stimulus	120|5348	281|18266	9.68971769582341e-07	4.46275488594433e-05	AT1G01720/AT1G72770/AT1G70800/AT4G18010/AT5G64750/AT5G41790/AT3G02140/AT1G35670/AT1G05680/AT4G33950/AT3G50360/AT5G66070/AT5G01810/AT1G04120/AT5G63320/AT4G35310/AT3G46620/AT1G69260/AT1G18890/AT5G57050/AT5G12480/AT4G26080/AT4G37790/AT3G56760/AT2G41140/AT4G17615/AT3G51550/AT1G15100/AT1G10840/AT4G22330/AT2G41070/AT1G05100/AT4G21534/AT4G09570/AT2G22430/AT5G41560/AT4G38230/AT4G35790/AT5G04870/AT1G64060…	NAC002/HAB1/CAR6/IP5P2/ABR1/CIP1/AFP4/CPK11/UGT74E2/SRK2E/CML20/-/CIPK15/ABCC5/GTE10/CPK5/RDUF1/AFP1/CPK10/ABI2/CPK7/ABI1/HAT22/CRK7/CRK1/CBL1/FER/RHA2A/TIF3H1/ATCES1/EEL/MAPKKK18/SPHK2/CPK4/ATHB-6/-/CPK26/PLDDELTA/CPK1/RBOHF/DREB2C/-/CPK6/ARF10/CPK28/CPK32/NHL6/PUB18/MYB44/ORS1/-/AIP2/DPBF3/PYL5/MAKR6/CKA4/CAR8/-/CPK17/AHK1/CAR7/-/RPK1/PP2AA1/EXO70B1/-/PP2CA/EIF6-2/SPHK1/IOS1/PYL4/AZF2/AIB/RHA2B…	120
BP	GO:0097306	cellular response to alcohol	120|5348	281|18266	9.68971769582341e-07	4.46275488594433e-05	AT1G01720/AT1G72770/AT1G70800/AT4G18010/AT5G64750/AT5G41790/AT3G02140/AT1G35670/AT1G05680/AT4G33950/AT3G50360/AT5G66070/AT5G01810/AT1G04120/AT5G63320/AT4G35310/AT3G46620/AT1G69260/AT1G18890/AT5G57050/AT5G12480/AT4G26080/AT4G37790/AT3G56760/AT2G41140/AT4G17615/AT3G51550/AT1G15100/AT1G10840/AT4G22330/AT2G41070/AT1G05100/AT4G21534/AT4G09570/AT2G22430/AT5G41560/AT4G38230/AT4G35790/AT5G04870/AT1G64060…	NAC002/HAB1/CAR6/IP5P2/ABR1/CIP1/AFP4/CPK11/UGT74E2/SRK2E/CML20/-/CIPK15/ABCC5/GTE10/CPK5/RDUF1/AFP1/CPK10/ABI2/CPK7/ABI1/HAT22/CRK7/CRK1/CBL1/FER/RHA2A/TIF3H1/ATCES1/EEL/MAPKKK18/SPHK2/CPK4/ATHB-6/-/CPK26/PLDDELTA/CPK1/RBOHF/DREB2C/-/CPK6/ARF10/CPK28/CPK32/NHL6/PUB18/MYB44/ORS1/-/AIP2/DPBF3/PYL5/MAKR6/CKA4/CAR8/-/CPK17/AHK1/CAR7/-/RPK1/PP2AA1/EXO70B1/-/PP2CA/EIF6-2/SPHK1/IOS1/PYL4/AZF2/AIB/RHA2B…	120
BP	GO:0009814	defense response, incompatible interaction	83|5348	180|18266	1.18942353547078e-06	5.37663490756327e-05	AT3G50480/AT1G56510/AT4G22820/AT5G56030/AT4G23190/AT3G50470/AT5G52640/AT5G45110/AT3G05200/AT3G23170/AT1G02860/AT3G21630/AT3G63420/AT2G17520/AT2G32240/AT3G21220/AT3G49530/AT4G19660/AT1G51660/AT4G25030/AT1G59870/AT5G62570/AT5G13160/AT5G54380/AT3G14840/AT5G13220/AT4G22330/AT5G13010/AT2G44490/AT4G26750/AT4G20380/AT5G06320/AT1G11310/AT4G16860/AT1G29340/AT1G22070/AT1G73805/AT5G65600/AT4G04920/AT3G54920…	HR4/ADR2/SAP9/HSP81-2/CRK11/HR3/HSP90-1/NPR3/ATL6/-/BAH1/CERK1/AGG1/IRE1A/-/MKK5/NAC062/NPR4/MKK4/-/ABCG36/-/PBS1/THE1/LRR-RLK/JAZ10/ATCES1/CUV/BGLU26/LIP5/LSD1/NHL3/MLO2/RPP4/PUB17/TGA3/SARD1/LECRK92/MED16/PMR6/SGT1A/SARD4/CPR5/GSTF7/SIB1/HSPRO2/ATL31/ATIRE1-1/-/WRKY33/ATG2/TGA5/NDR1/PLDBETA1/MPK4/CBP60G/GB1/-/PP2A5/-/LEC/-/SD18/DELTA-OAT/HDA19/AZI1/RPP13/ATPB/SNC1/RCD1/NIMIN-2/-/SOT16/MED14/CYP…	83
BP	GO:0009738	abscisic acid-activated signaling pathway	111|5348	257|18266	1.26365315881661e-06	5.60832247394789e-05	AT1G01720/AT1G72770/AT1G70800/AT4G18010/AT5G64750/AT5G41790/AT3G02140/AT1G35670/AT4G33950/AT3G50360/AT5G66070/AT5G01810/AT1G04120/AT5G63320/AT4G35310/AT3G46620/AT1G69260/AT1G18890/AT5G57050/AT5G12480/AT4G26080/AT4G37790/AT3G56760/AT2G41140/AT4G17615/AT3G51550/AT1G15100/AT1G10840/AT4G22330/AT2G41070/AT1G05100/AT4G09570/AT2G22430/AT5G41560/AT4G38230/AT4G35790/AT5G04870/AT1G64060/AT2G40340/AT2G17290…	NAC002/HAB1/CAR6/IP5P2/ABR1/CIP1/AFP4/CPK11/SRK2E/CML20/-/CIPK15/ABCC5/GTE10/CPK5/RDUF1/AFP1/CPK10/ABI2/CPK7/ABI1/HAT22/CRK7/CRK1/CBL1/FER/RHA2A/TIF3H1/ATCES1/EEL/MAPKKK18/CPK4/ATHB-6/-/CPK26/PLDDELTA/CPK1/RBOHF/DREB2C/CPK6/ARF10/CPK28/CPK32/NHL6/PUB18/MYB44/-/AIP2/DPBF3/PYL5/MAKR6/CAR8/-/CPK17/AHK1/CAR7/-/RPK1/PP2AA1/EXO70B1/-/PP2CA/IOS1/PYL4/AZF2/AIB/RHA2B/PP2A2/CUL4/CPK30/CBP60G/PERK4/PPCK1/-/…	111
BP	GO:0006897	endocytosis	42|5348	76|18266	1.91662234705113e-06	8.35441990919967e-05	AT5G25250/AT2G25430/AT2G20760/AT1G75310/AT5G57015/AT5G35200/AT3G51890/AT3G11130/AT5G22780/AT5G22770/AT3G08530/AT2G01600/AT4G02650/AT1G68110/AT5G42080/AT4G32285/AT5G05190/AT2G40060/AT4G25940/AT1G04440/AT3G01780/AT4G34660/AT1G03900/AT4G16144/AT1G59610/AT3G58600/AT1G21660/AT4G12780/AT3G13670/AT4G12770/AT5G43320/AT5G44100/AT1G47830/AT3G43300/AT5G57460/AT5G46630/AT3G60830/AT1G14910/AT4G26100/AT5G46330…	FLOT1/-/-/AUL1/CKL12/-/-/CHC1/ALPHAC-AD/ALPHA-ADR/CHC2/-/-/-/DRP1A/-/EDR4/CLC2/-/CKL13/TPLATE/SH3P2/ATNAP4/AMSH3/DRP2B/-/-/AUXI1/-/-/CKL8/CKL7/AP17/ATMIN7/-/-/ARP7/-/CKL1/FLS2/-/CKL6	42
BP	GO:0045088	regulation of innate immune response	58|5348	116|18266	2.03905816763475e-06	8.73217717052005e-05	AT3G49110/AT5G55850/AT5G59890/AT5G13190/AT1G17980/AT3G49120/AT5G48657/AT4G12720/AT4G25230/AT3G21630/AT3G05360/AT3G55560/AT5G20480/AT5G62570/AT5G47220/AT5G13160/AT5G51450/AT3G14840/AT5G13220/AT4G03550/AT3G15210/AT1G09770/AT1G73805/AT2G39660/AT5G65600/AT4G04920/AT4G23570/AT5G52810/AT5G26240/AT5G25440/AT1G53570/AT3G09830/AT2G17660/AT5G39610/AT5G18610/AT5G26920/AT2G43790/AT3G07195/AT4G01895/AT5G45250…	PER33/NOI/ADF4/-/PAPS1/PER34/-/AtNUDT7/RIN2/CERK1/RLP30/AHL15/EFR/-/ERF2/PBS1/RIN3/LRR-RLK/JAZ10/CALS12/ERF4/CDC5/SARD1/BIK1/LECRK92/MED16/SGT1A/SARD4/CLC-D/-/MAPKKK3/PCRK1/-/NAC92/PBL27/CBP60G/MPK6/-/-/RPS4/-/RPS4B/B'ZETA/MEMB12/NIMIN-2/SCD1/-/SD129/CYP71B15/CAR4/ATSIZ1/LIF2/CYP79B3/MOS4/MKS1/-/NIMIN-1/-	58
BP	GO:0010498	proteasomal protein catabolic process	108|5348	253|18266	3.376424542668e-06	0.000142100901873321	AT3G20060/AT5G52060/AT1G79110/AT4G22820/AT5G60250/AT2G02760/AT4G34370/AT4G19700/AT4G25230/AT1G14400/AT4G12040/AT5G03340/AT5G21900/AT5G49930/AT1G05890/AT3G12920/AT3G61590/AT5G62540/AT4G38630/AT3G13330/AT5G51450/AT5G45100/AT5G42990/AT4G19670/AT3G58030/AT5G41560/AT3G53230/AT3G09840/AT5G67250/AT5G58290/AT3G26810/AT4G29330/AT3G17611/AT5G42790/AT1G45050/AT5G42020/AT1G04810/AT4G21100/AT4G02760/AT4G02950…	UBC19/BAG1/BRG2/SAP9/-/UBC2/ARI1/BOI/RIN2/UBC1/SAP7/CDC48E/-/emb1441/ARI5/BRG3/HWS/UBC3/RPN10/PA200/RIN3/BRG1/UBC18/-/-/-/CDC48D/CDC48A/SKIP2/RPT3/AFB2/DER1/RBL14/PAF1/UBC15/BIP/RPN2B/DDB1B/-/-/-/RPN11/PUX5/-/RPT5A/MED37A/SUD1/FBL3/UPL5/ASK4/SKIP32/UBC16/RPN7/RHF1A/-/-/UBC33/TPR8/MIEL1/RPN12A/FBL15/ROC1/RPT2A/-/RPN8A/-/FBL16/VFB1/UBC34/-/EMB2107/-/-/PBB2/AFB3/-/-/MNS3/RPN1B/-/ATB/PAA1/-/MPSR1/EBF…	108
BP	GO:0009723	response to ethylene	116|5348	277|18266	4.55472016005985e-06	0.000188441896791629	AT4G02380/AT3G50480/AT1G15520/AT5G64750/AT5G37260/AT2G47520/AT1G50640/AT1G73500/AT3G28910/AT2G46830/AT1G13960/AT4G17500/AT4G02570/AT3G50260/AT5G67580/AT1G64380/AT3G51550/AT2G23340/AT5G47220/AT3G15210/AT3G55730/AT1G18330/AT1G71520/AT4G20380/AT1G05010/AT4G32040/AT3G61630/AT1G62300/AT2G46310/AT3G59900/AT1G64060/AT3G46060/AT5G67300/AT2G41230/AT1G22190/AT4G04920/AT4G36900/AT1G71130/AT3G50060/AT5G20730…	SAG21/HR4/ABCG40/ABR1/RVE2/ERF071/ERF3/MKK9/MYB30/CCA1/WRKY4/ERF1A/CUL1/ERF011/TRB2/ERF061/FER/ERF008/ERF2/ERF4/MYB109/RVE7/ERF020/LSD1/ACO4/KNAT5/CRF6/WRKY6/CRF5/ARGOS/RBOHF/RABE1C/MYB44/ORS1/RAP2-13/MED16/RAP2-10/ERF070/MYB77/NPH4/RVE4/ERF010/TEM1/PP2AA1/ERF038/MBF1C/MYB3R5/NAC92/ERF6/SYD/BPC2/ERF012/ETR1/WDR26/PHB3/MYB3R-3/ARF14/EIL3/ERF022/ERF062/MPK6/HLS1/SAUR78/GB1/ERF7/CRF4/ERF8/AtMYB74/-/…	116
BP	GO:0006470	protein dephosphorylation	91|5348	208|18266	5.86309603871892e-06	0.00023829748581422	AT1G72770/AT1G68410/AT4G31860/AT4G03960/AT3G12620/AT2G32960/AT1G18030/AT3G02800/AT5G04540/AT1G18480/AT5G11860/AT4G33920/AT5G46410/AT1G17720/AT3G02750/AT3G05580/AT5G57050/AT4G26080/AT2G25620/AT5G44090/AT5G07740/AT1G22280/AT1G47380/AT4G18140/AT3G06270/AT3G17250/AT1G05000/AT5G66210/AT3G58500/AT3G55960/AT2G01830/AT1G59830/AT5G05440/AT3G62260/AT3G25800/AT2G33700/AT5G66080/AT1G07630/AT4G16580/AT3G55050…	HAB1/-/-/DSP4/PP2C38/DSP2/-/DSP3/MTM2/SLP2/SSP5/-/SSP4/PP2AB2/-/TOPP9/ABI2/ABI1/AtDBP1/-/-/PAPP2C/-/SSP4b/-/-/-/CPK28/PP2A4/-/AHK4/PP2A1/PYL5/-/PP2AA2/PP2C27/-/PLL5/-/PP2C6/-/-/-/INH3/PP2AA1/B'BETA/-/BSL2/-/PP2CA/TOPP1/PYL4/-/-/-/-/PP2A2/TOPP2/FYPP1/BSL3/TOPP8/I-2/FYPP3/AIP1/-/-/HAB2/-/TOPP7/AHK3/B'ZETA/SAG113/-/TOPP3/TOPP4/PP2C5/PP2A3/-/-/-/-/-/MTM1/TOPP6/-/-/B'GAMMA/-/-/PYL9/PYL6	91
BP	GO:0033037	polysaccharide localization	26|5348	41|18266	5.95499657298952e-06	0.00023829748581422	AT3G03250/AT1G59870/AT4G03550/AT2G44490/AT1G64060/AT1G28380/AT1G51800/AT1G66340/AT4G30260/AT2G31210/AT5G44070/AT5G57220/AT2G18840/AT1G27130/AT5G50800/AT1G18570/AT5G17310/AT1G34350/AT3G28470/AT4G31500/AT4G26850/AT2G22330/AT3G07160/AT1G73370/AT5G46330/AT1G24100	UGP/ABCG36/CALS12/BGLU26/RBOHF/NSL1/IOS1/ETR1/-/BHLH91/PCS1/CYP81F2/-/GSTU13/SWEET13/MYB51/UGP1/-/MYB35/CYP83B1/VTC2/CYP79B3/ATGSL10/SUS6/FLS2/UGT74B1	26
BP	GO:0010150	leaf senescence	58|5348	120|18266	7.91710635508401e-06	0.000311704138915485	AT4G02380/AT5G08790/AT5G11520/AT1G20780/AT1G73500/AT5G37600/AT1G77450/AT5G62620/AT1G19270/AT3G62770/AT4G38630/AT5G13180/AT2G35980/AT2G13790/AT4G03550/AT4G22330/AT1G05100/AT3G15010/AT5G52310/AT4G01250/AT3G10500/AT3G52250/AT5G64930/AT5G51640/AT5G39610/AT3G04060/AT3G19190/AT5G45900/AT3G10985/AT1G04250/AT4G12570/AT1G11190/AT3G60800/AT5G42000/AT4G16690/AT1G34190/AT2G22300/AT5G24110/AT2G43790/AT4G30920…	SAG21/NAC081/ASP3/PUB44/MKK9/GLN1-1/NAC032/GALT6/DA1/ATG18A/RPN10/NAC083/NHL10/SERK4/CALS12/ATCES1/MAPKKK18/UBA2C/RD29A/WRKY22/NAC053/-/CPR5/YLS7/NAC92/anac046/ATG2/ATG7/SAG20/IAA17/UPL5/ENDO1/PAT14/-/PPD/NAC017/CAMTA3/WRKY30/MPK6/LAP2/COR15B/COR15A/ATG5/AHK3/UGT76B1/SAG113/ARF2/-/-/PLR3/GPRI1/ESP/2MMP/SAUR36/-/MED32/EDR2/anac016	58
BP	GO:0009816	defense response to bacterium, incompatible interaction	28|5348	46|18266	8.28736434049486e-06	0.000321102481827745	AT5G56030/AT4G23190/AT5G52640/AT5G45110/AT3G05200/AT2G17520/AT4G19660/AT4G25030/AT5G62570/AT5G13160/AT5G06320/AT5G65600/AT3G56710/AT2G40000/AT5G27420/AT5G24360/AT5G25440/AT3G19190/AT3G20600/AT2G42010/AT5G26920/AT5G45410/AT4G21380/AT5G46180/AT1G32230/AT3G17980/AT2G34690/AT1G28520	HSP81-2/CRK11/HSP90-1/NPR3/ATL6/IRE1A/NPR4/-/-/PBS1/NHL3/LECRK92/SIB1/HSPRO2/ATL31/ATIRE1-1/-/ATG2/NDR1/PLDBETA1/CBP60G/-/SD18/DELTA-OAT/RCD1/CAR4/ACD11/VOZ1	28
BP	GO:0007568	aging	67|5348	144|18266	8.41901924417978e-06	0.000321106655860045	AT4G02380/AT5G08790/AT5G11520/AT1G20780/AT2G19450/AT1G73500/AT5G37600/AT1G77450/AT4G08040/AT5G62620/AT1G19270/AT3G62770/AT4G38630/AT5G13180/AT2G35980/AT2G13790/AT4G03550/AT4G22330/AT1G05100/AT3G15010/AT5G52310/AT4G01250/AT1G05010/AT3G10500/AT3G52250/AT5G64930/AT4G11280/AT5G51640/AT5G39610/AT3G04060/AT3G19190/AT5G45900/AT3G10985/AT1G04250/AT4G12570/AT4G26200/AT1G11190/AT3G60800/AT4G18425/AT5G42000…	SAG21/NAC081/ASP3/PUB44/DGAT1/MKK9/GLN1-1/NAC032/ACS11/GALT6/DA1/ATG18A/RPN10/NAC083/NHL10/SERK4/CALS12/ATCES1/MAPKKK18/UBA2C/RD29A/WRKY22/ACO4/NAC053/-/CPR5/ACS6/YLS7/NAC92/anac046/ATG2/ATG7/SAG20/IAA17/UPL5/ACS7/ENDO1/PAT14/DMP4/-/PPD/NAC017/CAMTA3/WRKY30/MPK6/ACS2/LAP2/COR15B/COR15A/ATG5/AHK3/UGT76B1/SAG113/ARF2/-/-/PLR3/GPRI1/ESP/2MMP/SAUR36/-/MED32/EDR2/B'GAMMA/SAG13/anac016	67
BP	GO:0048268	clathrin coat assembly	14|5348	17|18266	8.80617533631445e-06	0.000330705753783747	AT2G25430/AT2G20760/AT5G35200/AT3G51890/AT3G11130/AT3G08530/AT2G01600/AT4G02650/AT1G68110/AT4G32285/AT2G40060/AT4G25940/AT1G14910/AT1G33340	-/-/-/-/CHC1/CHC2/-/-/-/-/CLC2/-/-/-	14
BP	GO:0046903	secretion	48|5348	95|18266	1.04763508503207e-05	0.000378157798993001	AT3G52190/AT1G72470/AT3G09520/AT5G61010/AT4G12120/AT3G10380/AT4G32150/AT3G11820/AT3G52400/AT4G14950/AT4G02350/AT1G12360/AT3G46060/AT3G17611/AT2G33120/AT4G02195/AT5G03520/AT1G07000/AT5G03540/AT5G58430/AT1G09330/AT1G10380/AT1G04750/AT5G13990/AT1G54090/AT5G11110/AT4G29470/AT5G12370/AT2G01470/AT3G14090/AT3G05710/AT5G08080/AT5G50380/AT4G31730/AT5G49830/AT3G29400/AT5G50440/AT5G20280/AT3G54300/AT5G41950…	PHF1/ATEXO70D1/ATEXO70H4/ATEXO70E2/SEC1B/SEC8/VAMP711/SYP121/SYP122/KMS1/SEC15B/KEU/RABE1C/RBL14/SAR1/SYP42/RABE1D/ATEXO70B2/ATEXO70A1/EXO70B1/ECH/-/VAMP721/ATEXO70C2/ATEXO70D2/SPS2/PLA2-DELTA/SEC10a/STL2P/ATEXO70D3/SYP43/SYP132/ATEXO70F1/GDU1/EXO84B/ATEXO70E1/MEMB12/SPS1/VAMP727/HLB1/PLA2-GAMMA/-/EXO84A/-/SEC6/RIC4/TATA/SEC3A	48
BP	GO:0006900	vesicle budding from membrane	30|5348	51|18266	1.0500680572978e-05	0.000378157798993001	AT3G52190/AT2G25430/AT5G35200/AT3G25610/AT2G06530/AT4G29160/AT2G01600/AT5G09260/AT4G02650/AT1G68110/AT1G59820/AT5G47480/AT4G14160/AT1G20110/AT4G32285/AT1G72700/AT5G46750/AT4G25940/AT2G01470/AT1G56330/AT2G35210/AT1G17500/AT4G17890/AT3G63460/AT3G62560/AT3G13900/AT1G14910/AT1G33340/AT3G01340/AT1G54280	PHF1/-/-/ALA10/VPS2.1/VPS32.2/-/VPS20.2/-/-/ALA3/MAG5/-/FREE1/-/ALA5/AGD9/-/STL2P/SAR1B/AGD10/ALA4/AGD8/SEC31B/-/ALA7/-/-/SEC13A/ALA6	30
BP	GO:0048366	leaf development	135|5348	336|18266	1.05345064856715e-05	0.000378157798993001	AT4G02380/AT5G08790/AT5G11520/AT1G20780/AT3G49720/AT3G02150/AT5G56030/AT1G17980/AT1G73500/AT5G37600/AT4G33950/AT1G77450/AT1G19300/AT5G62620/AT4G02570/AT5G53400/AT1G19270/AT1G73590/AT5G16780/AT3G62770/AT4G38630/AT5G13180/AT2G35980/AT3G52770/AT2G13790/AT4G03550/AT4G22330/AT1G05100/AT3G15010/AT5G28640/AT5G52310/AT4G01250/AT3G61970/AT1G01030/AT3G61630/AT2G46310/AT3G22200/AT5G06110/AT2G28350/AT3G10500…	SAG21/NAC081/ASP3/PUB44/CGR2/TCP13/HSP81-2/PAPS1/MKK9/GLN1-1/SRK2E/NAC032/GATL1/GALT6/CUL1/BOB1/DA1/PIN1/DOT2/ATG18A/RPN10/NAC083/NHL10/ZPR3/SERK4/CALS12/ATCES1/MAPKKK18/UBA2C/GIF1/RD29A/WRKY22/NGA2/NGA3/CRF6/CRF5/POP2/-/ARF10/NAC053/-/CPR5/PLL5/IBM1/CYCT1-4/NPH4/YLS7/NAC68/UBP15/EID1/XI-K/NAC92/anac046/ATG2/ATG7/SAG20/IAA17/RBR1/YUC4/UPL5/BLI/ENDO1/PAT14/-/PPD/DGK2/CUL4/LFR/PPC3/NAC017/RPN12A/CA…	135
BP	GO:0090693	plant organ senescence	59|5348	124|18266	1.22249018365106e-05	0.00043247804902786	AT4G02380/AT5G08790/AT5G11520/AT1G20780/AT1G73500/AT5G37600/AT1G77450/AT5G62620/AT1G19270/AT3G62770/AT4G38630/AT5G13180/AT2G35980/AT2G13790/AT4G03550/AT4G22330/AT1G05100/AT3G15010/AT5G52310/AT4G01250/AT3G10500/AT3G52250/AT5G64930/AT5G51640/AT5G39610/AT3G04060/AT3G19190/AT5G45900/AT3G10985/AT1G04250/AT4G12570/AT1G11190/AT3G60800/AT4G18425/AT5G42000/AT4G16690/AT1G34190/AT2G22300/AT5G24110/AT2G43790…	SAG21/NAC081/ASP3/PUB44/MKK9/GLN1-1/NAC032/GALT6/DA1/ATG18A/RPN10/NAC083/NHL10/SERK4/CALS12/ATCES1/MAPKKK18/UBA2C/RD29A/WRKY22/NAC053/-/CPR5/YLS7/NAC92/anac046/ATG2/ATG7/SAG20/IAA17/UPL5/ENDO1/PAT14/DMP4/-/PPD/NAC017/CAMTA3/WRKY30/MPK6/LAP2/COR15B/COR15A/ATG5/AHK3/UGT76B1/SAG113/ARF2/-/-/PLR3/GPRI1/ESP/2MMP/SAUR36/-/MED32/EDR2/anac016	59
BP	GO:0010646	regulation of cell communication	132|5348	329|18266	1.42557962808405e-05	0.000493911534670851	AT1G75340/AT1G01720/AT5G20150/AT4G03450/AT1G70800/AT2G17500/AT3G62150/AT1G15670/AT2G47000/AT1G75270/AT2G45000/AT5G64750/AT5G41790/AT3G63010/AT3G02140/AT2G25180/AT1G35670/AT1G50640/AT1G73500/AT4G33950/AT5G66070/AT5G45110/AT5G01810/AT5G66730/AT1G72450/AT3G21220/AT1G73590/AT5G57050/AT3G49530/AT4G26080/AT4G19660/AT1G51660/AT3G51550/AT1G15100/AT5G13220/AT4G37900/AT3G15210/AT1G05100/AT4G03440/AT4G08500…	CG1/NAC002/SPX1/-/CAR6/PILS5/ABCB21/-/ABCB4/DHAR2/NUP62/ABR1/CIP1/GID1B/AFP4/ARR12/CPK11/ERF3/MKK9/SRK2E/-/NPR3/CIPK15/ENY/TIFY11B/MKK5/PIN1/ABI2/NAC062/ABI1/NPR4/MKK4/FER/RHA2A/JAZ10/GRDP2/ERF4/MAPKKK18/-/MEKK1/CPK4/LSD1/ATHB-6/-/PBL7/-/WSIP2/RHM1/PLDDELTA/TIFY10A/PUB18/MYB44/ORS1/AIP2/MED16/CAR8/-/MYB77/RFI2/TIFY3B/CAR7/PUP14/-/PP2AA1/PIN5/EXO70B1/MAPKKK3/PP2CA/IOS1/WRKY46/SYD/P23-1/ETR1/RHA2B/…	132
BP	GO:0048573	photoperiodism, flowering	55|5348	114|18266	1.4366128210418e-05	0.000493911534670851	AT4G02380/AT3G51630/AT3G44110/AT2G46830/AT1G27650/AT3G07650/AT4G37900/AT5G24655/AT1G77180/AT5G62640/AT5G37770/AT1G18390/AT4G04920/AT5G64930/AT2G23070/AT1G69570/AT5G47080/AT2G47700/AT2G42400/AT1G25560/AT5G41990/AT1G06040/AT1G51140/AT4G02440/AT5G04240/AT3G60250/AT1G22770/AT5G40490/AT1G03457/AT5G46210/AT2G46340/AT2G18000/AT1G67580/AT4G03110/AT4G30200/AT5G13790/AT3G10490/AT3G13670/AT3G57390/AT1G18450…	SAG21/WNK5/ATJ3/CCA1/U2AF35A/COL9/GRDP2/LSU4/SKIP/ELF5/CML24/-/MED16/CPR5/CKA4/CDF5/CKB1/RFI2/VOZ2/TEM1/WNK8/BBX24/BHLH122/EID1/ELF6/CKB3/GI/-/-/CUL4/SPA1/TAF14/-/BRN1/VIL2/AGL15/ANAC052/-/AGL18/ARP4/U2AF35B/PUB13/FLR1/EFM/-/LHY/EAF1B/2MMP/PHL/VOZ1/FD/LWD1/VIL1/-/HAM1	55
BP	GO:0052545	callose localization	24|5348	38|18266	1.50581317200434e-05	0.000510512493453139	AT3G03250/AT1G59870/AT4G03550/AT2G44490/AT1G64060/AT1G28380/AT1G51800/AT1G66340/AT2G31210/AT5G44070/AT5G57220/AT1G27130/AT5G50800/AT1G18570/AT5G17310/AT1G34350/AT3G28470/AT4G31500/AT4G26850/AT2G22330/AT3G07160/AT1G73370/AT5G46330/AT1G24100	UGP/ABCG36/CALS12/BGLU26/RBOHF/NSL1/IOS1/ETR1/BHLH91/PCS1/CYP81F2/GSTU13/SWEET13/MYB51/UGP1/-/MYB35/CYP83B1/VTC2/CYP79B3/ATGSL10/SUS6/FLS2/UGT74B1	24
BP	GO:0009741	response to brassinosteroid	53|5348	109|18266	1.5445280999844e-05	0.00051590818327185	AT1G75340/AT5G08130/AT4G34870/AT1G63500/AT4G36780/AT2G16600/AT4G33430/AT1G35160/AT2G44080/AT1G78300/AT3G51550/AT5G54380/AT2G13790/AT4G35230/AT4G08950/AT5G02800/AT3G63310/AT3G58850/AT5G41260/AT2G41230/AT5G57560/AT4G00720/AT1G34210/AT1G06390/AT3G09880/AT3G26020/AT1G75750/AT2G18010/AT3G16570/AT1G08420/AT5G04240/AT2G46400/AT1G71930/AT2G27210/AT3G54030/AT1G14000/AT1G32130/AT1G02100/AT5G46180/AT4G18890…	CG1/BIM1/CYP18-4/BSK7/BEH2/CYP19-1/BAK1/GF14 PHI/ARL/GRF2/FER/THE1/SERK4/BSK1/EXO/PBL7/BIL4/PAR2/BSK8/ORS1/XTH22/ASK8/SERK2/ASK9/B'BETA/-/GASA1/SAUR10/RALF23/BSL2/ELF6/WRKY46/NAC030/BSL3/BSK6/VIK/IWS1/LCMT1/DELTA-OAT/BEH3/B'ZETA/GRF10/GRF6/GRF8/CYP19-2/-/BHLH150/TTL/BES1/TTL3/B'GAMMA/BEH4/ASK7	53
BP	GO:0098657	import into cell	46|5348	91|18266	1.56399858918955e-05	0.00051590818327185	AT5G25250/AT2G25430/AT2G20760/AT1G75310/AT5G57015/AT5G35200/AT3G51890/AT3G11130/AT5G22780/AT5G22770/AT3G08530/AT2G01600/AT4G02650/AT1G68110/AT5G42080/AT4G32285/AT5G05190/AT2G40060/AT4G25940/AT1G04440/AT3G01780/AT4G34660/AT1G03900/AT4G16144/AT1G59610/AT3G58600/AT1G21660/AT1G30450/AT4G12780/AT3G13670/AT3G06370/AT4G12770/AT3G05030/AT5G43320/AT5G44100/AT1G47830/AT3G43300/AT5G57460/AT5G46630/AT3G60830…	FLOT1/-/-/AUL1/CKL12/-/-/CHC1/ALPHAC-AD/ALPHA-ADR/CHC2/-/-/-/DRP1A/-/EDR4/CLC2/-/CKL13/TPLATE/SH3P2/ATNAP4/AMSH3/DRP2B/-/-/CCC1/AUXI1/-/NHX4/-/NHX2/CKL8/CKL7/AP17/ATMIN7/-/-/ARP7/-/CKL1/NHX6/FLS2/-/CKL6	46
BP	GO:0009966	regulation of signal transduction	129|5348	321|18266	1.61771309366361e-05	0.000526511688217718	AT1G75340/AT1G01720/AT4G03450/AT1G70800/AT2G17500/AT3G62150/AT1G15670/AT2G47000/AT1G75270/AT2G45000/AT5G64750/AT5G41790/AT3G63010/AT3G02140/AT2G25180/AT1G35670/AT1G50640/AT1G73500/AT4G33950/AT5G66070/AT5G45110/AT5G01810/AT5G66730/AT1G72450/AT3G21220/AT1G73590/AT5G57050/AT3G49530/AT4G26080/AT4G19660/AT1G51660/AT3G51550/AT1G15100/AT5G13220/AT4G37900/AT3G15210/AT1G05100/AT4G03440/AT4G08500/AT4G09570…	CG1/NAC002/-/CAR6/PILS5/ABCB21/-/ABCB4/DHAR2/NUP62/ABR1/CIP1/GID1B/AFP4/ARR12/CPK11/ERF3/MKK9/SRK2E/-/NPR3/CIPK15/ENY/TIFY11B/MKK5/PIN1/ABI2/NAC062/ABI1/NPR4/MKK4/FER/RHA2A/JAZ10/GRDP2/ERF4/MAPKKK18/-/MEKK1/CPK4/LSD1/ATHB-6/-/PBL7/-/WSIP2/RHM1/PLDDELTA/TIFY10A/PUB18/MYB44/ORS1/AIP2/MED16/CAR8/-/MYB77/RFI2/TIFY3B/CAR7/PUP14/-/PP2AA1/PIN5/EXO70B1/MAPKKK3/PP2CA/IOS1/WRKY46/SYD/P23-1/ETR1/RHA2B/PP2A2…	129
BP	GO:0010256	endomembrane system organization	51|5348	104|18266	1.64968567279879e-05	0.000529852990434452	AT5G47180/AT4G11220/AT2G06530/AT3G22845/AT4G31080/AT4G33240/AT3G10650/AT4G29160/AT4G14950/AT4G11150/AT2G24330/AT5G09260/AT4G23630/AT2G20370/AT5G51430/AT4G02195/AT5G47480/AT4G14160/AT1G20110/AT4G15410/AT1G51270/AT1G09330/AT3G60600/AT1G64090/AT1G15130/AT3G14270/AT4G21450/AT5G54110/AT3G21660/AT4G18425/AT3G07100/AT2G03820/AT3G47700/AT2G45140/AT3G05710/AT1G21900/AT3G07680/AT4G31430/AT5G20200/AT4G24840…	PVA21/RTNLB2/VPS2.1/-/-/FAB1A/NUP1/VPS32.2/KMS1/VHA-E1/-/VPS20.2/RTNLB1/MUR3/EYE/SYP42/MAG5/-/FREE1/PUX5/-/ECH/PVA11/RTNLB3/BRO1/FAB1B/-/PVA41/-/DMP4/ERMO2/-/MAG2/PVA12/SYP43/-/-/-/-/-/ARV1/NUP155/SKD1/GC3/SEC31B/PVA31/RHD3/-/DELTA-ADR/DMP8/-	51
BP	GO:0071367	cellular response to brassinosteroid stimulus	43|5348	84|18266	1.96434792021573e-05	0.000622723801720337	AT1G75340/AT5G08130/AT4G34870/AT1G63500/AT4G36780/AT2G16600/AT4G33430/AT1G35160/AT1G78300/AT3G51550/AT2G13790/AT4G35230/AT5G02800/AT3G63310/AT3G58850/AT5G41260/AT2G41230/AT1G34210/AT1G06390/AT3G09880/AT3G26020/AT3G16570/AT1G08420/AT2G46400/AT2G27210/AT3G54030/AT1G14000/AT1G32130/AT1G02100/AT4G18890/AT3G21650/AT1G22300/AT5G10450/AT5G65430/AT2G21130/AT1G77220/AT3G05800/AT5G58220/AT1G19350/AT2G42580…	CG1/BIM1/CYP18-4/BSK7/BEH2/CYP19-1/BAK1/GF14 PHI/GRF2/FER/SERK4/BSK1/PBL7/BIL4/PAR2/BSK8/ORS1/SERK2/ASK9/B'BETA/-/RALF23/BSL2/WRKY46/BSL3/BSK6/VIK/IWS1/LCMT1/BEH3/B'ZETA/GRF10/GRF6/GRF8/CYP19-2/-/BHLH150/TTL/BES1/TTL3/B'GAMMA/BEH4/ASK7	43
BP	GO:0009753	response to jasmonic acid	95|5348	225|18266	2.16288091714106e-05	0.000676870810095042	AT4G38620/AT3G50480/AT1G15750/AT5G08790/AT4G20860/AT1G15520/AT2G39770/AT5G37260/AT4G34710/AT5G45110/AT3G28910/AT2G46830/AT1G13960/AT4G02570/AT5G67480/AT3G23050/AT1G72450/AT4G19660/AT5G67580/AT1G33980/AT2G32800/AT5G56980/AT5G47220/AT5G13220/AT3G15210/AT3G55730/AT1G61340/AT1G19180/AT1G74020/AT5G67300/AT4G04920/AT1G47510/AT4G11280/AT5G20900/AT5G02840/AT2G46400/AT2G28290/AT1G21910/AT4G12570/AT3G09370…	MYB4/HR4/TPL/NAC081/FAD-OXR/ABCG40/CYT1/RVE2/ADC2/NPR3/MYB30/CCA1/WRKY4/CUL1/BT4/IAA7/TIFY11B/NPR4/TRB2/ATUPF3/LECRKS2/A70/ERF2/JAZ10/ERF4/MYB109/-/TIFY10A/SSL12/MYB44/MED16/IP5P11/ACS6/TIFY3B/RVE4/WRKY46/SYD/ERF012/UPL5/MYB3R-3/DGD1/PEPR1/MPK4/MYB6/RGLG3/MPK6/-/GB1/ATMYB13/-/UBP13/OBP2/PP2A5/AtMYB50/AtMYB74/-/LEC/DELTA-OAT/ERF113/WRKY50/SQE3/MED25/MYB94/TIFY11A/GORK/MYB108/MYB51/MYB73/MYC3/RCD1/…	95
BP	GO:0012501	programmed cell death	70|5348	156|18266	2.44551665894656e-05	0.000755633691707411	AT3G50480/AT1G29850/AT5G13190/AT1G79110/AT3G50470/AT4G19700/AT4G12720/AT4G25230/AT3G28910/AT1G02860/AT3G12920/AT2G17520/AT2G26560/AT3G21220/AT1G29690/AT5G20480/AT1G51660/AT5G51450/AT5G47120/AT5G45100/AT3G50930/AT4G20380/AT3G57090/AT2G19860/AT1G22740/AT1G02170/AT4G35790/AT2G01180/AT1G64060/AT1G22070/AT5G45360/AT3G07040/AT5G10380/AT3G29160/AT1G73805/AT1G28380/AT1G47870/AT5G24360/AT1G79340/AT5G39610…	HR4/-/-/BRG2/HR3/BOI/AtNUDT7/RIN2/MYB30/BAH1/BRG3/IRE1A/PLP2/MKK5/CAD1/EFR/MKK4/RIN3/BI-1/BRG1/HSR4/LSD1/FIS1A/HXK2/RABG3B/AMC1/PLDDELTA/ATPAP1/RBOHF/TGA3/SKIP31/RPM1/ATL55/KIN11/SARD1/NSL1/E2FC/ATIRE1-1/AMC4/NAC92/VDAC3/NDR1/RBOHD/BRN1/CBP60G/MPK6/CPR1/AMC8/RPS4/XCP2/DELTA-OAT/AZI1/LCB1/-/RPP13/LAZ5/ACA11/XCP1/PUB13/RCD1/CYCLASE1/AO1/DSC1/NAC104/-/EDR2/ELF5A-2/BZO2H1/GFA2/AMC5	70
BP	GO:0052386	cell wall thickening	19|5348	28|18266	2.68922701694479e-05	0.000820550393545278	AT3G03250/AT1G19300/AT1G59870/AT4G03550/AT2G44490/AT1G66340/AT2G31210/AT5G44070/AT5G57220/AT5G50800/AT1G18570/AT5G17310/AT1G34350/AT4G31500/AT4G26850/AT2G22330/AT3G07160/AT5G46330/AT1G24100	UGP/GATL1/ABCG36/CALS12/BGLU26/ETR1/BHLH91/PCS1/CYP81F2/SWEET13/MYB51/UGP1/-/CYP83B1/VTC2/CYP79B3/ATGSL10/FLS2/UGT74B1	19
BP	GO:0048193	Golgi vesicle transport	80|5348	184|18266	2.73048534865277e-05	0.000822853671118692	AT4G17530/AT5G47200/AT3G52190/AT3G25610/AT3G10380/AT5G42570/AT2G21190/AT2G18860/AT3G22845/AT1G11905/AT4G30240/AT4G39220/AT3G24350/AT4G02350/AT4G38790/AT1G29330/AT5G16830/AT1G11890/AT1G10290/AT2G36900/AT4G39890/AT5G51430/AT3G22290/AT1G59820/AT5G47480/AT1G15880/AT4G14160/AT1G22200/AT3G17440/AT1G51740/AT1G72700/AT4G17170/AT2G21600/AT5G46750/AT3G07100/AT1G52360/AT5G06140/AT5G12370/AT3G47700/AT2G01470…	RABD2C/RABD2B/PHF1/ALA10/SEC8/-/-/-/-/-/-/RER1A/SYP32/SEC15B/-/ERD2A/SYP21/SEC22/DRP2A/MEMB11/RABH1C/EYE/-/ALA3/MAG5/GOS11/-/-/NPSN13/SYP81/ALA5/RABB1C/RER1B/AGD9/ERMO2/-/SNX1/SEC10a/MAG2/STL2P/-/ATARLB1/-/VTI11/SAR1B/-/-/AGD10/-/-/SYP31/EXO84B/-/-/BET12/ALA4/RER1C/-/MEMB12/AGD8/NSF/VSR6/-/SEC31B/-/ALA7/-/RHD3/NPSN11/EXO84A/-/DELTA-ADR/-/VTI12/-/SEC13A/SEC3A/VSR1/ALA6/-	80
BP	GO:0023051	regulation of signaling	130|5348	328|18266	3.26826945451981e-05	0.000964687500535828	AT1G75340/AT1G01720/AT4G03450/AT1G70800/AT2G17500/AT3G62150/AT1G15670/AT2G47000/AT1G75270/AT2G45000/AT5G64750/AT5G41790/AT3G63010/AT3G02140/AT2G25180/AT1G35670/AT1G50640/AT1G73500/AT4G33950/AT5G66070/AT5G45110/AT5G01810/AT5G66730/AT1G72450/AT3G21220/AT1G73590/AT5G57050/AT3G49530/AT4G26080/AT4G19660/AT1G51660/AT3G51550/AT1G15100/AT5G13220/AT4G37900/AT3G15210/AT1G05100/AT4G03440/AT4G08500/AT4G09570…	CG1/NAC002/-/CAR6/PILS5/ABCB21/-/ABCB4/DHAR2/NUP62/ABR1/CIP1/GID1B/AFP4/ARR12/CPK11/ERF3/MKK9/SRK2E/-/NPR3/CIPK15/ENY/TIFY11B/MKK5/PIN1/ABI2/NAC062/ABI1/NPR4/MKK4/FER/RHA2A/JAZ10/GRDP2/ERF4/MAPKKK18/-/MEKK1/CPK4/LSD1/ATHB-6/-/PBL7/-/WSIP2/RHM1/PLDDELTA/TIFY10A/PUB18/MYB44/ORS1/AIP2/MED16/CAR8/-/MYB77/RFI2/TIFY3B/CAR7/PUP14/-/PP2AA1/PIN5/EXO70B1/MAPKKK3/PP2CA/IOS1/WRKY46/SYD/P23-1/ETR1/RHA2B/PP2A2…	130
BP	GO:0031348	negative regulation of defense response	32|5348	58|18266	3.28017462287889e-05	0.000964687500535828	AT5G13190/AT3G12620/AT1G17980/AT1G20160/AT1G13960/AT3G11820/AT3G55560/AT1G59870/AT4G39030/AT5G62570/AT3G59280/AT1G51090/AT3G09840/AT1G11310/AT5G48380/AT5G66210/AT1G28280/AT5G26240/AT1G51800/AT3G28450/AT5G35620/AT5G18650/AT4G12560/AT3G61190/AT3G21650/AT3G59700/AT1G49040/AT5G60410/AT1G77470/AT4G00830/AT4G15415/AT2G39940	-/PP2C38/PAPS1/CRSP/WRKY4/SYP121/AHL15/ABCG36/DTX47/-/PAM16L2/-/CDC48A/MLO2/BIR1/CPK28/VQ4/CLC-D/IOS1/BIR2/EIF(ISO)4E/MIEL1/CPR1/BAP1/B'ZETA/LECRK55/SCD1/ATSIZ1/RFC5/LIF2/B'GAMMA/COI1	32
BP	GO:0009742	brassinosteroid mediated signaling pathway	42|5348	83|18266	3.49233649269481e-05	0.000979861307892876	AT1G75340/AT5G08130/AT4G34870/AT1G63500/AT4G36780/AT2G16600/AT4G33430/AT1G35160/AT1G78300/AT3G51550/AT2G13790/AT4G35230/AT5G02800/AT3G63310/AT3G58850/AT5G41260/AT1G34210/AT1G06390/AT3G09880/AT3G26020/AT3G16570/AT1G08420/AT2G46400/AT2G27210/AT3G54030/AT1G14000/AT1G32130/AT1G02100/AT4G18890/AT3G21650/AT1G22300/AT5G10450/AT5G65430/AT2G21130/AT1G77220/AT3G05800/AT5G58220/AT1G19350/AT2G42580/AT4G15415…	CG1/BIM1/CYP18-4/BSK7/BEH2/CYP19-1/BAK1/GF14 PHI/GRF2/FER/SERK4/BSK1/PBL7/BIL4/PAR2/BSK8/SERK2/ASK9/B'BETA/-/RALF23/BSL2/WRKY46/BSL3/BSK6/VIK/IWS1/LCMT1/BEH3/B'ZETA/GRF10/GRF6/GRF8/CYP19-2/-/BHLH150/TTL/BES1/TTL3/B'GAMMA/BEH4/ASK7	42
BP	GO:0043401	steroid hormone mediated signaling pathway	42|5348	83|18266	3.49233649269481e-05	0.000979861307892876	AT1G75340/AT5G08130/AT4G34870/AT1G63500/AT4G36780/AT2G16600/AT4G33430/AT1G35160/AT1G78300/AT3G51550/AT2G13790/AT4G35230/AT5G02800/AT3G63310/AT3G58850/AT5G41260/AT1G34210/AT1G06390/AT3G09880/AT3G26020/AT3G16570/AT1G08420/AT2G46400/AT2G27210/AT3G54030/AT1G14000/AT1G32130/AT1G02100/AT4G18890/AT3G21650/AT1G22300/AT5G10450/AT5G65430/AT2G21130/AT1G77220/AT3G05800/AT5G58220/AT1G19350/AT2G42580/AT4G15415…	CG1/BIM1/CYP18-4/BSK7/BEH2/CYP19-1/BAK1/GF14 PHI/GRF2/FER/SERK4/BSK1/PBL7/BIL4/PAR2/BSK8/SERK2/ASK9/B'BETA/-/RALF23/BSL2/WRKY46/BSL3/BSK6/VIK/IWS1/LCMT1/BEH3/B'ZETA/GRF10/GRF6/GRF8/CYP19-2/-/BHLH150/TTL/BES1/TTL3/B'GAMMA/BEH4/ASK7	42
BP	GO:0048545	response to steroid hormone	42|5348	83|18266	3.49233649269481e-05	0.000979861307892876	AT1G75340/AT5G08130/AT4G34870/AT1G63500/AT4G36780/AT2G16600/AT4G33430/AT1G35160/AT1G78300/AT3G51550/AT2G13790/AT4G35230/AT5G02800/AT3G63310/AT3G58850/AT5G41260/AT1G34210/AT1G06390/AT3G09880/AT3G26020/AT3G16570/AT1G08420/AT2G46400/AT2G27210/AT3G54030/AT1G14000/AT1G32130/AT1G02100/AT4G18890/AT3G21650/AT1G22300/AT5G10450/AT5G65430/AT2G21130/AT1G77220/AT3G05800/AT5G58220/AT1G19350/AT2G42580/AT4G15415…	CG1/BIM1/CYP18-4/BSK7/BEH2/CYP19-1/BAK1/GF14 PHI/GRF2/FER/SERK4/BSK1/PBL7/BIL4/PAR2/BSK8/SERK2/ASK9/B'BETA/-/RALF23/BSL2/WRKY46/BSL3/BSK6/VIK/IWS1/LCMT1/BEH3/B'ZETA/GRF10/GRF6/GRF8/CYP19-2/-/BHLH150/TTL/BES1/TTL3/B'GAMMA/BEH4/ASK7	42
BP	GO:0071383	cellular response to steroid hormone stimulus	42|5348	83|18266	3.49233649269481e-05	0.000979861307892876	AT1G75340/AT5G08130/AT4G34870/AT1G63500/AT4G36780/AT2G16600/AT4G33430/AT1G35160/AT1G78300/AT3G51550/AT2G13790/AT4G35230/AT5G02800/AT3G63310/AT3G58850/AT5G41260/AT1G34210/AT1G06390/AT3G09880/AT3G26020/AT3G16570/AT1G08420/AT2G46400/AT2G27210/AT3G54030/AT1G14000/AT1G32130/AT1G02100/AT4G18890/AT3G21650/AT1G22300/AT5G10450/AT5G65430/AT2G21130/AT1G77220/AT3G05800/AT5G58220/AT1G19350/AT2G42580/AT4G15415…	CG1/BIM1/CYP18-4/BSK7/BEH2/CYP19-1/BAK1/GF14 PHI/GRF2/FER/SERK4/BSK1/PBL7/BIL4/PAR2/BSK8/SERK2/ASK9/B'BETA/-/RALF23/BSL2/WRKY46/BSL3/BSK6/VIK/IWS1/LCMT1/BEH3/B'ZETA/GRF10/GRF6/GRF8/CYP19-2/-/BHLH150/TTL/BES1/TTL3/B'GAMMA/BEH4/ASK7	42
BP	GO:0009856	pollination	98|5348	236|18266	3.6060002574979e-05	0.000989016475118245	AT3G03110/AT1G63530/AT5G17020/AT4G17530/AT2G37540/AT5G47200/AT2G41110/AT2G41630/AT3G05320/AT3G45040/AT3G01640/AT1G30620/AT1G35670/AT4G03230/AT3G10380/AT4G21390/AT3G08970/AT4G21323/AT3G05580/AT1G29760/AT4G17615/AT3G51550/AT3G01040/AT4G02350/AT1G11330/AT3G09840/AT3G22200/AT4G27300/AT5G23630/AT2G41210/AT5G15470/AT1G25450/AT4G02650/AT5G12180/AT1G65580/AT1G72150/AT2G17430/AT5G64070/AT1G64980/AT1G56430…	XPO1B/-/XPO1/RABD2C/-/RABD2B/CAM2/TFIIB1/OFUT23/EVN/ATGLCAK/MUR4/CPK11/-/SEC8/B120/ERDJ3A/-/TOPP9/SEI2/CBL1/FER/GAUT13/SEC15B/-/CDC48A/POP2/SD11/PDR2/PIP5K5/GAUT14/KCS5/-/CPK17/IP5P15/PATL1/MLO7/PI4KB1/-/NAS4/ATEXO70C2/SUC1/-/PLA2-DELTA/TOPP8/SD31/CHX21/SEC10a/MYB97/MPK6/MIK2/APY1/SIP2;1/-/RIC1/CSI1/IPK2A/SD18/MEE63/-/ARAC4/CSLC6/AGL65/RPK2/-/-/EXO84B/KIP/SNF4/FUM1/TCTP1/PTF2/KLCR2/AT5PTASE13/-/S…	98
BP	GO:0044706	multi-multicellular organism process	98|5348	236|18266	3.6060002574979e-05	0.000989016475118245	AT3G03110/AT1G63530/AT5G17020/AT4G17530/AT2G37540/AT5G47200/AT2G41110/AT2G41630/AT3G05320/AT3G45040/AT3G01640/AT1G30620/AT1G35670/AT4G03230/AT3G10380/AT4G21390/AT3G08970/AT4G21323/AT3G05580/AT1G29760/AT4G17615/AT3G51550/AT3G01040/AT4G02350/AT1G11330/AT3G09840/AT3G22200/AT4G27300/AT5G23630/AT2G41210/AT5G15470/AT1G25450/AT4G02650/AT5G12180/AT1G65580/AT1G72150/AT2G17430/AT5G64070/AT1G64980/AT1G56430…	XPO1B/-/XPO1/RABD2C/-/RABD2B/CAM2/TFIIB1/OFUT23/EVN/ATGLCAK/MUR4/CPK11/-/SEC8/B120/ERDJ3A/-/TOPP9/SEI2/CBL1/FER/GAUT13/SEC15B/-/CDC48A/POP2/SD11/PDR2/PIP5K5/GAUT14/KCS5/-/CPK17/IP5P15/PATL1/MLO7/PI4KB1/-/NAS4/ATEXO70C2/SUC1/-/PLA2-DELTA/TOPP8/SD31/CHX21/SEC10a/MYB97/MPK6/MIK2/APY1/SIP2;1/-/RIC1/CSI1/IPK2A/SD18/MEE63/-/ARAC4/CSLC6/AGL65/RPK2/-/-/EXO84B/KIP/SNF4/FUM1/TCTP1/PTF2/KLCR2/AT5PTASE13/-/S…	98
BP	GO:0006986	response to unfolded protein	28|5348	49|18266	4.3073054145367e-05	0.00115539917767957	AT5G02500/AT5G02490/AT3G09440/AT1G42990/AT2G26150/AT4G37910/AT4G25230/AT3G12580/AT2G17520/AT3G10800/AT3G49530/AT5G51450/AT5G09590/AT2G40950/AT4G29330/AT3G17611/AT5G42020/AT5G24360/AT5G28540/AT5G49910/AT4G24280/AT1G27330/AT1G27350/AT4G34460/AT2G32120/AT2G02810/AT1G14360/AT5G61790	MED37E/MED37D/HSP70-3/BZIP60/HSFA2/HSP70-9/RIN2/MED37C/IRE1A/BZIP28/NAC062/RIN3/HSP70-10/BZIP17/DER1/RBL14/BIP/ATIRE1-1/MED37A/HSP70-7/HSP70-6/-/-/GB1/HSP70-8/UTR1/UTR3/CNX1	28
BP	GO:0034620	cellular response to unfolded protein	28|5348	49|18266	4.3073054145367e-05	0.00115539917767957	AT5G02500/AT5G02490/AT3G09440/AT1G42990/AT2G26150/AT4G37910/AT4G25230/AT3G12580/AT2G17520/AT3G10800/AT3G49530/AT5G51450/AT5G09590/AT2G40950/AT4G29330/AT3G17611/AT5G42020/AT5G24360/AT5G28540/AT5G49910/AT4G24280/AT1G27330/AT1G27350/AT4G34460/AT2G32120/AT2G02810/AT1G14360/AT5G61790	MED37E/MED37D/HSP70-3/BZIP60/HSFA2/HSP70-9/RIN2/MED37C/IRE1A/BZIP28/NAC062/RIN3/HSP70-10/BZIP17/DER1/RBL14/BIP/ATIRE1-1/MED37A/HSP70-7/HSP70-6/-/-/GB1/HSP70-8/UTR1/UTR3/CNX1	28
BP	GO:0032940	secretion by cell	43|5348	87|18266	5.83284527294492e-05	0.00154161424583162	AT3G52190/AT1G72470/AT3G09520/AT5G61010/AT4G12120/AT3G10380/AT4G32150/AT3G11820/AT3G52400/AT4G14950/AT4G02350/AT1G12360/AT3G46060/AT2G33120/AT4G02195/AT5G03520/AT1G07000/AT5G03540/AT5G58430/AT1G09330/AT1G10380/AT1G04750/AT5G13990/AT1G54090/AT5G12370/AT2G01470/AT3G14090/AT3G05710/AT5G08080/AT5G50380/AT4G31730/AT5G49830/AT3G29400/AT5G50440/AT3G54300/AT5G41950/AT5G59840/AT1G10385/AT4G34450/AT1G71820…	PHF1/ATEXO70D1/ATEXO70H4/ATEXO70E2/SEC1B/SEC8/VAMP711/SYP121/SYP122/KMS1/SEC15B/KEU/RABE1C/SAR1/SYP42/RABE1D/ATEXO70B2/ATEXO70A1/EXO70B1/ECH/-/VAMP721/ATEXO70C2/ATEXO70D2/SEC10a/STL2P/ATEXO70D3/SYP43/SYP132/ATEXO70F1/GDU1/EXO84B/ATEXO70E1/MEMB12/VAMP727/HLB1/-/EXO84A/-/SEC6/RIC4/TATA/SEC3A	43
BP	GO:0009648	photoperiodism	57|5348	124|18266	5.87341765105862e-05	0.00154161424583162	AT4G02380/AT3G51630/AT3G44110/AT2G46830/AT1G27650/AT3G07650/AT1G33980/AT4G37900/AT5G24655/AT1G77180/AT5G62640/AT5G37770/AT1G18390/AT4G04920/AT5G64930/AT2G23070/AT1G69570/AT5G47080/AT2G47700/AT2G42400/AT1G25560/AT5G41990/AT1G06040/AT1G51140/AT4G02440/AT5G04240/AT3G60250/AT1G22770/AT5G40490/AT1G03457/AT5G46210/AT2G46340/AT2G18000/AT1G67580/AT4G03110/AT4G30200/AT5G13790/AT3G10490/AT4G35090/AT3G13670…	SAG21/WNK5/ATJ3/CCA1/U2AF35A/COL9/ATUPF3/GRDP2/LSU4/SKIP/ELF5/CML24/-/MED16/CPR5/CKA4/CDF5/CKB1/RFI2/VOZ2/TEM1/WNK8/BBX24/BHLH122/EID1/ELF6/CKB3/GI/-/-/CUL4/SPA1/TAF14/-/BRN1/VIL2/AGL15/ANAC052/CAT2/-/AGL18/ARP4/U2AF35B/PUB13/FLR1/EFM/-/LHY/EAF1B/2MMP/PHL/VOZ1/FD/LWD1/VIL1/-/HAM1	57
BP	GO:0043161	proteasome-mediated ubiquitin-dependent protein catabolic process	96|5348	233|18266	6.16274267182935e-05	0.00160034626190803	AT3G20060/AT5G52060/AT1G79110/AT4G22820/AT5G60250/AT2G02760/AT4G34370/AT4G19700/AT4G25230/AT1G14400/AT4G12040/AT5G03340/AT5G21900/AT5G49930/AT1G05890/AT3G12920/AT3G61590/AT5G62540/AT4G38630/AT5G51450/AT5G45100/AT5G42990/AT4G19670/AT5G41560/AT3G53230/AT3G09840/AT5G67250/AT3G26810/AT4G29330/AT5G42790/AT1G45050/AT5G42020/AT1G04810/AT4G21100/AT4G02760/AT4G02950/AT5G42220/AT5G23540/AT4G15410/AT5G63460…	UBC19/BAG1/BRG2/SAP9/-/UBC2/ARI1/BOI/RIN2/UBC1/SAP7/CDC48E/-/emb1441/ARI5/BRG3/HWS/UBC3/RPN10/RIN3/BRG1/UBC18/-/-/CDC48D/CDC48A/SKIP2/AFB2/DER1/PAF1/UBC15/BIP/RPN2B/DDB1B/-/-/-/RPN11/PUX5/-/MED37A/SUD1/FBL3/UPL5/ASK4/SKIP32/UBC16/RPN7/-/-/UBC33/TPR8/MIEL1/RPN12A/FBL15/ROC1/RPT2A/-/RPN8A/-/FBL16/VFB1/UBC34/-/EMB2107/-/PBB2/AFB3/-/-/MNS3/RPN1B/ATB/PAA1/MPSR1/EBF1/-/SKP1A/-/-/-/ASK21/PAA2/PAE1/RPN5B…	96
BP	GO:0052543	callose deposition in cell wall	18|5348	27|18266	6.31416378968201e-05	0.00162240776953829	AT3G03250/AT1G59870/AT4G03550/AT2G44490/AT1G66340/AT2G31210/AT5G44070/AT5G57220/AT5G50800/AT1G18570/AT5G17310/AT1G34350/AT4G31500/AT4G26850/AT2G22330/AT3G07160/AT5G46330/AT1G24100	UGP/ABCG36/CALS12/BGLU26/ETR1/BHLH91/PCS1/CYP81F2/SWEET13/MYB51/UGP1/-/CYP83B1/VTC2/CYP79B3/ATGSL10/FLS2/UGT74B1	18
BP	GO:0000398	mRNA splicing, via spliceosome	86|5348	205|18266	6.82023797714356e-05	0.00173418759397994	AT2G46610/AT5G63370/AT2G42330/AT2G42270/AT1G65660/AT1G09140/AT1G27650/AT5G16780/AT5G58020/AT5G61960/AT1G14650/AT1G10580/AT1G07350/AT5G13010/AT1G77180/AT5G62640/AT4G37120/AT4G03430/AT1G31870/AT5G28740/AT2G18510/AT5G08290/AT2G39340/AT5G27720/AT3G50670/AT1G76940/AT5G12190/AT1G02840/AT4G36690/AT1G07170/AT1G20920/AT3G05760/AT3G13200/AT2G17530/AT4G21660/AT1G76860/AT4G21110/AT1G51510/AT5G11170/AT1G04510…	RS31A/CDKG1/STIPL2/BRR2B/SMP1/SR30/U2AF35A/DOT2/-/ML1/-/-/SR45A/CUV/SKIP/ELF5/SMP2/STA1/-/-/emb2444/YLS8/SAC3A/LSM4/RNU1/NSRA/-/SR34/U2AF65A/-/RH42/-/EMB2769/-/-/LSM3B/-/Y14/RH15/PRP19A/-/-/-/-/-/RH21/-/-/-/-/-/UBL5/LSM7/STIPL1/RS2Z32/RS2Z33/ATO/-/RSZ22/ML2/LSM2/-/-/U2AF35B/-/CSU2/-/BRR2A/-/-/-/SRPK4/DRT111/ATRSP41/-/-/U2B''/RDM16/SR33/-/SR45/LSM6B/-/SMD3B/SUA/ELF9	86
BP	GO:0032101	regulation of response to external stimulus	47|5348	98|18266	7.06342282988641e-05	0.00177750671420131	AT4G02380/AT5G20150/AT4G03960/AT3G12620/AT1G20160/AT1G13960/AT2G25620/AT5G62570/AT5G13220/AT4G26750/AT3G59280/AT1G51090/AT3G29160/AT1G73805/AT5G66210/AT5G65600/AT5G67300/AT4G04920/AT4G23570/AT5G52810/AT4G02195/AT1G07000/AT5G24590/AT5G25440/AT1G53570/AT1G51800/AT2G28290/AT3G28450/AT5G05190/AT5G35620/AT5G18650/AT5G18610/AT5G26920/AT4G01895/AT3G01310/AT2G45130/AT3G25882/AT3G59700/AT5G18200/AT3G26830…	SAG21/SPX1/DSP4/PP2C38/CRSP/WRKY4/AtDBP1/-/JAZ10/LIP5/PAM16L2/-/KIN11/SARD1/CPK28/LECRK92/MYB44/MED16/SGT1A/SARD4/SYP42/ATEXO70B2/NAC091/-/MAPKKK3/IOS1/SYD/BIR2/EDR4/EIF(ISO)4E/MIEL1/PBL27/CBP60G/-/-/SPX3/NIMIN-2/LECRK55/-/CYP71B15/CAR4/ATSIZ1/CYP79B3/-/EDR2/MORC7/NIMIN-1	47
BP	GO:0031349	positive regulation of defense response	50|5348	106|18266	7.23427278854526e-05	0.00180192447722847	AT3G49110/AT5G55850/AT5G59890/AT3G49120/AT5G48657/AT4G12720/AT4G25230/AT3G21630/AT3G05360/AT2G29460/AT5G20480/AT5G47220/AT5G13160/AT5G51450/AT4G03550/AT3G15210/AT1G09770/AT4G26750/AT1G73805/AT2G39660/AT5G65600/AT4G04920/AT5G52810/AT1G07000/AT4G11890/AT3G62590/AT5G25440/AT1G53570/AT3G09830/AT2G17660/AT1G51800/AT5G39610/AT1G02660/AT2G31880/AT5G18610/AT2G22300/AT2G43790/AT3G14395/AT3G07195/AT5G45250…	PER33/NOI/ADF4/PER34/-/AtNUDT7/RIN2/CERK1/RLP30/GSTU4/EFR/ERF2/PBS1/RIN3/CALS12/ERF4/CDC5/LIP5/SARD1/BIK1/LECRK92/MED16/SARD4/ATEXO70B2/-/PLIP3/-/MAPKKK3/PCRK1/-/IOS1/NAC92/PLIP2/SOBIR1/PBL27/CAMTA3/MPK6/-/-/RPS4/-/RPS4B/MED25/SD129/CAR4/-/MORC7/MOS4/MKS1/-	50
BP	GO:0048580	regulation of post-embryonic development	132|5348	339|18266	7.48797890294871e-05	0.00182811602851198	AT4G02380/AT1G20450/AT1G79280/AT2G43820/AT5G08790/AT5G02500/AT1G78420/AT3G62420/AT5G37260/AT3G44110/AT1G66400/AT2G19450/AT4G35600/AT5G56030/AT2G46590/AT2G30140/AT2G25180/AT3G17609/AT1G20160/AT3G06500/AT4G25350/AT3G15270/AT2G43410/AT2G24790/AT5G66730/AT1G19270/AT4G38630/AT3G07650/AT2G13790/AT4G37900/AT5G24655/AT1G05100/AT1G77180/AT5G62640/AT1G05010/AT5G13200/AT4G20910/AT3G54620/AT5G37770/AT2G38560…	SAG21/ERD10/NUA/UGT74F2/NAC081/MED37E/DA2/BZIP53/RVE2/ATJ3/CML23/DGAT1/CONNEXIN 32/HSP81-2/DOF2.5/UGT87A2/ARR12/HYH/CRSP/INVC/PHO1-H4/SPL5/FPA/COL3/ENY/DA1/RPN10/COL9/SERK4/GRDP2/LSU4/MAPKKK18/SKIP/ELF5/ACO4/-/HEN1/BZIP25/CML24/TFIIS/-/-/PUB18/ELIP2/MED16/AHK4/CKA4/CDF5/RFI2/ELIP1/VOZ2/VIP5/ATX1/WNK8/VIP2/EID1/ELF6/NAC92/-/GI/-/YUC4/VDAC3/ETR1/-/HUA2/EMF1/CUL4/SPA1/TAF14/SOBIR1/BOA/-/CEPR1/BRN1/F…	132
BP	GO:0052542	defense response by callose deposition	16|5348	23|18266	7.48920945723877e-05	0.00182811602851198	AT1G59870/AT4G03550/AT2G44490/AT1G64060/AT1G28380/AT1G51800/AT1G66340/AT5G44070/AT5G57220/AT1G27130/AT1G18570/AT4G31500/AT4G26850/AT2G22330/AT5G46330/AT1G24100	ABCG36/CALS12/BGLU26/RBOHF/NSL1/IOS1/ETR1/PCS1/CYP81F2/GSTU13/MYB51/CYP83B1/VTC2/CYP79B3/FLS2/UGT74B1	16
BP	GO:0043900	regulation of multi-organism process	61|5348	136|18266	8.00848940808312e-05	0.00193551709357732	AT4G02380/AT2G41630/AT3G63010/AT4G03960/AT3G12620/AT1G35670/AT1G20160/AT1G13960/AT2G25620/AT1G29760/AT5G62570/AT5G13220/AT4G26750/AT3G59280/AT1G51090/AT3G29160/AT1G73805/AT5G66210/AT5G65600/AT5G67300/AT4G04920/AT4G23570/AT5G52810/AT5G12180/AT4G02195/AT1G07000/AT5G24590/AT5G25440/AT1G53570/AT1G51800/AT2G28290/AT3G28450/AT5G05190/AT5G13990/AT5G04430/AT5G35620/AT5G18650/AT5G18610/AT5G26920/AT5G64960…	SAG21/TFIIB1/GID1B/DSP4/PP2C38/CPK11/CRSP/WRKY4/AtDBP1/SEI2/-/JAZ10/LIP5/PAM16L2/-/KIN11/SARD1/CPK28/LECRK92/MYB44/MED16/SGT1A/SARD4/CPK17/SYP42/ATEXO70B2/NAC091/-/MAPKKK3/IOS1/SYD/BIR2/EDR4/ATEXO70C2/BTR1/EIF(ISO)4E/MIEL1/PBL27/CBP60G/CDKC-2/MYB97/-/-/-/-/AGL65/ATO/NIMIN-2/LECRK55/CYP71B15/CAR4/ATSIZ1/CYP79B3/-/ATGSL10/EDR2/P58IPK/MORC7/NIMIN-1/SEI3/ATMYB120	61
BP	GO:2000241	regulation of reproductive process	111|5348	278|18266	8.33146343908514e-05	0.00199383355439283	AT2G46980/AT4G02380/AT1G79280/AT1G78420/AT2G41630/AT3G63010/AT3G62420/AT5G37260/AT3G44110/AT1G66400/AT4G35600/AT2G30140/AT2G25180/AT1G35670/AT4G25350/AT2G43410/AT2G24790/AT5G22220/AT1G19270/AT5G58020/AT5G61960/AT3G07650/AT1G29760/AT4G37900/AT5G24655/AT1G77180/AT5G62640/AT4G20910/AT3G54620/AT5G37770/AT2G38560/AT5G06110/AT3G27490/AT4G04920/AT2G23070/AT5G12180/AT1G69570/AT2G47700/AT2G42400/AT1G61040…	ASY3/SAG21/NUA/DA2/TFIIB1/GID1B/BZIP53/RVE2/ATJ3/CML23/CONNEXIN 32/UGT87A2/ARR12/CPK11/PHO1-H4/FPA/COL3/E2FB/DA1/-/ML1/COL9/SEI2/GRDP2/LSU4/SKIP/ELF5/HEN1/BZIP25/CML24/TFIIS/-/-/MED16/CKA4/CPK17/CDF5/RFI2/VOZ2/VIP5/ATX1/WNK8/VIP2/ELF6/-/GI/-/YUC4/-/HUA2/EMF1/ML5/ATEXO70C2/SPA1/TAF14/SOBIR1/BOA/-/BRN1/FYPP3/-/MYB97/-/AIP1/MIP1A/ATMYB13/VIL2/AGL15/NPY1/CUL3A/YAB1/-/AHK3/AGL65/AGL18/ML4/ATO/ARF2/MED…	111
BP	GO:0000160	phosphorelay signal transduction system	87|5348	209|18266	8.64728342699205e-05	0.00204932221798909	AT1G19050/AT5G64750/AT2G25180/AT2G47520/AT1G50640/AT1G73500/AT4G17500/AT4G02570/AT2G46790/AT3G50260/AT5G61380/AT1G64380/AT3G51550/AT1G10470/AT2G23340/AT5G47220/AT3G15210/AT1G71520/AT4G20380/AT4G16250/AT3G61630/AT1G62300/AT2G46310/AT1G64060/AT3G46060/AT2G41230/AT1G22190/AT4G04920/AT2G01830/AT4G36900/AT2G23420/AT2G17820/AT1G71130/AT5G67190/AT1G25560/AT1G25490/AT2G35700/AT3G24500/AT4G17490/AT2G28290…	ARR7/ABR1/ARR12/ERF071/ERF3/MKK9/ERF1A/CUL1/APRR9/ERF011/APRR1/ERF061/FER/ARR4/ERF008/ERF2/ERF4/ERF020/LSD1/PHYD/CRF6/WRKY6/CRF5/RBOHF/RABE1C/ORS1/RAP2-13/MED16/AHK4/RAP2-10/NAPRT2/AHK1/ERF070/ERF010/TEM1/PP2AA1/ERF038/MBF1C/ERF6/SYD/ERF012/ETR1/ARF14/ARR6/EIL3/ERF022/ERF062/SAUR78/ERF7/AHP1/CRF4/ERF8/ERS2/LEC/ERF113/ERF069/ERF11/AHK3/EER5/RAP2-11/ERF14/CRF3/GRF3/ERF120/-/ARR5/RCD1/EBF1/RAP2-1/EI…	87
BP	GO:0009873	ethylene-activated signaling pathway	72|5348	168|18266	0.000116294878070718	0.00272957497471752	AT5G64750/AT2G47520/AT1G50640/AT1G73500/AT4G17500/AT4G02570/AT3G50260/AT1G64380/AT3G51550/AT2G23340/AT5G47220/AT3G15210/AT1G71520/AT4G20380/AT3G61630/AT1G62300/AT2G46310/AT1G64060/AT3G46060/AT2G41230/AT1G22190/AT4G04920/AT4G36900/AT1G71130/AT5G67190/AT1G25560/AT1G25490/AT2G35700/AT3G24500/AT4G17490/AT2G28290/AT1G21910/AT1G66340/AT3G25730/AT1G73730/AT1G33760/AT4G13620/AT1G72430/AT3G20310/AT4G27950…	ABR1/ERF071/ERF3/MKK9/ERF1A/CUL1/ERF011/ERF061/FER/ERF008/ERF2/ERF4/ERF020/LSD1/CRF6/WRKY6/CRF5/RBOHF/RABE1C/ORS1/RAP2-13/MED16/RAP2-10/ERF070/ERF010/TEM1/PP2AA1/ERF038/MBF1C/ERF6/SYD/ERF012/ETR1/ARF14/EIL3/ERF022/ERF062/SAUR78/ERF7/CRF4/ERF8/ERS2/LEC/ERF113/ERF069/ERF11/EER5/RAP2-11/ERF14/CRF3/GRF3/ERF120/-/RCD1/EBF1/RAP2-1/EIN3/SKP1A/ERF107/ERF118/TAF12B/ETO1/RAP2-4/XCT/ERF098/EDR2/RAV2/EBF2/-/…	72
BP	GO:0002239	response to oomycetes	46|5348	97|18266	0.000117852544286312	0.00273979105336084	AT1G15520/AT5G60270/AT5G09440/AT1G56510/AT2G37710/AT3G01290/AT5G24660/AT4G33430/AT5G60280/AT3G59750/AT3G05360/AT4G35985/AT4G04960/AT3G16530/AT2G32800/AT5G60310/AT3G59280/AT4G20380/AT2G39210/AT5G24400/AT1G73805/AT5G65600/AT3G55550/AT1G07000/AT4G11890/AT5G20230/AT4G02410/AT1G51800/AT3G53810/AT5G26920/AT3G23550/AT3G45440/AT1G15530/AT3G11340/AT5G60320/AT3G59700/AT3G59740/AT4G38540/AT5G60300/AT5G42950…	ABCG40/LECRK17/EXL4/ADR2/LECRK41/HIR3/LSU2/BAK1/LECRK18/LECRK58/RLP30/P85/LECRK71/-/LECRKS2/LECRK110/PAM16L2/LSD1/-/PGL3/SARD1/LECRK92/LECRKS4/ATEXO70B2/-/BCB/LECRK43/IOS1/LECRK42/CBP60G/DTX18/-/LECRKS1/UGT76B1/LECRK111/LECRK55/LECRK57/MO2/LECRK19/-/CYP79B3/CLT1/-/MORC7/BZO2H1/MKK6	46
BP	GO:0009733	response to auxin	144|5348	378|18266	0.000122961968965344	0.00277965145231683	AT4G32690/AT4G27260/AT1G15750/AT2G17500/AT3G62150/AT1G76520/AT2G47000/AT2G47170/AT2G45000/AT4G36800/AT5G47370/AT5G37260/AT1G22530/AT3G05630/AT3G03850/AT4G14560/AT5G45710/AT5G54500/AT3G51670/AT3G23030/AT3G16500/AT3G28910/AT2G46830/AT3G12830/AT3G03830/AT4G02570/AT1G30330/AT5G67480/AT5G22220/AT3G23050/AT5G09810/AT4G37610/AT4G36110/AT1G73590/AT1G16540/AT4G30290/AT4G38630/AT5G67580/AT1G59870/AT1G51950…	GLB3/GH3.5/TPL/PILS5/ABCB21/PILS3/ABCB4/ARF1/NUP62/RCE1/HAT2/RVE2/PATL2/PLPZETA2/-/IAA1/HSFA4C/FQR1/PATL6/IAA2/IAA26/MYB30/CCA1/SAUR72/SAUR28/CUL1/ARF6/BT4/E2FB/IAA7/ACT7/BT5/-/PIN1/SIR3/XTH19/RPN10/TRB2/ABCG36/IAA18/IAA19/TIF3H1/GRDP2/MYB109/IAA16/IAA5/ECI2/PAM16L2/RHM1/CML24/ARGOS/AFB2/IAA30/ARF10/MYB44/XTH22/IP5P11/SGT1A/PATL4/ACS6/PBP1/MYB77/XTH4/NPH4/-/RVE4/-/PP2AA1/PIN5/MOB1A/WRKY23/SAUR10/…	144
BP	GO:0009789	positive regulation of abscisic acid-activated signaling pathway	25|5348	44|18266	0.000124731035197931	0.00277965145231683	AT1G70800/AT5G41790/AT1G35670/AT4G33950/AT1G15100/AT1G05100/AT4G09570/AT4G35790/AT1G23140/AT3G17410/AT1G70810/AT1G25490/AT5G58430/AT2G01150/AT5G26920/AT5G37740/AT2G26300/AT5G35980/AT1G70790/AT3G01650/AT3G17980/AT4G23450/AT1G73580/AT1G67890/AT3G26790	CAR6/CIP1/CPK11/SRK2E/RHA2A/MAPKKK18/CPK4/PLDDELTA/CAR8/-/CAR7/PP2AA1/EXO70B1/RHA2B/CBP60G/-/GPA1/YAK1/CAR9/RGLG1/CAR4/AIRP1/CAR3/-/FUS3	25
BP	GO:1901421	positive regulation of response to alcohol	25|5348	44|18266	0.000124731035197931	0.00277965145231683	AT1G70800/AT5G41790/AT1G35670/AT4G33950/AT1G15100/AT1G05100/AT4G09570/AT4G35790/AT1G23140/AT3G17410/AT1G70810/AT1G25490/AT5G58430/AT2G01150/AT5G26920/AT5G37740/AT2G26300/AT5G35980/AT1G70790/AT3G01650/AT3G17980/AT4G23450/AT1G73580/AT1G67890/AT3G26790	CAR6/CIP1/CPK11/SRK2E/RHA2A/MAPKKK18/CPK4/PLDDELTA/CAR8/-/CAR7/PP2AA1/EXO70B1/RHA2B/CBP60G/-/GPA1/YAK1/CAR9/RGLG1/CAR4/AIRP1/CAR3/-/FUS3	25
BP	GO:1905959	positive regulation of cellular response to alcohol	25|5348	44|18266	0.000124731035197931	0.00277965145231683	AT1G70800/AT5G41790/AT1G35670/AT4G33950/AT1G15100/AT1G05100/AT4G09570/AT4G35790/AT1G23140/AT3G17410/AT1G70810/AT1G25490/AT5G58430/AT2G01150/AT5G26920/AT5G37740/AT2G26300/AT5G35980/AT1G70790/AT3G01650/AT3G17980/AT4G23450/AT1G73580/AT1G67890/AT3G26790	CAR6/CIP1/CPK11/SRK2E/RHA2A/MAPKKK18/CPK4/PLDDELTA/CAR8/-/CAR7/PP2AA1/EXO70B1/RHA2B/CBP60G/-/GPA1/YAK1/CAR9/RGLG1/CAR4/AIRP1/CAR3/-/FUS3	25
BP	GO:0009751	response to salicylic acid	86|5348	208|18266	0.000125260819235908	0.00277965145231683	AT4G38620/AT3G50480/AT1G76680/AT4G03450/AT5G08790/AT2G29420/AT2G03760/AT1G15520/AT1G75270/AT1G21250/AT5G37260/AT2G37710/AT2G16720/AT5G04760/AT3G28910/AT2G46830/AT1G13960/AT1G02860/AT5G67480/AT2G17520/AT4G37610/AT3G11280/AT4G19660/AT5G67580/AT1G33980/AT4G39030/AT1G80840/AT2G32800/AT4G03550/AT3G55730/AT4G03440/AT3G50930/AT4G20380/AT5G06320/AT4G05320/AT1G61340/AT1G35515/AT1G22070/AT5G65600/AT2G20370…	MYB4/HR4/OPR1/-/NAC081/GSTU7/SOT12/ABCG40/DHAR2/WAK1/RVE2/LECRK41/MYB7/-/MYB30/CCA1/WRKY4/BAH1/BT4/IRE1A/BT5/-/NPR4/TRB2/ATUPF3/DTX47/WRKY40/LECRKS2/CALS12/MYB109/-/HSR4/LSD1/NHL3/UBQ10/-/MYB8/TGA3/LECRK92/MUR3/MYB44/HSPRO2/MYB77/RVE4/ATIRE1-1/WRKY18/MYB3R5/WRKY46/TGA5/ERF012/MYB3R-3/EDR4/-/CRK19/MYB62/WAKL10/BRN1/MPK4/WRKY30/MYB6/-/BAP1/ATMYB13/PP2A5/AtMYB50/-/RAX3/ERF113/-/MYB94/MYB51/MYB73/SNC…	86
BP	GO:0002684	positive regulation of immune system process	37|5348	74|18266	0.000137858406769317	0.00297798558339737	AT3G49110/AT5G55850/AT5G59890/AT3G49120/AT5G48657/AT4G12720/AT4G25230/AT5G45110/AT3G21630/AT3G05360/AT5G20480/AT4G19660/AT5G47220/AT5G13160/AT5G51450/AT4G03550/AT3G15210/AT1G09770/AT2G39660/AT5G65600/AT4G04920/AT5G52810/AT5G25440/AT1G53570/AT3G09830/AT2G17660/AT5G39610/AT2G43790/AT3G07195/AT5G45250/AT3G01310/AT5G45060/AT1G61380/AT3G17980/AT3G18165/AT3G18690/AT4G35655	PER33/NOI/ADF4/PER34/-/AtNUDT7/RIN2/NPR3/CERK1/RLP30/EFR/NPR4/ERF2/PBS1/RIN3/CALS12/ERF4/CDC5/BIK1/LECRK92/MED16/SARD4/-/MAPKKK3/PCRK1/-/NAC92/MPK6/-/RPS4/-/RPS4B/SD129/CAR4/MOS4/MKS1/-	37
BP	GO:0050778	positive regulation of immune response	37|5348	74|18266	0.000137858406769317	0.00297798558339737	AT3G49110/AT5G55850/AT5G59890/AT3G49120/AT5G48657/AT4G12720/AT4G25230/AT5G45110/AT3G21630/AT3G05360/AT5G20480/AT4G19660/AT5G47220/AT5G13160/AT5G51450/AT4G03550/AT3G15210/AT1G09770/AT2G39660/AT5G65600/AT4G04920/AT5G52810/AT5G25440/AT1G53570/AT3G09830/AT2G17660/AT5G39610/AT2G43790/AT3G07195/AT5G45250/AT3G01310/AT5G45060/AT1G61380/AT3G17980/AT3G18165/AT3G18690/AT4G35655	PER33/NOI/ADF4/PER34/-/AtNUDT7/RIN2/NPR3/CERK1/RLP30/EFR/NPR4/ERF2/PBS1/RIN3/CALS12/ERF4/CDC5/BIK1/LECRK92/MED16/SARD4/-/MAPKKK3/PCRK1/-/NAC92/MPK6/-/RPS4/-/RPS4B/SD129/CAR4/MOS4/MKS1/-	37
BP	GO:0051028	mRNA transport	37|5348	74|18266	0.000137858406769317	0.00297798558339737	AT1G59660/AT3G03110/AT1G80670/AT3G53110/AT1G75340/AT1G07140/AT5G17020/AT1G79280/AT2G45000/AT1G11400/AT3G10650/AT4G00660/AT1G33980/AT3G06290/AT1G66260/AT3G19760/AT1G10390/AT5G59950/AT5G58590/AT2G02160/AT1G64750/AT1G51510/AT5G11170/AT1G52380/AT5G11200/AT5G37720/AT5G02770/AT1G02140/AT5G02530/AT2G19560/AT4G30840/AT2G30060/AT3G47120/AT3G54380/AT3G16310/AT1G14850/AT1G24706	NUP98B/XPO1B/RAE1/RH38/CG1/RANBP1A/XPO1/NUA/NUP62/PYM/NUP1/RH8/ATUPF3/SAC3B/ALY3/EIF4A3/NUP98A/-/RANBP1C/-/ATDSS1(I)/Y14/RH15/NUP50A/-/ALY4/MOS11/MEE63/ALY2/EER5/NUP43/RANBP1B/-/SAC3C/NUP35/NUP155/THO2	37
BP	GO:0006414	translational elongation	42|5348	87|18266	0.000139394966549058	0.00298476415216009	AT1G69410/AT5G49930/AT4G24200/AT1G56070/AT3G22980/AT1G18070/AT2G38560/AT2G18110/AT3G05500/AT5G12110/AT5G11430/AT5G05140/AT5G43150/AT3G10820/AT5G24510/AT2G42780/AT1G30755/AT1G65440/AT2G26920/AT4G20360/AT5G53330/AT1G32130/AT1G57720/AT5G62030/AT4G19000/AT5G60390/AT5G12120/AT4G02930/AT1G30230/AT2G31060/AT5G47700/AT5G47920/AT5G25520/AT5G19510/AT2G25800/AT3G48630/AT1G26630/AT3G49100/AT4G00810/AT5G57290…	ELF5A-3/emb1441/-/LOS1/-/-/TFIIS/-/-/-/-/MED26B/-/MED26A/-/-/-/SPT6/-/TUFA/-/IWS1/-/-/IWS2/A1/-/TUFA/-/-/RPP1C/-/-/-/-/-/ELF5A-2/SRP9/RPP1B/RPP3B/-/-	42
BP	GO:2001057	reactive nitrogen species metabolic process	24|5348	42|18266	0.000150464532636032	0.00319377325360482	AT1G69870/AT1G66400/AT5G37600/AT4G24020/AT5G37770/AT5G24400/AT3G29160/AT3G45650/AT1G68570/AT5G14570/AT1G37130/AT1G27080/AT5G50200/AT3G21670/AT1G71500/AT3G45660/AT1G69850/AT1G32230/AT4G21680/AT2G26690/AT5G60410/AT3G45710/AT3G45060/AT3G45690	NPF2.13/CML23/GLN1-1/NLP7/CML24/PGL3/KIN11/NAXT1/NPF3.1/NRT2.7/NIA2/NPF2.12/NRT3.1/NPF6.4/-/-/NPF4.6/RCD1/NPF7.2/NPF6.2/ATSIZ1/NPF2.5/NRT2.6/NPF2.2	24
BP	GO:0015931	nucleobase-containing compound transport	75|5348	178|18266	0.00016304813103388	0.00341136582187462	AT1G59660/AT3G03110/AT1G80670/AT3G53110/AT1G75340/AT1G07140/AT5G17020/AT1G79280/AT2G45000/AT1G76670/AT5G13490/AT1G11400/AT5G51050/AT5G27520/AT3G10650/AT4G00660/AT1G57990/AT1G33980/AT3G06290/AT1G66260/AT5G61810/AT3G19760/AT3G08580/AT4G18195/AT1G10390/AT5G59950/AT5G58590/AT3G51870/AT4G23010/AT1G19770/AT3G55620/AT3G59360/AT2G02160/AT1G64750/AT3G11320/AT1G51510/AT2G03820/AT1G76340/AT5G11170/AT1G52380…	NUP98B/XPO1B/RAE1/RH38/CG1/RANBP1A/XPO1/NUA/NUP62/URGT1/AAC2/PYM/-/PNC2/NUP1/RH8/PUP18/ATUPF3/SAC3B/ALY3/-/EIF4A3/AAC1/PUP8/NUP98A/-/RANBP1C/EAAC/UTR2/PUP14/EIF6-2/UTR6/-/ATDSS1(I)/-/Y14/-/GONST3/RH15/NUP50A/-/ALY4/UTR1/UXT1/MOS11/MEE63/PUP22/AAC3/ALY2/EER5/AATP1/UXT3/NUP43/PUP10/PUP23/RANBP1B/-/-/UTR3/SAC3C/NUP35/ABCE2/NUP155/ENT4/RPSAb/ATNST-KT1/THO2/ATENT6/URGT2/ADNT1/COAC2/-/NDT2/NDT1/HP30-1	75
BP	GO:0051788	response to misfolded protein	16|5348	24|18266	0.00016351077474778	0.00341136582187462	AT5G52060/AT5G03340/AT4G38630/AT3G58030/AT3G53230/AT3G09840/AT1G64520/AT4G29040/AT2G44410/AT2G23780/AT1G26800/AT5G05750/AT1G01930/AT1G19310/AT3G57340/AT4G27470	BAG1/CDC48E/RPN10/-/CDC48D/CDC48A/RPN12A/RPT2A/-/-/MPSR1/-/-/-/-/RMA3	16
BP	GO:0046777	protein autophosphorylation	94|5348	233|18266	0.00018167271799029	0.003758161903511	AT1G09970/AT4G28490/AT4G32300/AT2G01450/AT1G33600/AT3G13380/AT2G39360/AT1G70530/AT1G35670/AT1G73500/AT4G33950/AT4G03260/AT3G09010/AT1G16130/AT5G60280/AT3G21630/AT4G35310/AT3G24550/AT2G17520/AT1G18890/AT5G20480/AT5G12480/AT2G25790/AT3G05840/AT3G56760/AT2G41140/AT3G51550/AT1G10470/AT5G13160/AT5G54380/AT3G14840/AT2G46500/AT1G05100/AT4G08500/AT4G09570/AT5G25930/AT4G20270/AT4G38230/AT5G04870/AT3G53930…	LRR XI-23/RLK5/SD25/MPK17/-/BRL3/-/CRK3/CPK11/MKK9/SRK2E/-/-/WAKL2/LECRK18/CERK1/CPK5/PERK1/IRE1A/CPK10/EFR/CPK7/-/ASK3/CRK7/CRK1/FER/ARR4/PBS1/THE1/LRR-RLK/PI4KG4/MAPKKK18/MEKK1/CPK4/-/BAM3/CPK26/CPK1/-/CPK6/KIN11/BIK1/CPK28/CPK32/ASK8/CPK17/M3KE1/ASK9/CIPK8/B'BETA/WNK8/-/-/-/ASK5/CEPR2/-/CPK8/CPK30/PEPR1/-/-/PERK5/PPCK1/MAPKKK14/MIK2/-/PEPKR1/-/-/YAK1/PPCK2/SD18/-/B'ZETA/CRK2/RPK2/PEPKR2/SNF4/C…	94
BP	GO:0048572	short-day photoperiodism	11|5348	14|18266	0.00019263052101548	0.00390316298091125	AT5G24655/AT1G69570/AT5G04240/AT5G40490/AT5G46210/AT2G46340/AT4G30200/AT5G13790/AT3G57390/AT3G24440/AT1G09730	LSU4/CDF5/ELF6/-/CUL4/SPA1/VIL2/AGL15/AGL18/VIL1/-	11
BP	GO:0048575	short-day photoperiodism, flowering	11|5348	14|18266	0.00019263052101548	0.00390316298091125	AT5G24655/AT1G69570/AT5G04240/AT5G40490/AT5G46210/AT2G46340/AT4G30200/AT5G13790/AT3G57390/AT3G24440/AT1G09730	LSU4/CDF5/ELF6/-/CUL4/SPA1/VIL2/AGL15/AGL18/VIL1/-	11
BP	GO:0042546	cell wall biogenesis	88|5348	216|18266	0.000193479197333167	0.00390316298091125	AT4G36890/AT5G64740/AT4G30270/AT5G15650/AT3G49720/AT3G01640/AT1G76670/AT3G16860/AT1G30620/AT4G30280/AT4G25810/AT1G19300/AT2G35630/AT1G32170/AT4G37800/AT4G01750/AT4G39990/AT4G30290/AT4G23920/AT5G45750/AT3G61130/AT3G01040/AT3G03050/AT4G11150/AT4G20170/AT1G65310/AT3G15060/AT2G33120/AT4G04920/AT5G57560/AT5G15470/AT5G16910/AT5G65270/AT2G06850/AT2G33570/AT1G55850/AT4G03210/AT5G03540/AT5G42080/AT2G35700…	IRX14/CESA6/XTH24/RGP2/CGR2/ATGLCAK/URGT1/COBL8/MUR4/XTH18/XTH23/GATL1/MOR1/XTH30/XTH7/RGXT2/RABA4B/XTH19/UGE2/RABA1C/GAUT1/GAUT13/CSLD3/VHA-E1/GALS3/ATXTH17/RABA1G/SAR1/MED16/XTH22/GAUT14/CSLD2/RABA4A/XTH4/GALS1/CSLE1/XTH9/ATEXO70A1/DRP1A/ERF038/CESA5/RGP1/VAMP721/RABA1A/TBL34/IRX9H/FUT4/-/COBL3/CEPR1/CSLB3/SH3P2/KIN13A/RABA1D/RABA2D/COB/RIC1/IRX15-L/GUX1/TED7/CSI1/TPS1/FAX1/CESA3/IRX15/-/-/CESA…	88
BP	GO:0052482	defense response by cell wall thickening	12|5348	16|18266	0.000204490017778376	0.00405821246664241	AT1G59870/AT4G03550/AT2G44490/AT1G66340/AT5G44070/AT5G57220/AT1G18570/AT4G31500/AT4G26850/AT2G22330/AT5G46330/AT1G24100	ABCG36/CALS12/BGLU26/ETR1/PCS1/CYP81F2/MYB51/CYP83B1/VTC2/CYP79B3/FLS2/UGT74B1	12
BP	GO:0052544	defense response by callose deposition in cell wall	12|5348	16|18266	0.000204490017778376	0.00405821246664241	AT1G59870/AT4G03550/AT2G44490/AT1G66340/AT5G44070/AT5G57220/AT1G18570/AT4G31500/AT4G26850/AT2G22330/AT5G46330/AT1G24100	ABCG36/CALS12/BGLU26/ETR1/PCS1/CYP81F2/MYB51/CYP83B1/VTC2/CYP79B3/FLS2/UGT74B1	12
BP	GO:0071369	cellular response to ethylene stimulus	77|5348	185|18266	0.000214415088557924	0.00422086476749913	AT5G64750/AT2G47520/AT1G50640/AT1G73500/AT4G17500/AT4G02570/AT3G50260/AT1G64380/AT3G51550/AT2G23340/AT5G47220/AT3G15210/AT1G71520/AT4G20380/AT4G32040/AT3G61630/AT1G62300/AT2G46310/AT3G59900/AT1G64060/AT3G46060/AT2G41230/AT1G22190/AT4G04920/AT4G36900/AT1G71130/AT5G67190/AT1G25560/AT1G25490/AT2G35700/AT3G24500/AT4G17490/AT2G28290/AT1G21910/AT1G66340/AT3G25730/AT1G73730/AT1G33760/AT4G13620/AT1G72430…	ABR1/ERF071/ERF3/MKK9/ERF1A/CUL1/ERF011/ERF061/FER/ERF008/ERF2/ERF4/ERF020/LSD1/KNAT5/CRF6/WRKY6/CRF5/ARGOS/RBOHF/RABE1C/ORS1/RAP2-13/MED16/RAP2-10/ERF070/ERF010/TEM1/PP2AA1/ERF038/MBF1C/ERF6/SYD/ERF012/ETR1/ARF14/EIL3/ERF022/ERF062/SAUR78/ERF7/CRF4/ERF8/ERS2/LEC/ERF113/ERF069/-/ERF11/EER5/RAP2-11/ERF14/CRF3/GRF3/ERF120/-/RCD1/EBF1/RAP2-1/EIN3/SKP1A/ERF107/ERF118/TAF12B/ETO1/RAP2-4/-/XCT/ERF098/E…	77
BP	GO:0009787	regulation of abscisic acid-activated signaling pathway	50|5348	110|18266	0.000227883175884735	0.00434580337761437	AT1G01720/AT1G70800/AT5G64750/AT5G41790/AT3G02140/AT1G35670/AT4G33950/AT5G66070/AT5G01810/AT5G57050/AT4G26080/AT3G51550/AT1G15100/AT1G05100/AT4G09570/AT2G22430/AT5G41560/AT4G35790/AT1G10560/AT5G20910/AT1G23140/AT3G17410/AT1G70810/AT4G11890/AT1G25490/AT5G58430/AT3G11410/AT1G51800/AT2G01150/AT1G10430/AT5G26920/AT5G37740/AT2G39550/AT2G26300/AT1G07430/AT4G34460/AT5G35980/AT1G70790/AT5G20720/AT5G22090…	NAC002/CAR6/ABR1/CIP1/AFP4/CPK11/SRK2E/-/CIPK15/ABI2/ABI1/FER/RHA2A/MAPKKK18/CPK4/ATHB-6/-/PLDDELTA/PUB18/AIP2/CAR8/-/CAR7/-/PP2AA1/EXO70B1/PP2CA/IOS1/RHA2B/PP2A2/CBP60G/-/GGB/GPA1/AIP1/GB1/YAK1/CAR9/CPN20/-/RGLG1/SAG113/ZFP8/HHP1/CAR4/ATSIZ1/AIRP1/CAR3/-/FUS3	50
BP	GO:0010647	positive regulation of cell communication	50|5348	110|18266	0.000227883175884735	0.00434580337761437	AT5G20150/AT1G70800/AT1G75270/AT5G41790/AT3G63010/AT1G35670/AT1G73500/AT4G33950/AT3G21220/AT3G49530/AT1G51660/AT1G15100/AT1G05100/AT4G08500/AT4G09570/AT5G02800/AT4G35790/AT5G67300/AT1G23140/AT3G17410/AT3G50060/AT1G70810/AT1G25490/AT5G58430/AT1G53570/AT2G01150/AT5G18610/AT4G03110/AT5G26920/AT5G37740/AT2G26300/AT1G07430/AT2G32510/AT5G35980/AT1G70790/AT3G01650/AT2G45130/AT5G53000/AT4G37260/AT5G12050…	SPX1/CAR6/DHAR2/CIP1/GID1B/CPK11/MKK9/SRK2E/MKK5/NAC062/MKK4/RHA2A/MAPKKK18/MEKK1/CPK4/PBL7/PLDDELTA/MYB44/CAR8/-/MYB77/CAR7/PP2AA1/EXO70B1/MAPKKK3/RHA2B/PBL27/BRN1/CBP60G/-/GPA1/AIP1/MAPKKK17/YAK1/CAR9/RGLG1/SPX3/TAP46/MYB73/-/CRK2/-/CAR4/AIRP1/YDA/CAR3/SEC13A/-/MKK6/FUS3	50
BP	GO:1901419	regulation of response to alcohol	50|5348	110|18266	0.000227883175884735	0.00434580337761437	AT1G01720/AT1G70800/AT5G64750/AT5G41790/AT3G02140/AT1G35670/AT4G33950/AT5G66070/AT5G01810/AT5G57050/AT4G26080/AT3G51550/AT1G15100/AT1G05100/AT4G09570/AT2G22430/AT5G41560/AT4G35790/AT1G10560/AT5G20910/AT1G23140/AT3G17410/AT1G70810/AT4G11890/AT1G25490/AT5G58430/AT3G11410/AT1G51800/AT2G01150/AT1G10430/AT5G26920/AT5G37740/AT2G39550/AT2G26300/AT1G07430/AT4G34460/AT5G35980/AT1G70790/AT5G20720/AT5G22090…	NAC002/CAR6/ABR1/CIP1/AFP4/CPK11/SRK2E/-/CIPK15/ABI2/ABI1/FER/RHA2A/MAPKKK18/CPK4/ATHB-6/-/PLDDELTA/PUB18/AIP2/CAR8/-/CAR7/-/PP2AA1/EXO70B1/PP2CA/IOS1/RHA2B/PP2A2/CBP60G/-/GGB/GPA1/AIP1/GB1/YAK1/CAR9/CPN20/-/RGLG1/SAG113/ZFP8/HHP1/CAR4/ATSIZ1/AIRP1/CAR3/-/FUS3	50
BP	GO:1905957	regulation of cellular response to alcohol	50|5348	110|18266	0.000227883175884735	0.00434580337761437	AT1G01720/AT1G70800/AT5G64750/AT5G41790/AT3G02140/AT1G35670/AT4G33950/AT5G66070/AT5G01810/AT5G57050/AT4G26080/AT3G51550/AT1G15100/AT1G05100/AT4G09570/AT2G22430/AT5G41560/AT4G35790/AT1G10560/AT5G20910/AT1G23140/AT3G17410/AT1G70810/AT4G11890/AT1G25490/AT5G58430/AT3G11410/AT1G51800/AT2G01150/AT1G10430/AT5G26920/AT5G37740/AT2G39550/AT2G26300/AT1G07430/AT4G34460/AT5G35980/AT1G70790/AT5G20720/AT5G22090…	NAC002/CAR6/ABR1/CIP1/AFP4/CPK11/SRK2E/-/CIPK15/ABI2/ABI1/FER/RHA2A/MAPKKK18/CPK4/ATHB-6/-/PLDDELTA/PUB18/AIP2/CAR8/-/CAR7/-/PP2AA1/EXO70B1/PP2CA/IOS1/RHA2B/PP2A2/CBP60G/-/GGB/GPA1/AIP1/GB1/YAK1/CAR9/CPN20/-/RGLG1/SAG113/ZFP8/HHP1/CAR4/ATSIZ1/AIRP1/CAR3/-/FUS3	50
BP	GO:0002831	regulation of response to biotic stimulus	44|5348	94|18266	0.000237188298378615	0.00448819097939689	AT4G02380/AT4G03960/AT3G12620/AT1G20160/AT1G13960/AT2G25620/AT5G62570/AT5G13220/AT4G26750/AT3G59280/AT1G51090/AT3G29160/AT1G73805/AT5G66210/AT5G65600/AT5G67300/AT4G04920/AT4G23570/AT5G52810/AT4G02195/AT1G07000/AT5G24590/AT5G25440/AT1G53570/AT1G51800/AT2G28290/AT3G28450/AT5G05190/AT5G35620/AT5G18650/AT5G18610/AT5G26920/AT4G01895/AT3G01310/AT3G25882/AT3G59700/AT3G26830/AT3G17980/AT5G60410/AT2G22330…	SAG21/DSP4/PP2C38/CRSP/WRKY4/AtDBP1/-/JAZ10/LIP5/PAM16L2/-/KIN11/SARD1/CPK28/LECRK92/MYB44/MED16/SGT1A/SARD4/SYP42/ATEXO70B2/NAC091/-/MAPKKK3/IOS1/SYD/BIR2/EDR4/EIF(ISO)4E/MIEL1/PBL27/CBP60G/-/-/NIMIN-2/LECRK55/CYP71B15/CAR4/ATSIZ1/CYP79B3/-/EDR2/MORC7/NIMIN-1	44
BP	GO:0016049	cell growth	135|5348	356|18266	0.000247546951497985	0.00464817006620446	AT3G03110/AT1G63530/AT5G17020/AT3G49110/AT4G17530/AT2G37540/AT2G47000/AT5G47200/AT5G64740/AT5G47370/AT2G41630/AT3G49720/AT3G16860/AT1G35670/AT3G49120/AT3G03830/AT2G44080/AT3G51460/AT3G20630/AT3G08970/AT5G09810/AT4G21323/AT3G05580/AT4G38630/AT4G30160/AT1G21210/AT5G54310/AT1G74380/AT4G17615/AT3G51550/AT3G01040/AT5G54380/AT4G02350/AT5G13010/AT3G18780/AT4G14430/AT3G51160/AT3G09840/AT3G63310/AT3G22200…	XPO1B/-/XPO1/PER33/RABD2C/-/ABCB4/RABD2B/CESA6/HAT2/TFIIB1/CGR2/COBL8/CPK11/PER34/SAUR28/ARL/SAC7/UBP14/ERDJ3A/ACT7/-/TOPP9/RPN10/VLN4/WAK4/AGD5/XXT5/CBL1/FER/GAUT13/THE1/SEC15B/CUV/ACT2/ECI2/MUR1/CDC48A/BIL4/POP2/GDPDL3/MUR3/ORS1/PMR6/PIP5K5/GAUT14/-/EYE/CSLD2/SIK1/-/CPK17/-/M3KE1/XTH4/PATL1/ATEXO70A1/CLC-D/GASA1/TOR1L1/SAUR10/ELF6/XI-K/ECH/PI4KB1/POT1/RBR1/XI-B/FH8/CSP3/-/NAS4/KOR/ATEXO70C2/PAT…	135
BP	GO:0010941	regulation of cell death	39|5348	81|18266	0.000254821243044881	0.00474823400208057	AT5G13190/AT1G79110/AT4G19700/AT4G25230/AT3G12920/AT3G50260/AT5G51450/AT5G47120/AT5G45100/AT2G13790/AT4G20380/AT1G02170/AT3G63310/AT1G64060/AT5G45360/AT5G48380/AT5G10380/AT3G29160/AT5G65600/AT1G47870/AT5G19400/AT1G79340/AT5G39610/AT3G20600/AT5G47910/AT2G31880/AT1G08860/AT4G36480/AT5G07300/AT3G06610/AT3G57330/AT3G46510/AT5G17310/AT4G34180/AT4G14940/AT5G64530/AT2G34040/AT5G42950/AT1G79330	-/BRG2/BOI/RIN2/BRG3/ERF011/RIN3/BI-1/BRG1/SERK4/LSD1/AMC1/BIL4/RBOHF/SKIP31/BIR1/ATL55/KIN11/LECRK92/E2FC/SMG7/AMC4/NAC92/NDR1/RBOHD/SOBIR1/BON3/LCB1/BON2/-/ACA11/PUB13/UGP1/CYCLASE1/AO1/NAC104/-/-/AMC5	39
BP	GO:0061077	chaperone-mediated protein folding	32|5348	63|18266	0.000264163006946282	0.00488501439360511	AT5G02500/AT3G25230/AT5G56030/AT5G02490/AT3G09440/AT4G37910/AT5G52640/AT4G28480/AT3G12580/AT5G09590/AT5G48570/AT5G42020/AT1G14980/AT2G20560/AT5G28540/AT5G49910/AT4G24280/AT4G02450/AT4G22670/AT4G08320/AT5G19855/AT2G32120/AT5G20720/AT2G22360/AT3G47940/AT5G23040/AT5G05750/AT3G57340/AT3G60210/AT3G53990/AT5G48030/AT4G29520	MED37E/ROF1/HSP81-2/MED37D/HSP70-3/HSP70-9/HSP90-1/-/MED37C/HSP70-10/FKBP65/BIP/CPN10/-/MED37A/HSP70-7/HSP70-6/P23-1/AtHip1/TPR8/RBCX2/HSP70-8/CPN20/DJA6/-/CPP1/-/-/CPN10-1/-/GFA2/-	32
BP	GO:0048511	rhythmic process	63|5348	147|18266	0.000300191022364487	0.0055095209442986	AT5G37260/AT3G14620/AT2G17840/AT3G22380/AT3G06500/AT2G46830/AT4G30350/AT4G02570/AT3G46640/AT2G46790/AT5G61380/AT3G07650/AT1G10470/AT1G18330/AT5G52310/AT1G77180/AT3G58850/AT3G55960/AT4G04920/AT5G47080/AT3G24050/AT2G47700/AT5G02840/AT3G60250/AT1G22770/AT3G12320/AT4G28610/AT5G59570/AT3G22170/AT5G17300/AT4G26700/AT4G37520/AT5G64170/AT4G15248/AT4G30200/AT3G11540/AT5G06980/AT4G35090/AT2G42540/AT5G64813…	RVE2/CYP72A8/ERD7/TIC/INVC/CCA1/SMXL2/CUL1/PCL1/APRR9/APRR1/COL9/ARR4/RVE7/RD29A/SKIP/PAR2/-/MED16/CKB1/GATA1/RFI2/RVE4/CKB3/GI/LNK3/PHR1/BOA/FHY3/RVE1/FIM1/PER50/LNK1/MIP1A/VIL2/SPY/-/CAT2/COR15A/LIP1/SRR1/STIPL1/-/CKA2/GATA8/CKA1/PEX11E/FAR1/ARR5/-/ADO2/BT2/TBL10/LHY/APRR5/SWEET17/XCT/PARG1/CCR2/RVE6/PHL/LWD1/SCL6	63
BP	GO:0022411	cellular component disassembly	47|5348	103|18266	0.000310181951654335	0.00562098116585573	AT1G69410/AT2G31200/AT5G59890/AT1G75310/AT2G42330/AT1G11400/AT4G30510/AT5G03340/AT3G62770/AT4G30160/AT1G18070/AT2G16700/AT3G57090/AT3G53230/AT3G09840/AT1G61210/AT2G31260/AT3G49590/AT3G05530/AT3G46000/AT3G19190/AT5G45900/AT3G57410/AT3G56190/AT3G46010/AT5G47880/AT4G00680/AT3G16630/AT1G21660/AT5G17290/AT2G41740/AT1G12920/AT2G01330/AT1G17070/AT4G20260/AT4G12780/AT5G17260/AT4G12770/AT3G16640/AT5G59880…	ELF5A-3/ADF6/ADF4/AUL1/STIPL2/PYM/ATG18B/CDC48E/ATG18A/VLN4/-/ADF5/FIS1A/CDC48D/CDC48A/-/ATG9/-/RPT5A/ADF2/ATG2/ATG7/VLN3/ASNAP2/ADF1/ERF1-1/ADF8/KIN13A/-/ATG5/VLN2/ERF1-2/AIP1-1/STIPL1/PCAP1/AUXI1/NAC086/-/TCTP1/ADF3/ABCE2/NSF/PEL1/ELF5A-2/VHA-B1/FH1/-	47
BP	GO:0006457	protein folding	76|5348	184|18266	0.000310869503232496	0.00562098116585573	AT4G34870/AT5G02500/AT5G56010/AT5G22060/AT3G44110/AT3G25230/AT2G16600/AT5G56030/AT5G02490/AT3G09440/AT5G55200/AT4G37910/AT1G59860/AT5G52640/AT4G28480/AT3G12580/AT5G53400/AT1G07400/AT5G09590/AT5G48570/AT5G23395/AT1G01940/AT2G29500/AT3G23990/AT5G42020/AT5G56000/AT5G12020/AT1G14980/AT2G20560/AT2G25140/AT5G28540/AT5G49910/AT3G07770/AT4G24280/AT4G02450/AT2G19310/AT5G12030/AT4G22670/AT1G22882/AT4G08320…	CYP18-4/MED37E/HSP90-3/ATJ2/ATJ3/ROF1/CYP19-1/HSP81-2/MED37D/HSP70-3/Mge1/HSP70-9/HSP17.6A/HSP90-1/-/MED37C/BOB1/HSP17.8/HSP70-10/FKBP65/MIA40/CYP18-1/HSP17.6B/CPN60/BIP/HSP90-4/HSP17.6/CPN10/-/CLPB4/MED37A/HSP70-7/HSP90-6/HSP70-6/P23-1/HSP18.5/HSP17.7/AtHip1/SUN3/TPR8/HSP17.4A/C50/RBCX2/HSP70-8/CPN60B2/HSP18.1/EMB1241/CPN20/-/DJA6/-/HSP90-5/CYP19-2/-/PFD3/-/HSP17.6C/-/CPP1/BOB2/-/-/PFD5/BAG1/HSP…	76
BP	GO:2000026	regulation of multicellular organismal development	172|5348	470|18266	0.000317900346545135	0.00570584371997555	AT4G02380/AT1G20450/AT1G79280/AT2G43820/AT5G08790/AT5G02500/AT1G78420/AT3G62420/AT5G37260/AT3G44110/AT1G66400/AT2G19450/AT4G35600/AT5G56030/AT2G46590/AT2G30140/AT2G25180/AT2G47520/AT3G17609/AT1G20160/AT1G77450/AT3G06500/AT4G25350/AT3G15270/AT5G62620/AT2G43410/AT2G24790/AT5G66730/AT1G19270/AT4G38630/AT3G07650/AT2G13790/AT4G37900/AT5G24655/AT1G05100/AT5G52310/AT4G36710/AT1G77180/AT5G62640/AT1G05010…	SAG21/ERD10/NUA/UGT74F2/NAC081/MED37E/DA2/BZIP53/RVE2/ATJ3/CML23/DGAT1/CONNEXIN 32/HSP81-2/DOF2.5/UGT87A2/ARR12/ERF071/HYH/CRSP/NAC032/INVC/PHO1-H4/SPL5/GALT6/FPA/COL3/ENY/DA1/RPN10/COL9/SERK4/GRDP2/LSU4/MAPKKK18/RD29A/SCL15/SKIP/ELF5/ACO4/-/HEN1/NGA2/BZIP25/NGA3/BIL4/CML24/TFIIS/-/-/CPK28/PUB18/ELIP2/MED16/AHK4/-/CKA4/GAT1_2.1/ZAT6/CDF5/M3KE1/RFI2/ELIP1/VOZ2/VIP5/ATX1/WNK8/-/VIP2/EID1/ELF6/NAC92…	172
BP	GO:0032482	Rab protein signal transduction	29|5348	56|18266	0.000331570447441927	0.00590776249785215	AT4G17530/AT5G47200/AT1G18200/AT4G19640/AT5G45130/AT3G21700/AT4G35860/AT4G39990/AT5G45750/AT5G03530/AT1G22740/AT3G15060/AT3G46060/AT4G39890/AT1G43890/AT5G65270/AT5G03520/AT4G17170/AT3G18820/AT1G06400/AT4G18800/AT2G31680/AT5G59150/AT3G46830/AT5G54840/AT5G64813/AT5G47960/AT1G07410/AT5G59840	RABD2C/RABD2B/RABA6B/RABF2B/ATRAB5A/SGP2/RABB1B/RABA4B/RABA1C/RABC2A/RABG3B/RABA1G/RABE1C/RABH1C/RABC1/RABA4A/RABE1D/RABB1C/RABG3F/RABA1A/RABA1D/RABA5D/RABA2D/RABA2C/SGP1/LIP1/RABA4C/RABA2B/-	29
BP	GO:0071407	cellular response to organic cyclic compound	90|5348	225|18266	0.000346007139896972	0.00612031469919209	AT1G75340/AT4G03450/AT5G08130/AT4G34870/AT1G75270/AT1G63500/AT4G36780/AT2G16600/AT4G33430/AT1G35160/AT2G46020/AT1G78300/AT4G19660/AT1G33980/AT3G51550/AT1G59870/AT2G32800/AT2G13790/AT4G03550/AT5G13010/AT4G03440/AT3G50930/AT3G03990/AT3G06290/AT4G35230/AT4G20380/AT4G20910/AT5G02800/AT3G63310/AT3G58850/AT4G03430/AT5G41260/AT1G22070/AT5G65600/AT2G20370/AT5G67300/AT2G41230/AT1G34210/AT3G07610/AT1G06390…	CG1/-/BIM1/CYP18-4/DHAR2/BSK7/BEH2/CYP19-1/BAK1/GF14 PHI/BRM/GRF2/NPR4/ATUPF3/FER/ABCG36/LECRKS2/SERK4/CALS12/CUV/-/HSR4/D14/SAC3B/BSK1/LSD1/HEN1/PBL7/BIL4/PAR2/STA1/BSK8/TGA3/LECRK92/MUR3/MYB44/ORS1/SERK2/IBM1/ASK9/SHM6/SHM7/B'BETA/-/emb2734/RALF23/BSL2/WRKY46/PC-MYB1/TGA5/-/EDR4/BSL3/URT1/BRN1/MPK4/AGO6/-/BSK6/ANAC052/RH21/PP2A5/VIK/IWS1/LCMT1/BEH3/B'ZETA/GRF10/-/GRF6/GRF8/CYP19-2/-/BHLH150/SNC…	90
BP	GO:0006887	exocytosis	34|5348	69|18266	0.000360346411786759	0.00632809777821207	AT1G72470/AT3G09520/AT5G61010/AT4G12120/AT3G10380/AT4G32150/AT3G11820/AT3G52400/AT4G14950/AT4G02350/AT1G12360/AT3G46060/AT2G33120/AT5G03520/AT1G07000/AT5G03540/AT5G58430/AT1G10380/AT1G04750/AT5G13990/AT1G54090/AT5G12370/AT3G14090/AT5G08080/AT5G50380/AT5G49830/AT3G29400/AT3G54300/AT5G41950/AT5G59840/AT1G10385/AT1G71820/AT5G16490/AT1G47550	ATEXO70D1/ATEXO70H4/ATEXO70E2/SEC1B/SEC8/VAMP711/SYP121/SYP122/KMS1/SEC15B/KEU/RABE1C/SAR1/RABE1D/ATEXO70B2/ATEXO70A1/EXO70B1/-/VAMP721/ATEXO70C2/ATEXO70D2/SEC10a/ATEXO70D3/SYP132/ATEXO70F1/EXO84B/ATEXO70E1/VAMP727/HLB1/-/EXO84A/SEC6/RIC4/SEC3A	34
BP	GO:0009846	pollen germination	26|5348	49|18266	0.000405985502070391	0.00703824523186376	AT3G03110/AT5G17020/AT2G41110/AT1G29760/AT4G02350/AT3G09840/AT5G23630/AT2G41210/AT1G65580/AT1G64980/AT1G71880/AT3G54150/AT4G29470/AT3G04080/AT3G56950/AT5G07370/AT3G02130/AT4G35540/AT1G05630/AT1G34350/AT4G29460/AT3G61710/AT3G07160/AT4G29380/AT2G34380/AT2G03120	XPO1B/XPO1/CAM2/SEI2/SEC15B/CDC48A/PDR2/PIP5K5/IP5P15/-/SUC1/-/PLA2-DELTA/APY1/SIP2;1/IPK2A/RPK2/PTF2/AT5PTASE13/-/PLA2-GAMMA/ATG6/ATGSL10/VPS15/SEI3/SPP	26
BP	GO:0010286	heat acclimation	28|5348	54|18266	0.000406551650017529	0.00703824523186376	AT5G10010/AT1G20440/AT4G12400/AT2G30250/AT3G25230/AT5G56030/AT5G05410/AT2G26150/AT5G53400/AT1G13080/AT5G07100/AT2G41140/AT4G21320/AT5G48570/AT5G58070/AT2G40340/AT1G66080/AT1G51670/AT2G38470/AT2G41160/AT5G46170/AT2G42540/AT5G59720/AT1G79350/AT4G17250/AT5G60410/AT3G11020/AT1G54280	HIT4/COR47/HOP3/WRKY25/ROF1/HSP81-2/DREB2A/HSFA2/BOB1/CYP71B2/WRKY26/CRK1/HSA32/FKBP65/TIL/DREB2C/-/HTT5/WRKY33/RBL18/-/COR15A/HSP18.1/FGT1/-/ATSIZ1/DREB2B/ALA6	28
BP	GO:0045089	positive regulation of innate immune response	35|5348	72|18266	0.000412428762516841	0.0070897085162226	AT3G49110/AT5G55850/AT5G59890/AT3G49120/AT5G48657/AT4G12720/AT4G25230/AT3G21630/AT3G05360/AT5G20480/AT5G47220/AT5G13160/AT5G51450/AT4G03550/AT3G15210/AT1G09770/AT2G39660/AT5G65600/AT4G04920/AT5G52810/AT5G25440/AT1G53570/AT3G09830/AT2G17660/AT5G39610/AT2G43790/AT3G07195/AT5G45250/AT3G01310/AT5G45060/AT1G61380/AT3G17980/AT3G18165/AT3G18690/AT4G35655	PER33/NOI/ADF4/PER34/-/AtNUDT7/RIN2/CERK1/RLP30/EFR/ERF2/PBS1/RIN3/CALS12/ERF4/CDC5/BIK1/LECRK92/MED16/SARD4/-/MAPKKK3/PCRK1/-/NAC92/MPK6/-/RPS4/-/RPS4B/SD129/CAR4/MOS4/MKS1/-	35
BP	GO:0060560	developmental growth involved in morphogenesis	109|5348	282|18266	0.000416169747079632	0.00710398847986981	AT3G03110/AT1G63530/AT5G17020/AT3G49110/AT4G17530/AT2G37540/AT2G47000/AT5G47200/AT5G47370/AT2G41630/AT3G49720/AT1G35670/AT3G49120/AT3G51460/AT3G20630/AT3G08970/AT5G09810/AT4G21323/AT3G05580/AT4G38630/AT4G30160/AT1G21210/AT1G74380/AT4G17615/AT3G01040/AT5G54380/AT4G02350/AT5G13010/AT3G18780/AT4G14430/AT3G51160/AT3G09840/AT3G63310/AT3G22200/AT4G26690/AT2G20370/AT2G41210/AT5G15470/AT5G51430/AT5G16910…	XPO1B/-/XPO1/PER33/RABD2C/-/ABCB4/RABD2B/HAT2/TFIIB1/CGR2/CPK11/PER34/SAC7/UBP14/ERDJ3A/ACT7/-/TOPP9/RPN10/VLN4/WAK4/XXT5/CBL1/GAUT13/THE1/SEC15B/CUV/ACT2/ECI2/MUR1/CDC48A/BIL4/POP2/GDPDL3/MUR3/PIP5K5/GAUT14/EYE/CSLD2/-/CPK17/-/M3KE1/XTH4/PATL1/ATEXO70A1/CLC-D/GASA1/TOR1L1/SAUR10/ELF6/XI-K/ECH/PI4KB1/POT1/XI-B/FH8/CSP3/-/NAS4/KOR/ATEXO70C2/PAT24/CHR11/PLA2-DELTA/TOPP8/MYB97/HLS1/SIP2;1/RIC1/SCL27…	109
BP	GO:0034976	response to endoplasmic reticulum stress	44|5348	96|18266	0.000422011939996074	0.00715368851062789	AT1G42990/AT4G25230/AT5G03340/AT2G17520/AT3G10800/AT3G49530/AT5G51450/AT5G47120/AT3G58030/AT3G53230/AT3G09840/AT2G40950/AT4G29330/AT3G17611/AT2G33120/AT5G42020/AT5G24360/AT5G42220/AT5G28540/AT4G34100/AT1G04750/AT1G27330/AT5G42000/AT1G27350/AT5G50430/AT4G08320/AT4G34460/AT1G17280/AT2G02810/AT1G04980/AT2G44410/AT4G32670/AT1G30000/AT2G23780/AT1G14360/AT4G29960/AT5G05750/AT1G01930/AT1G19310/AT3G57340…	BZIP60/RIN2/CDC48E/IRE1A/BZIP28/NAC062/RIN3/BI-1/-/CDC48D/CDC48A/BZIP17/DER1/RBL14/SAR1/BIP/ATIRE1-1/-/MED37A/SUD1/VAMP721/-/-/-/UBC33/TPR8/GB1/UBC34/UTR1/PDIL2-2/-/-/MNS3/-/UTR3/-/-/-/-/-/RMA3/CNX1/-/SEC13A	44
BP	GO:0006820	anion transport	130|5348	345|18266	0.000431435083346819	0.00724482756210526	AT3G12740/AT1G15520/AT3G52190/AT1G69870/AT1G78610/AT1G71960/AT3G11900/AT1G76670/AT5G13490/AT5G48970/AT5G51050/AT1G61800/AT1G35350/AT5G24030/AT4G33950/AT4G39670/AT4G25350/AT3G25610/AT5G27520/AT5G04930/AT3G54110/AT5G52050/AT5G13750/AT1G79450/AT5G63850/AT2G22500/AT5G20480/AT4G36640/AT3G56200/AT1G26730/AT4G35180/AT5G14040/AT5G61810/AT3G08580/AT2G38940/AT5G01340/AT2G17290/AT5G13550/AT3G45650/AT2G01830…	ALIS1/ABCG40/PHF1/NPF2.13/MSL6/ABCG25/ANT1/URGT1/AAC2/-/-/GPT2/PHO1-H8/SLAH3/SRK2E/-/PHO1-H4/ALA10/PNC2/ALA1/PUMP1/DTX50/ZIFL1/ALIS5/AAP4/PUMP5/EFR/-/AVT6C/PHO1-H7/LHT7/MPT3/-/AAC1/PHT1-4/SFC1/CPK6/SULTR4;1/NAXT1/AHK4/PUMP6/-/EAAC/ALA3/UTR2/NRT2.7/CLC-D/DTX42/PP2CA/ALA5/UTR6/ALMT9/VDAC3/PHO1-H1/-/UBC24/CEPR2/-/MPT2/VDAC2/CAT2/PLA2-DELTA/-/CEPR1/ABCC1/PCS1/VIP1/NPF2.12/OCT7/NRT3.1/-/PXA1/CEP14/ACB…	130
BP	GO:0006892	post-Golgi vesicle-mediated transport	21|5348	37|18266	0.000439260335596714	0.00724482756210526	AT3G10380/AT4G02350/AT5G16830/AT1G10290/AT2G36900/AT3G17440/AT5G06140/AT5G12370/AT5G52210/AT5G39510/AT5G65950/AT5G49830/AT5G50440/AT4G04910/AT1G30900/AT2G35190/AT1G10385/AT1G48760/AT1G26670/AT1G47550/AT3G52850	SEC8/SEC15B/SYP21/DRP2A/MEMB11/NPSN13/SNX1/SEC10a/ATARLB1/VTI11/-/EXO84B/MEMB12/NSF/VSR6/NPSN11/EXO84A/DELTA-ADR/VTI12/SEC3A/VSR1	21
BP	GO:0042126	nitrate metabolic process	21|5348	37|18266	0.000439260335596714	0.00724482756210526	AT1G69870/AT5G37600/AT4G24020/AT5G24400/AT3G29160/AT3G45650/AT1G68570/AT5G14570/AT1G37130/AT1G27080/AT5G50200/AT3G21670/AT1G71500/AT3G45660/AT1G69850/AT4G21680/AT2G26690/AT5G60410/AT3G45710/AT3G45060/AT3G45690	NPF2.13/GLN1-1/NLP7/PGL3/KIN11/NAXT1/NPF3.1/NRT2.7/NIA2/NPF2.12/NRT3.1/NPF6.4/-/-/NPF4.6/NPF7.2/NPF6.2/ATSIZ1/NPF2.5/NRT2.6/NPF2.2	21
BP	GO:0042128	nitrate assimilation	21|5348	37|18266	0.000439260335596714	0.00724482756210526	AT1G69870/AT5G37600/AT4G24020/AT5G24400/AT3G29160/AT3G45650/AT1G68570/AT5G14570/AT1G37130/AT1G27080/AT5G50200/AT3G21670/AT1G71500/AT3G45660/AT1G69850/AT4G21680/AT2G26690/AT5G60410/AT3G45710/AT3G45060/AT3G45690	NPF2.13/GLN1-1/NLP7/PGL3/KIN11/NAXT1/NPF3.1/NRT2.7/NIA2/NPF2.12/NRT3.1/NPF6.4/-/-/NPF4.6/NPF7.2/NPF6.2/ATSIZ1/NPF2.5/NRT2.6/NPF2.2	21
BP	GO:0022406	membrane docking	31|5348	62|18266	0.000467615702062352	0.0075341713203639	AT4G12120/AT5G47180/AT3G10380/AT3G11820/AT3G52400/AT3G24350/AT4G02350/AT5G16830/AT1G12360/AT3G46060/AT4G02195/AT5G03520/AT1G51270/AT3G60600/AT1G79590/AT4G21450/AT5G54110/AT5G12370/AT4G17730/AT2G45140/AT1G16240/AT3G05710/AT5G08080/AT5G05760/AT5G49830/AT4G04910/AT2G23830/AT3G09740/AT5G59840/AT1G10385/AT1G27700	SEC1B/PVA21/SEC8/SYP121/SYP122/SYP32/SEC15B/SYP21/KEU/RABE1C/SYP42/RABE1D/-/PVA11/SYP52/-/PVA41/SEC10a/SYP23/PVA12/SYP51/SYP43/SYP132/SYP31/EXO84B/NSF/PVA31/SYP71/-/EXO84A/-	31
BP	GO:0140056	organelle localization by membrane tethering	31|5348	62|18266	0.000467615702062352	0.0075341713203639	AT4G12120/AT5G47180/AT3G10380/AT3G11820/AT3G52400/AT3G24350/AT4G02350/AT5G16830/AT1G12360/AT3G46060/AT4G02195/AT5G03520/AT1G51270/AT3G60600/AT1G79590/AT4G21450/AT5G54110/AT5G12370/AT4G17730/AT2G45140/AT1G16240/AT3G05710/AT5G08080/AT5G05760/AT5G49830/AT4G04910/AT2G23830/AT3G09740/AT5G59840/AT1G10385/AT1G27700	SEC1B/PVA21/SEC8/SYP121/SYP122/SYP32/SEC15B/SYP21/KEU/RABE1C/SYP42/RABE1D/-/PVA11/SYP52/-/PVA41/SEC10a/SYP23/PVA12/SYP51/SYP43/SYP132/SYP31/EXO84B/NSF/PVA31/SYP71/-/EXO84A/-	31
BP	GO:0009901	anther dehiscence	9|5348	11|18266	0.000470419885424345	0.0075341713203639	AT4G25640/AT1G72520/AT5G49450/AT2G22125/AT2G02970/AT4G19180/AT5G50800/AT1G17420/AT2G39940	ATDTX35/LOX4/BZIP1/CSI1/APY6/APY7/SWEET13/LOX3/COI1	9
BP	GO:0071218	cellular response to misfolded protein	13|5348	19|18266	0.000471868076785176	0.0075341713203639	AT5G52060/AT5G03340/AT3G58030/AT3G53230/AT3G09840/AT2G44410/AT2G23780/AT1G26800/AT5G05750/AT1G01930/AT1G19310/AT3G57340/AT4G27470	BAG1/CDC48E/-/CDC48D/CDC48A/-/-/MPSR1/-/-/-/-/RMA3	13
BP	GO:0006914	autophagy	39|5348	83|18266	0.000475322565889406	0.0075341713203639	AT1G17730/AT3G06420/AT4G30510/AT5G03340/AT2G39780/AT5G54730/AT3G62770/AT4G14950/AT2G45170/AT4G22330/AT3G57090/AT3G53230/AT3G09840/AT1G22740/AT3G53930/AT4G24960/AT3G58040/AT5G24360/AT4G14160/AT2G31260/AT1G54710/AT3G49590/AT4G15410/AT2G38470/AT3G19190/AT5G45900/AT5G43930/AT3G21660/AT1G04300/AT5G17290/AT2G44140/AT2G45980/AT4G04620/AT5G50230/AT4G21980/AT3G61710/AT3G15580/AT4G29380/AT3G50590	CHMP1A/ATG8H/ATG18B/CDC48E/RNS2/ATG18F/ATG18A/KMS1/ATG8E/ATCES1/FIS1A/CDC48D/CDC48A/RABG3B/-/HVA22D/SINAT2/ATIRE1-1/-/ATG9/ATG18H/-/PUX5/WRKY33/ATG2/ATG7/-/-/TRAF1B/ATG5/ATG4A/ATI1/ATG8B/ATG16/APG8A/ATG6/ATG8I/VPS15/-	39
BP	GO:0061919	process utilizing autophagic mechanism	39|5348	83|18266	0.000475322565889406	0.0075341713203639	AT1G17730/AT3G06420/AT4G30510/AT5G03340/AT2G39780/AT5G54730/AT3G62770/AT4G14950/AT2G45170/AT4G22330/AT3G57090/AT3G53230/AT3G09840/AT1G22740/AT3G53930/AT4G24960/AT3G58040/AT5G24360/AT4G14160/AT2G31260/AT1G54710/AT3G49590/AT4G15410/AT2G38470/AT3G19190/AT5G45900/AT5G43930/AT3G21660/AT1G04300/AT5G17290/AT2G44140/AT2G45980/AT4G04620/AT5G50230/AT4G21980/AT3G61710/AT3G15580/AT4G29380/AT3G50590	CHMP1A/ATG8H/ATG18B/CDC48E/RNS2/ATG18F/ATG18A/KMS1/ATG8E/ATCES1/FIS1A/CDC48D/CDC48A/RABG3B/-/HVA22D/SINAT2/ATIRE1-1/-/ATG9/ATG18H/-/PUX5/WRKY33/ATG2/ATG7/-/-/TRAF1B/ATG5/ATG4A/ATI1/ATG8B/ATG16/APG8A/ATG6/ATG8I/VPS15/-	39
BP	GO:0072666	establishment of protein localization to vacuole	25|5348	47|18266	0.000497164425317202	0.00780118905070653	AT1G09070/AT4G21560/AT5G16830/AT3G53120/AT2G36900/AT2G38410/AT3G17440/AT5G06140/AT3G47700/AT5G04920/AT5G39510/AT1G48090/AT2G45980/AT4G35870/AT5G50440/AT3G54300/AT1G30900/AT2G35190/AT4G23700/AT5G11710/AT3G61710/AT4G29380/AT1G48760/AT1G26670/AT3G52850	SRC2/VPS28-1/SYP21/VPS37-1/MEMB11/TOL6/NPSN13/SNX1/MAG2/VPS36/VTI11/-/ATI1/GFS10/MEMB12/VAMP727/VSR6/NPSN11/CHX17/EPSIN1/ATG6/VPS15/DELTA-ADR/VTI12/VSR1	25
BP	GO:0051094	positive regulation of developmental process	50|5348	113|18266	0.000498560217906685	0.00780118905070653	AT2G43820/AT3G62420/AT3G49720/AT3G44110/AT2G19450/AT2G46590/AT1G77450/AT2G43410/AT2G44080/AT1G19270/AT1G05100/AT1G05010/AT3G54620/AT3G59900/AT2G41230/AT4G14690/AT3G22840/AT2G42400/AT5G41990/AT5G39610/AT3G04060/AT1G22770/AT1G04250/AT5G40490/AT5G11320/AT4G32880/AT5G49660/AT4G39850/AT1G07430/AT3G02860/AT4G31820/AT1G26830/AT3G48990/AT4G38130/AT5G62000/AT1G25540/AT4G34540/AT3G24140/AT5G60910/AT1G79620…	UGT74F2/BZIP53/CGR2/ATJ3/DGAT1/DOF2.5/NAC032/FPA/ARL/DA1/MAPKKK18/ACO4/BZIP25/ARGOS/ORS1/ELIP2/ELIP1/VOZ2/WNK8/NAC92/anac046/GI/IAA17/-/YUC4/ATHB-8/CEPR1/PXA1/AIP1/-/NPY1/CUL3A/AAE3/HDA19/ARF2/MED25/PLR3/FAMA/AGL8/-/ACO2/SAUR36/AGAL2/BZO2H1/-/VOZ1/FD/AIL5/-/anac016	50
BP	GO:0051592	response to calcium ion	12|5348	17|18266	0.000509386139144146	0.00791981888949592	AT5G56010/AT5G37780/AT5G37770/AT4G26570/AT1G08860/AT3G43810/AT2G22125/AT4G20260/AT5G07300/AT3G51920/AT4G26560/AT3G51860	HSP90-3/CAM1/CML24/ATCBL3/BON3/CAM7/CSI1/PCAP1/BON2/CML9/CBL7/CAX3	12
BP	GO:0006888	ER to Golgi vesicle-mediated transport	48|5348	108|18266	0.000565959377961122	0.00874371418736139	AT4G17530/AT5G47200/AT3G52190/AT5G42570/AT2G21190/AT3G22845/AT1G11905/AT3G24350/AT4G38790/AT1G29330/AT1G11890/AT2G36900/AT3G22290/AT5G47480/AT1G15880/AT4G14160/AT1G22200/AT3G17440/AT4G17170/AT5G46750/AT3G07100/AT1G52360/AT3G47700/AT2G01470/AT1G30630/AT1G21900/AT5G39510/AT1G56330/AT2G21390/AT3G07680/AT2G35210/AT1G30890/AT5G05760/AT3G03160/AT4G14455/AT1G36050/AT5G50440/AT4G17890/AT3G63460/AT3G62560…	RABD2C/RABD2B/PHF1/-/-/-/-/SYP32/-/ERD2A/SEC22/MEMB11/-/MAG5/GOS11/-/-/NPSN13/RABB1C/AGD9/ERMO2/-/MAG2/STL2P/-/-/VTI11/SAR1B/-/-/AGD10/-/SYP31/-/BET12/-/MEMB12/AGD8/SEC31B/-/-/RHD3/NPSN11/-/VTI12/-/SEC13A/-	48
BP	GO:2000028	regulation of photoperiodism, flowering	30|5348	60|18266	0.000573908467317703	0.00881075829385228	AT4G02380/AT3G07650/AT4G37900/AT5G24655/AT1G77180/AT5G62640/AT4G04920/AT2G23070/AT1G69570/AT2G47700/AT2G42400/AT5G04240/AT1G22770/AT5G40490/AT1G03457/AT2G46340/AT2G18000/AT1G67580/AT4G03110/AT4G30200/AT5G13790/AT3G57390/AT3G46510/AT2G03500/AT3G24870/AT1G70170/AT1G28520/AT4G35900/AT1G09730/AT5G64610	SAG21/COL9/GRDP2/LSU4/SKIP/ELF5/MED16/CKA4/CDF5/RFI2/VOZ2/ELF6/GI/-/-/SPA1/TAF14/-/BRN1/VIL2/AGL15/AGL18/PUB13/EFM/EAF1B/2MMP/VOZ1/FD/-/HAM1	30
BP	GO:0043562	cellular response to nitrogen levels	22|5348	40|18266	0.000584140058581974	0.00885643405589191	AT2G30540/AT3G05630/AT3G06420/AT1G06830/AT3G62960/AT2G47880/AT2G45170/AT5G27420/AT5G45900/AT1G27080/AT1G29290/AT4G35090/AT5G17290/AT5G38480/AT1G55180/AT4G04620/AT2G28060/AT4G15920/AT4G21980/AT3G61710/AT3G15580/AT3G17810	GRXS9/PLPZETA2/ATG8H/GRXS11/GRXC14/GRXC13/ATG8E/ATL31/ATG7/NPF2.12/CEP14/CAT2/ATG5/GRF3/PLDALPHA4/ATG8B/KINB3/SWEET17/APG8A/ATG6/ATG8I/PYD1	22
BP	GO:0055081	anion homeostasis	22|5348	40|18266	0.000584140058581974	0.00885643405589191	AT3G47420/AT4G24160/AT3G02040/AT4G10040/AT1G22840/AT3G17790/AT3G15880/AT5G58070/AT1G68570/AT5G04340/AT1G36370/AT1G68670/AT2G33770/AT1G63010/AT4G28610/AT1G58030/AT1G68320/AT1G30450/AT4G17550/AT3G57330/AT1G16300/AT3G51860	ATPS3/-/GDPD1/CYTC-2/CYTC-1/PAP17/WSIP2/TIL/NPF3.1/ZAT6/SHM7/HHO2/UBC24/-/PHR1/CAT2/MYB62/CCC1/-/ACA11/GAPCP2/CAX3	22
BP	GO:0000904	cell morphogenesis involved in differentiation	80|5348	199|18266	0.000597335334952165	0.00900058983097676	AT3G03110/AT1G63530/AT5G17020/AT4G17530/AT2G37540/AT5G47200/AT2G41630/AT1G35670/AT3G51460/AT5G22220/AT3G08970/AT4G20780/AT4G21323/AT3G05580/AT4G17615/AT3G01040/AT4G02350/AT3G12400/AT3G18780/AT3G09840/AT3G22200/AT4G26690/AT2G41210/AT5G15470/AT5G64930/AT1G68360/AT4G02650/AT5G12180/AT1G72150/AT4G19600/AT5G42080/AT5G20490/AT5G64070/AT3G12280/AT3G23980/AT1G64980/AT1G66740/AT1G56430/AT5G13990/AT4G29470…	XPO1B/-/XPO1/RABD2C/-/RABD2B/TFIIB1/CPK11/SAC7/E2FB/ERDJ3A/CML42/-/TOPP9/CBL1/GAUT13/SEC15B/ELC/ACT2/CDC48A/POP2/GDPDL3/PIP5K5/GAUT14/CPR5/GIS3/-/CPK17/PATL1/CYCT1-4/DRP1A/XI-K/PI4KB1/RBR1/BLI/-/ASF1A/NAS4/ATEXO70C2/PLA2-DELTA/TOPP8/UPL3/MYB97/KIN13A/SIP2;1/RIC1/DRP2B/SCL27/SPI/TRY/-/IPK2A/-/ARAC4/AGL65/XI-1/MED25/ACT8/KIP/KIC/TCTP1/KLCR2/-/SKD1/D6PK/HLB1/ALA7/PLA2-GAMMA/MYA2/PID/ATGSL10/PMEI2/B'…	80
BP	GO:0009409	response to cold	146|5348	396|18266	0.000603337557674242	0.00903525753547745	AT3G53110/AT4G02380/AT1G20440/AT1G20450/AT3G22370/AT2G47730/AT3G23000/AT3G08720/AT1G76180/AT5G02500/AT2G30250/AT4G34710/AT2G19450/AT1G08930/AT1G79410/AT5G58770/AT2G46590/AT1G55920/AT1G01140/AT5G59820/AT4G34150/AT3G17390/AT2G17840/AT3G50970/AT2G46830/AT5G63320/AT2G40140/AT4G35985/AT3G50260/AT4G37610/AT1G16540/AT3G49530/AT4G26080/AT1G56070/AT2G24500/AT5G43760/AT2G37760/AT4G17615/AT4G25480/AT4G25470…	RH38/SAG21/COR47/ERD10/AOX1A/GSTF8/CIPK7/ATPK2/ERD14/MED37E/WRKY25/ADC2/DGAT1/ERD6/OCT5/-/DOF2.5/SAT1/CIPK9/ZAT12/-/METK4/ERD7/XERO2/CCA1/GTE10/CZF1/P85/ERF011/BT5/SIR3/NAC062/ABI1/LOS1/REIL2/KCS20/AKR4C8/CBL1/DREB1A/DREB1C/CSLD3/ZAT10/VHA-E1/RD29A/MEKK1/CSP4/SLD1/TIL/PLDDELTA/CML24/STA1/PAP1/RAP2-13/CSP1/XTH22/KCS5/-/CSLD2/HVA22D/MSRB3/HTT5/ELIP1/RH9/ENO2/-/RPK1/BCB/PP2CA/HSP70-6/WRKY33/GI/RCI2A…	146
BP	GO:0048364	root development	163|5348	448|18266	0.000608755165248813	0.00905234309384344	AT4G02380/AT2G31280/AT2G17500/AT2G47000/AT4G28490/AT2G37250/AT2G25180/AT3G25710/AT3G05630/AT2G47520/AT5G45710/AT1G16890/AT1G14740/AT3G63500/AT3G07780/AT3G51460/AT5G52050/AT5G13750/AT3G20630/AT3G63420/AT1G14580/AT5G09810/AT3G05580/AT1G73590/AT5G16780/AT4G38630/AT4G30160/AT1G21210/AT1G74380/AT3G51550/AT5G51451/AT1G77740/AT5G13010/AT2G22475/AT5G52310/AT4G08500/AT3G18780/AT5G64770/AT4G14430/AT3G22200…	SAG21/CPUORF7/PILS5/ABCB4/RLK5/ADK/ARR12/BHLH32/PLPZETA2/ERF071/HSFA4C/UBC36/OBE3/OBE4/OBE1/SAC7/DTX50/ZIFL1/UBP14/AGG1/-/ACT7/TOPP9/PIN1/DOT2/RPN10/VLN4/WAK4/XXT5/FER/RGF5/PIP5K2/CUV/GEM/RD29A/MEKK1/ACT2/RGF9/ECI2/POP2/PLDP1/IAA30/ARF10/GDPDL3/MED16/AHK4/CSLD2/IP5P15/ASK1/ALA3/ZAT6/FBX5/NEK6/MYB77/RBOHC/GG2/NPH4/ATEXO70A1/DRP1A/CIPK8/MOB1A/GTE4/-/UBP15/WRKY46/XI-K/WAV2/NAC92/PI4KB1/-/PLT5/P23-1/…	163
BP	GO:0009631	cold acclimation	26|5348	50|18266	0.000611895375044722	0.00905234309384344	AT1G20440/AT1G20450/AT1G76180/AT5G59820/AT3G50970/AT1G56070/AT2G24500/AT4G25480/AT4G25470/AT4G08500/AT4G36020/AT4G04800/AT2G17870/AT5G66400/AT5G15960/AT5G67590/AT2G42530/AT2G42540/AT2G46810/AT4G31420/AT4G12470/AT5G38480/AT3G04740/AT1G11760/AT3G14080/AT1G28520	COR47/ERD10/ERD14/ZAT12/XERO2/LOS1/REIL2/DREB1A/DREB1C/MEKK1/CSP1/MSRB3/CSP3/RAB18/KIN1/FRO1/COR15B/COR15A/BHLH70/-/AZI1/GRF3/MED14/MED32/LSM1B/VOZ1	26
BP	GO:0007623	circadian rhythm	59|5348	139|18266	0.000616308290237997	0.00906270202693344	AT5G37260/AT3G14620/AT2G17840/AT3G22380/AT3G06500/AT2G46830/AT4G30350/AT4G02570/AT3G46640/AT2G46790/AT5G61380/AT3G07650/AT1G10470/AT1G18330/AT5G52310/AT1G77180/AT3G58850/AT3G55960/AT4G04920/AT5G47080/AT3G24050/AT2G47700/AT5G02840/AT3G60250/AT1G22770/AT3G12320/AT4G28610/AT5G59570/AT3G22170/AT5G17300/AT4G26700/AT5G64170/AT4G15248/AT4G30200/AT5G06980/AT4G35090/AT2G42540/AT5G64813/AT5G59560/AT1G17070…	RVE2/CYP72A8/ERD7/TIC/INVC/CCA1/SMXL2/CUL1/PCL1/APRR9/APRR1/COL9/ARR4/RVE7/RD29A/SKIP/PAR2/-/MED16/CKB1/GATA1/RFI2/RVE4/CKB3/GI/LNK3/PHR1/BOA/FHY3/RVE1/FIM1/LNK1/MIP1A/VIL2/-/CAT2/COR15A/LIP1/SRR1/STIPL1/-/CKA2/GATA8/CKA1/PEX11E/FAR1/ARR5/-/ADO2/BT2/TBL10/LHY/SWEET17/XCT/CCR2/RVE6/PHL/LWD1/SCL6	59
BP	GO:0000375	RNA splicing, via transesterification reactions	90|5348	229|18266	0.000682104469128555	0.00977019900368919	AT2G46610/AT5G63370/AT2G42330/AT2G42270/AT1G65660/AT1G09140/AT1G27650/AT5G16780/AT5G58020/AT5G61960/AT1G14650/AT1G10580/AT1G07350/AT5G13010/AT1G77180/AT5G62640/AT4G37120/AT4G03430/AT1G31870/AT5G28740/AT3G23990/AT2G18510/AT5G08290/AT3G22310/AT2G39340/AT5G27720/AT3G50670/AT1G76940/AT5G12190/AT1G02840/AT4G36690/AT1G07170/AT1G20920/AT3G05760/AT3G13200/AT2G17530/AT4G21660/AT1G76860/AT4G21110/AT1G51510…	RS31A/CDKG1/STIPL2/BRR2B/SMP1/SR30/U2AF35A/DOT2/-/ML1/-/-/SR45A/CUV/SKIP/ELF5/SMP2/STA1/-/-/CPN60/emb2444/YLS8/RH9/SAC3A/LSM4/RNU1/NSRA/-/SR34/U2AF65A/-/RH42/-/EMB2769/-/-/LSM3B/-/Y14/RH15/PRP19A/-/-/-/-/-/RH21/-/-/-/-/-/UBL5/LSM7/STIPL1/RS2Z32/RS2Z33/ATO/-/RH53/RSZ22/ML2/LSM2/-/-/U2AF35B/-/CSU2/-/BRR2A/-/-/-/SRPK4/DRT111/ATRSP41/-/-/U2B''/RDM16/SR33/-/-/SR45/LSM6B/-/SMD3B/SUA/ELF9	90
BP	GO:0000377	RNA splicing, via transesterification reactions with bulged adenosine as nucleophile	90|5348	229|18266	0.000682104469128555	0.00977019900368919	AT2G46610/AT5G63370/AT2G42330/AT2G42270/AT1G65660/AT1G09140/AT1G27650/AT5G16780/AT5G58020/AT5G61960/AT1G14650/AT1G10580/AT1G07350/AT5G13010/AT1G77180/AT5G62640/AT4G37120/AT4G03430/AT1G31870/AT5G28740/AT3G23990/AT2G18510/AT5G08290/AT3G22310/AT2G39340/AT5G27720/AT3G50670/AT1G76940/AT5G12190/AT1G02840/AT4G36690/AT1G07170/AT1G20920/AT3G05760/AT3G13200/AT2G17530/AT4G21660/AT1G76860/AT4G21110/AT1G51510…	RS31A/CDKG1/STIPL2/BRR2B/SMP1/SR30/U2AF35A/DOT2/-/ML1/-/-/SR45A/CUV/SKIP/ELF5/SMP2/STA1/-/-/CPN60/emb2444/YLS8/RH9/SAC3A/LSM4/RNU1/NSRA/-/SR34/U2AF65A/-/RH42/-/EMB2769/-/-/LSM3B/-/Y14/RH15/PRP19A/-/-/-/-/-/RH21/-/-/-/-/-/UBL5/LSM7/STIPL1/RS2Z32/RS2Z33/ATO/-/RH53/RSZ22/ML2/LSM2/-/-/U2AF35B/-/CSU2/-/BRR2A/-/-/-/SRPK4/DRT111/ATRSP41/-/-/U2B''/RDM16/SR33/-/-/SR45/LSM6B/-/SMD3B/SUA/ELF9	90
BP	GO:0022622	root system development	163|5348	449|18266	0.000682965901502843	0.00977019900368919	AT4G02380/AT2G31280/AT2G17500/AT2G47000/AT4G28490/AT2G37250/AT2G25180/AT3G25710/AT3G05630/AT2G47520/AT5G45710/AT1G16890/AT1G14740/AT3G63500/AT3G07780/AT3G51460/AT5G52050/AT5G13750/AT3G20630/AT3G63420/AT1G14580/AT5G09810/AT3G05580/AT1G73590/AT5G16780/AT4G38630/AT4G30160/AT1G21210/AT1G74380/AT3G51550/AT5G51451/AT1G77740/AT5G13010/AT2G22475/AT5G52310/AT4G08500/AT3G18780/AT5G64770/AT4G14430/AT3G22200…	SAG21/CPUORF7/PILS5/ABCB4/RLK5/ADK/ARR12/BHLH32/PLPZETA2/ERF071/HSFA4C/UBC36/OBE3/OBE4/OBE1/SAC7/DTX50/ZIFL1/UBP14/AGG1/-/ACT7/TOPP9/PIN1/DOT2/RPN10/VLN4/WAK4/XXT5/FER/RGF5/PIP5K2/CUV/GEM/RD29A/MEKK1/ACT2/RGF9/ECI2/POP2/PLDP1/IAA30/ARF10/GDPDL3/MED16/AHK4/CSLD2/IP5P15/ASK1/ALA3/ZAT6/FBX5/NEK6/MYB77/RBOHC/GG2/NPH4/ATEXO70A1/DRP1A/CIPK8/MOB1A/GTE4/-/UBP15/WRKY46/XI-K/WAV2/NAC92/PI4KB1/-/PLT5/P23-1/…	163
BP	GO:0009967	positive regulation of signal transduction	47|5348	106|18266	0.000684434260397727	0.00977019900368919	AT1G70800/AT1G75270/AT5G41790/AT3G63010/AT1G35670/AT1G73500/AT4G33950/AT3G21220/AT3G49530/AT1G51660/AT1G15100/AT1G05100/AT4G08500/AT4G09570/AT5G02800/AT4G35790/AT5G67300/AT1G23140/AT3G17410/AT3G50060/AT1G70810/AT1G25490/AT5G58430/AT1G53570/AT2G01150/AT5G18610/AT4G03110/AT5G26920/AT5G37740/AT2G26300/AT1G07430/AT2G32510/AT5G35980/AT1G70790/AT3G01650/AT5G53000/AT4G37260/AT5G12050/AT3G19100/AT3G17980…	CAR6/DHAR2/CIP1/GID1B/CPK11/MKK9/SRK2E/MKK5/NAC062/MKK4/RHA2A/MAPKKK18/MEKK1/CPK4/PBL7/PLDDELTA/MYB44/CAR8/-/MYB77/CAR7/PP2AA1/EXO70B1/MAPKKK3/RHA2B/PBL27/BRN1/CBP60G/-/GPA1/AIP1/MAPKKK17/YAK1/CAR9/RGLG1/TAP46/MYB73/-/CRK2/CAR4/AIRP1/YDA/CAR3/SEC13A/-/MKK6/FUS3	47
BP	GO:0023056	positive regulation of signaling	47|5348	106|18266	0.000684434260397727	0.00977019900368919	AT1G70800/AT1G75270/AT5G41790/AT3G63010/AT1G35670/AT1G73500/AT4G33950/AT3G21220/AT3G49530/AT1G51660/AT1G15100/AT1G05100/AT4G08500/AT4G09570/AT5G02800/AT4G35790/AT5G67300/AT1G23140/AT3G17410/AT3G50060/AT1G70810/AT1G25490/AT5G58430/AT1G53570/AT2G01150/AT5G18610/AT4G03110/AT5G26920/AT5G37740/AT2G26300/AT1G07430/AT2G32510/AT5G35980/AT1G70790/AT3G01650/AT5G53000/AT4G37260/AT5G12050/AT3G19100/AT3G17980…	CAR6/DHAR2/CIP1/GID1B/CPK11/MKK9/SRK2E/MKK5/NAC062/MKK4/RHA2A/MAPKKK18/MEKK1/CPK4/PBL7/PLDDELTA/MYB44/CAR8/-/MYB77/CAR7/PP2AA1/EXO70B1/MAPKKK3/RHA2B/PBL27/BRN1/CBP60G/-/GPA1/AIP1/MAPKKK17/YAK1/CAR9/RGLG1/TAP46/MYB73/-/CRK2/CAR4/AIRP1/YDA/CAR3/SEC13A/-/MKK6/FUS3	47
BP	GO:0009826	unidimensional cell growth	95|5348	244|18266	0.000711464374573671	0.0100970031298508	AT3G03110/AT1G63530/AT5G17020/AT3G49110/AT4G17530/AT2G37540/AT5G47200/AT5G47370/AT2G41630/AT3G49720/AT1G35670/AT3G49120/AT3G51460/AT3G08970/AT4G21323/AT3G05580/AT1G21210/AT4G17615/AT3G01040/AT5G54380/AT4G02350/AT3G18780/AT3G51160/AT3G09840/AT3G63310/AT3G22200/AT4G26690/AT2G20370/AT2G41210/AT5G15470/AT5G51430/AT4G02650/AT5G12180/AT5G03500/AT3G13530/AT2G06850/AT1G72150/AT5G03540/AT5G26240/AT1G75750…	XPO1B/-/XPO1/PER33/RABD2C/-/RABD2B/HAT2/TFIIB1/CGR2/CPK11/PER34/SAC7/ERDJ3A/-/TOPP9/WAK4/CBL1/GAUT13/THE1/SEC15B/ACT2/MUR1/CDC48A/BIL4/POP2/GDPDL3/MUR3/PIP5K5/GAUT14/EYE/-/CPK17/-/M3KE1/XTH4/PATL1/ATEXO70A1/CLC-D/GASA1/TOR1L1/SAUR10/ELF6/XI-K/ECH/PI4KB1/POT1/FH8/CSP3/-/NAS4/KOR/ATEXO70C2/PAT24/CHR11/PLA2-DELTA/TOPP8/MYB97/HLS1/SIP2;1/RIC1/SCL27/BIG/TON2/IPK2A/-/PCAP1/ARAC4/AGL65/XI-1/ACT8/KIP/TCT…	95
BP	GO:0050657	nucleic acid transport	44|5348	98|18266	0.00072576686049551	0.0101234108941117	AT1G59660/AT3G03110/AT1G80670/AT3G53110/AT1G75340/AT1G07140/AT5G17020/AT1G79280/AT2G45000/AT1G11400/AT3G10650/AT4G00660/AT1G33980/AT3G06290/AT1G66260/AT3G19760/AT1G10390/AT5G59950/AT5G58590/AT3G55620/AT2G02160/AT1G64750/AT1G51510/AT2G03820/AT5G11170/AT1G52380/AT5G11200/AT5G37720/AT5G02770/AT1G02140/AT5G02530/AT2G19560/AT4G30840/AT2G30060/AT3G27700/AT3G47120/AT3G54380/AT3G16310/AT4G19210/AT1G14850…	NUP98B/XPO1B/RAE1/RH38/CG1/RANBP1A/XPO1/NUA/NUP62/PYM/NUP1/RH8/ATUPF3/SAC3B/ALY3/EIF4A3/NUP98A/-/RANBP1C/EIF6-2/-/ATDSS1(I)/Y14/-/RH15/NUP50A/-/ALY4/MOS11/MEE63/ALY2/EER5/NUP43/RANBP1B/-/-/SAC3C/NUP35/ABCE2/NUP155/RPSAb/THO2/-/HP30-1	44
BP	GO:0050658	RNA transport	44|5348	98|18266	0.00072576686049551	0.0101234108941117	AT1G59660/AT3G03110/AT1G80670/AT3G53110/AT1G75340/AT1G07140/AT5G17020/AT1G79280/AT2G45000/AT1G11400/AT3G10650/AT4G00660/AT1G33980/AT3G06290/AT1G66260/AT3G19760/AT1G10390/AT5G59950/AT5G58590/AT3G55620/AT2G02160/AT1G64750/AT1G51510/AT2G03820/AT5G11170/AT1G52380/AT5G11200/AT5G37720/AT5G02770/AT1G02140/AT5G02530/AT2G19560/AT4G30840/AT2G30060/AT3G27700/AT3G47120/AT3G54380/AT3G16310/AT4G19210/AT1G14850…	NUP98B/XPO1B/RAE1/RH38/CG1/RANBP1A/XPO1/NUA/NUP62/PYM/NUP1/RH8/ATUPF3/SAC3B/ALY3/EIF4A3/NUP98A/-/RANBP1C/EIF6-2/-/ATDSS1(I)/Y14/-/RH15/NUP50A/-/ALY4/MOS11/MEE63/ALY2/EER5/NUP43/RANBP1B/-/-/SAC3C/NUP35/ABCE2/NUP155/RPSAb/THO2/-/HP30-1	44
BP	GO:0051236	establishment of RNA localization	44|5348	98|18266	0.00072576686049551	0.0101234108941117	AT1G59660/AT3G03110/AT1G80670/AT3G53110/AT1G75340/AT1G07140/AT5G17020/AT1G79280/AT2G45000/AT1G11400/AT3G10650/AT4G00660/AT1G33980/AT3G06290/AT1G66260/AT3G19760/AT1G10390/AT5G59950/AT5G58590/AT3G55620/AT2G02160/AT1G64750/AT1G51510/AT2G03820/AT5G11170/AT1G52380/AT5G11200/AT5G37720/AT5G02770/AT1G02140/AT5G02530/AT2G19560/AT4G30840/AT2G30060/AT3G27700/AT3G47120/AT3G54380/AT3G16310/AT4G19210/AT1G14850…	NUP98B/XPO1B/RAE1/RH38/CG1/RANBP1A/XPO1/NUA/NUP62/PYM/NUP1/RH8/ATUPF3/SAC3B/ALY3/EIF4A3/NUP98A/-/RANBP1C/EIF6-2/-/ATDSS1(I)/Y14/-/RH15/NUP50A/-/ALY4/MOS11/MEE63/ALY2/EER5/NUP43/RANBP1B/-/-/SAC3C/NUP35/ABCE2/NUP155/RPSAb/THO2/-/HP30-1	44
BP	GO:0072665	protein localization to vacuole	25|5348	48|18266	0.000751139354023452	0.0103752223000428	AT1G09070/AT4G21560/AT5G16830/AT3G53120/AT2G36900/AT2G38410/AT3G17440/AT5G06140/AT3G47700/AT5G04920/AT5G39510/AT1G48090/AT2G45980/AT4G35870/AT5G50440/AT3G54300/AT1G30900/AT2G35190/AT4G23700/AT5G11710/AT3G61710/AT4G29380/AT1G48760/AT1G26670/AT3G52850	SRC2/VPS28-1/SYP21/VPS37-1/MEMB11/TOL6/NPSN13/SNX1/MAG2/VPS36/VTI11/-/ATI1/GFS10/MEMB12/VAMP727/VSR6/NPSN11/CHX17/EPSIN1/ATG6/VPS15/DELTA-ADR/VTI12/VSR1	25
BP	GO:0009555	pollen development	108|5348	283|18266	0.000752320502706917	0.0103752223000428	AT3G03110/AT4G25640/AT5G17020/AT1G67360/AT1G15110/AT4G17530/AT5G63370/AT5G15650/AT3G03250/AT1G74450/AT1G53320/AT3G45040/AT2G39350/AT3G59530/AT5G22000/AT5G53400/AT2G36850/AT3G48780/AT4G33240/AT4G38630/AT3G08590/AT1G72520/AT3G11330/AT3G01040/AT5G57800/AT4G03550/AT4G00330/AT5G05850/AT2G46040/AT1G19180/AT3G26810/AT5G23630/AT5G15470/AT1G21630/AT4G24960/AT1G34210/AT3G07610/AT1G14830/AT1G42470/AT3G09880…	XPO1B/ATDTX35/XPO1/-/-/RABD2C/CDKG1/RGP2/UGP/-/TULP7/EVN/ABCG1/SSL13/RHF2A/BOB1/CALS10/LCB2B/FAB1A/RPN10/-/LOX4/PIRL9/GAUT13/CER3/CALS12/CRCK2/PIRL1/-/TIFY10A/AFB2/PDR2/GAUT14/-/HVA22D/SERK2/IBM1/DRP1C/-/B'BETA/PIN5/MOB1A/RPT5A/RGP1/KUP11/RBR1/FAB1B/RHF1A/-/IRX9H/LECRK42/NAS4/BHLH91/SPS2/-/PLA2-DELTA/CER26L/MPK4/-/PGM1/TPLATE/MYB97/MPK6/-/ANAC052/USP/CSI1/UTR1/IPK2A/AGD10/APY6/-/FAX1/AGL65/AGL18/…	108
BP	GO:0006995	cellular response to nitrogen starvation	18|5348	31|18266	0.000775350746261938	0.0106327593911539	AT2G30540/AT3G05630/AT3G06420/AT1G06830/AT3G62960/AT2G47880/AT2G45170/AT5G45900/AT1G29290/AT4G35090/AT5G17290/AT5G38480/AT1G55180/AT4G04620/AT4G15920/AT4G21980/AT3G61710/AT3G15580	GRXS9/PLPZETA2/ATG8H/GRXS11/GRXC14/GRXC13/ATG8E/ATG7/CEP14/CAT2/ATG5/GRF3/PLDALPHA4/ATG8B/SWEET17/APG8A/ATG6/ATG8I	18
BP	GO:0051240	positive regulation of multicellular organismal process	46|5348	104|18266	0.000827528739232605	0.0112849030864066	AT2G43820/AT3G62420/AT3G49720/AT3G44110/AT2G19450/AT2G46590/AT1G77450/AT2G43410/AT2G44080/AT1G19270/AT1G05100/AT1G05010/AT3G54620/AT3G59900/AT2G41230/AT4G14690/AT3G22840/AT2G42400/AT5G41990/AT5G39610/AT3G04060/AT1G22770/AT1G04250/AT5G40490/AT5G11320/AT5G49660/AT4G39850/AT1G07430/AT3G02860/AT4G31820/AT1G26830/AT3G48990/AT4G38130/AT5G62000/AT1G25540/AT4G34540/AT5G60910/AT1G62380/AT2G45210/AT5G08370…	UGT74F2/BZIP53/CGR2/ATJ3/DGAT1/DOF2.5/NAC032/FPA/ARL/DA1/MAPKKK18/ACO4/BZIP25/ARGOS/ORS1/ELIP2/ELIP1/VOZ2/WNK8/NAC92/anac046/GI/IAA17/-/YUC4/CEPR1/PXA1/AIP1/-/NPY1/CUL3A/AAE3/HDA19/ARF2/MED25/PLR3/AGL8/ACO2/SAUR36/AGAL2/BZO2H1/VOZ1/FD/AIL5/-/anac016	46
BP	GO:0048827	phyllome development	165|5348	457|18266	0.000841931902168376	0.0114175320732945	AT4G02380/AT4G25640/AT5G16560/AT1G79280/AT5G08790/AT5G11520/AT1G20780/AT3G49720/AT3G02150/AT5G56030/AT1G17980/AT1G73500/AT5G37600/AT4G33950/AT1G77450/AT1G19300/AT5G62620/AT4G02570/AT4G24972/AT5G53400/AT1G19270/AT1G73590/AT5G16780/AT3G62770/AT4G38630/AT5G13180/AT1G72520/AT3G15540/AT2G35980/AT3G52770/AT2G13790/AT4G03550/AT4G22330/AT1G05100/AT3G15010/AT5G28640/AT5G52310/AT4G01250/AT3G61970/AT1G01030…	SAG21/ATDTX35/KAN1/NUA/NAC081/ASP3/PUB44/CGR2/TCP13/HSP81-2/PAPS1/MKK9/GLN1-1/SRK2E/NAC032/GATL1/GALT6/CUL1/TPD1/BOB1/DA1/PIN1/DOT2/ATG18A/RPN10/NAC083/LOX4/IAA19/NHL10/ZPR3/SERK4/CALS12/ATCES1/MAPKKK18/UBA2C/GIF1/RD29A/WRKY22/NGA2/NGA3/CRF6/CRF5/AFB2/POP2/-/ARF10/NAC053/-/CPR5/PLL5/IBM1/BZIP1/CYCT1-4/NPH4/YLS7/NAC68/UBP15/EID1/XI-K/NAC92/anac046/ATG2/ATG7/SAG20/IAA17/RBR1/YUC4/UPL5/BLI/ENDO1/PAT…	165
BP	GO:0010118	stomatal movement	58|5348	138|18266	0.00091298921047363	0.0122626400500873	AT5G02500/AT1G71010/AT5G56030/AT4G33950/AT3G50360/AT2G47800/AT4G32150/AT1G04120/AT4G24020/AT3G11820/AT5G13750/AT3G11130/AT1G16540/AT5G57050/AT3G58490/AT4G26080/AT3G08590/AT3G51550/AT4G18950/AT4G22330/AT1G05100/AT4G35790/AT1G64060/AT2G17290/AT1G10560/AT1G07000/AT1G25490/AT5G58430/AT1G51140/AT3G11410/AT2G18960/AT3G14270/AT1G66340/AT5G50430/AT4G01370/AT4G33050/AT1G09780/AT2G26300/AT4G34460/AT1G08860…	MED37E/FAB1C/HSP81-2/SRK2E/CML20/ABCC4/VAMP711/ABCC5/NLP7/SYP121/ZIFL1/CHC1/SIR3/ABI2/LPPD/ABI1/-/FER/-/ATCES1/MAPKKK18/PLDDELTA/RBOHF/CPK6/PUB18/ATEXO70B2/PP2AA1/EXO70B1/BHLH122/PP2CA/AHA1/FAB1B/ETR1/UBC33/MPK4/EDA39/PGM1/GPA1/GB1/BON3/SCAB1/AtMYB50/UBC34/NPF4.6/PCAP1/ARAC4/SAG113/UBC32/NHX2/SLAC1/TCTP1/LECRK55/UGT76C2/PARG1/BCA2/CIPK23/PXG3/COI1	58
BP	GO:0006623	protein targeting to vacuole	22|5348	41|18266	0.000914297619465745	0.0122626400500873	AT1G09070/AT5G16830/AT3G53120/AT2G36900/AT3G17440/AT5G06140/AT3G47700/AT5G39510/AT1G48090/AT2G45980/AT4G35870/AT5G50440/AT3G54300/AT1G30900/AT2G35190/AT4G23700/AT5G11710/AT3G61710/AT4G29380/AT1G48760/AT1G26670/AT3G52850	SRC2/SYP21/VPS37-1/MEMB11/NPSN13/SNX1/MAG2/VTI11/-/ATI1/GFS10/MEMB12/VAMP727/VSR6/NPSN11/CHX17/EPSIN1/ATG6/VPS15/DELTA-ADR/VTI12/VSR1	22
BP	GO:0032504	multicellular organism reproduction	65|5348	158|18266	0.000919718902254167	0.0122679444830733	AT4G25640/AT3G62420/AT1G19300/AT5G66730/AT1G29760/AT1G72520/AT5G57800/AT2G46040/AT4G26750/AT5G13200/AT3G54620/AT1G28240/AT5G58070/AT4G02280/AT2G38560/AT3G27490/AT5G48390/AT2G17820/AT5G49450/AT1G20880/AT5G03740/AT4G32320/AT4G19230/AT3G07100/AT4G01370/AT4G26930/AT4G29040/AT1G07430/AT5G13790/AT2G40360/AT1G03060/AT2G22125/AT3G52115/AT2G02970/AT1G33470/AT5G06160/AT1G64110/AT5G62000/AT4G19180/AT1G18450…	ATDTX35/BZIP53/GATL1/ENY/SEI2/LOX4/CER3/-/LIP5/-/BZIP25/-/TIL/SUS3/TFIIS/-/ZIP4/AHK1/BZIP1/-/HDT3/APX6/CYP707A1/ERMO2/MPK4/MYB97/RPT2A/AIP1/AGL15/BOP1/SPI/CSI1/GR1/APY6/-/ATO/-/ARF2/APY7/ARP4/CHR12/SWEET13/-/FLY1/CYCA1-2/-/LOX3/AHP3/RPA1A/ATGSL10/SCRM/FBL17/DCL1/COPT1/BZO2H1/-/COI1/NCED5/RPT2B/-/-/MKK6/SEI3/ATMYB120/PGD2	65
BP	GO:0016032	viral process	31|5348	64|18266	0.000931075360464754	0.0123519291026873	AT5G08790/AT3G07780/AT4G00660/AT5G13180/AT3G02470/AT3G29160/AT1G31280/AT3G22310/AT1G32400/AT5G24590/AT4G24280/AT3G60600/AT3G12280/AT5G04430/AT5G64960/AT5G45190/AT5G39510/AT4G20260/AT4G21790/AT1G32230/AT1G75950/AT3G43300/AT1G32370/AT5G04890/AT5G37660/AT2G23350/AT5G03160/AT4G34110/AT5G48160/AT4G18710/AT3G47690	NAC081/OBE1/RH8/NAC083/SAMDC1/KIN11/AGO2/RH9/TOM2A/NAC091/HSP70-6/PVA11/RBR1/BTR1/CDKC-2/-/VTI11/PCAP1/TOM1/RCD1/SKP1A/ATMIN7/TOM2B/RTM2/CRRSP60/PAB4/P58IPK/PAB2/OBE2/ASK7/EB1A	31
BP	GO:0061025	membrane fusion	34|5348	72|18266	0.000956244512722442	0.0126172586786783	AT4G32150/AT3G11820/AT3G52400/AT3G24350/AT5G16830/AT1G11890/AT2G36900/AT2G33120/AT5G61210/AT4G02195/AT1G15880/AT3G17440/AT4G15410/AT1G77890/AT1G79590/AT1G04750/AT3G21660/AT4G17730/AT1G16240/AT3G05710/AT5G08080/AT5G39510/AT5G05760/AT4G14455/AT5G50440/AT3G54300/AT3G13870/AT3G09740/AT2G35190/AT3G52140/AT1G27700/AT1G26670/AT5G48030/AT3G02360	VAMP711/SYP121/SYP122/SYP32/SYP21/SEC22/MEMB11/SAR1/SNAP33/SYP42/GOS11/NPSN13/PUX5/-/SYP52/VAMP721/-/SYP23/SYP51/SYP43/SYP132/VTI11/SYP31/BET12/MEMB12/VAMP727/RHD3/SYP71/NPSN11/-/-/VTI12/GFA2/PGD2	34
BP	GO:0048589	developmental growth	144|5348	394|18266	0.000991305128426281	0.0129864471141642	AT3G03110/AT1G63530/AT5G17020/AT1G67360/AT3G49110/AT4G17530/AT2G37540/AT2G47000/AT5G47200/AT5G47370/AT1G78420/AT2G41630/AT3G49720/AT2G25180/AT1G35670/AT3G49120/AT4G25350/AT2G44080/AT3G51460/AT3G20630/AT5G53400/AT3G08970/AT2G36850/AT5G09810/AT4G21323/AT1G19270/AT3G05580/AT3G57550/AT4G38630/AT4G30160/AT1G21210/AT1G74380/AT4G17615/AT3G01040/AT5G54380/AT3G52770/AT4G02350/AT5G13010/AT1G27730/AT4G08500…	XPO1B/-/XPO1/-/PER33/RABD2C/-/ABCB4/RABD2B/HAT2/DA2/TFIIB1/CGR2/ARR12/CPK11/PER34/PHO1-H4/ARL/SAC7/UBP14/BOB1/ERDJ3A/CALS10/ACT7/-/DA1/TOPP9/AGK2/RPN10/VLN4/WAK4/XXT5/CBL1/GAUT13/THE1/ZPR3/SEC15B/CUV/ZAT10/MEKK1/ACT2/ECI2/MUR1/CDC48A/BAM3/BIL4/ARGOS/POP2/ARF10/GDPDL3/MUR3/ORS1/-/PIP5K5/GAUT14/EYE/CSLD2/-/CPK17/-/M3KE1/XTH4/PATL1/ATEXO70A1/CLC-D/MOB1A/GASA1/TOR1L1/SAUR10/ELF6/XI-K/ECH/PI4KB1/POT1/…	144
BP	GO:0044403	symbiont process	41|5348	91|18266	0.00099486505954474	0.0129864471141642	AT5G08790/AT3G49110/AT3G49120/AT5G45110/AT3G07780/AT4G19660/AT4G00660/AT5G13180/AT3G02470/AT4G20910/AT3G29160/AT1G31280/AT2G39660/AT3G22310/AT1G32400/AT5G24590/AT3G09830/AT4G24280/AT3G60600/AT3G12280/AT5G04430/AT1G09270/AT5G64960/AT5G45190/AT5G39510/AT4G20260/AT4G21790/AT1G32230/AT1G75950/AT3G43300/AT1G32370/AT1G61380/AT5G04890/AT5G37660/AT2G23350/AT5G03160/AT1G01040/AT4G34110/AT5G48160/AT4G18710…	NAC081/PER33/PER34/NPR3/OBE1/NPR4/RH8/NAC083/SAMDC1/HEN1/KIN11/AGO2/BIK1/RH9/TOM2A/NAC091/PCRK1/HSP70-6/PVA11/RBR1/BTR1/IMPA4/CDKC-2/-/VTI11/PCAP1/TOM1/RCD1/SKP1A/ATMIN7/TOM2B/SD129/RTM2/CRRSP60/PAB4/P58IPK/DCL1/PAB2/OBE2/ASK7/EB1A	41
BP	GO:0032984	protein-containing complex disassembly	38|5348	83|18266	0.00103626063664267	0.0134548522023658	AT1G69410/AT2G31200/AT5G59890/AT1G75310/AT2G42330/AT1G11400/AT5G03340/AT4G30160/AT1G18070/AT2G16700/AT3G53230/AT3G09840/AT1G61210/AT3G05530/AT3G46000/AT3G57410/AT3G56190/AT3G46010/AT5G47880/AT4G00680/AT3G16630/AT1G21660/AT2G41740/AT1G12920/AT2G01330/AT1G17070/AT4G20260/AT4G12780/AT4G12770/AT3G16640/AT5G59880/AT4G19210/AT4G04910/AT4G27650/AT1G26630/AT1G76030/AT3G25500/AT5G23430	ELF5A-3/ADF6/ADF4/AUL1/STIPL2/PYM/CDC48E/VLN4/-/ADF5/CDC48D/CDC48A/-/RPT5A/ADF2/VLN3/ASNAP2/ADF1/ERF1-1/ADF8/KIN13A/-/VLN2/ERF1-2/AIP1-1/STIPL1/PCAP1/AUXI1/-/TCTP1/ADF3/ABCE2/NSF/PEL1/ELF5A-2/VHA-B1/FH1/-	38
BP	GO:0002237	response to molecule of bacterial origin	19|5348	34|18266	0.00105887437709733	0.0136296806908006	AT3G21630/AT3G05360/AT1G80840/AT3G50930/AT3G59280/AT1G73805/AT1G07000/AT5G24590/AT1G79550/AT4G31800/AT1G51800/AT1G66340/AT5G18520/AT5G26920/AT3G10490/AT4G20260/AT2G23770/AT1G61380/AT5G42950	CERK1/RLP30/WRKY40/HSR4/PAM16L2/SARD1/ATEXO70B2/NAC091/PGK3/WRKY18/IOS1/ETR1/-/CBP60G/ANAC052/PCAP1/LYK4/SD129/-	19
BP	GO:0048609	multicellular organismal reproductive process	63|5348	153|18266	0.00106268570281217	0.0136296806908006	AT4G25640/AT3G62420/AT5G66730/AT1G29760/AT1G72520/AT5G57800/AT2G46040/AT4G26750/AT5G13200/AT3G54620/AT1G28240/AT5G58070/AT4G02280/AT2G38560/AT3G27490/AT5G48390/AT2G17820/AT5G49450/AT1G20880/AT5G03740/AT4G32320/AT4G19230/AT3G07100/AT4G01370/AT4G26930/AT4G29040/AT1G07430/AT5G13790/AT2G40360/AT1G03060/AT2G22125/AT3G52115/AT2G02970/AT1G33470/AT5G06160/AT1G64110/AT5G62000/AT4G19180/AT1G18450/AT3G06010…	ATDTX35/BZIP53/ENY/SEI2/LOX4/CER3/-/LIP5/-/BZIP25/-/TIL/SUS3/TFIIS/-/ZIP4/AHK1/BZIP1/-/HDT3/APX6/CYP707A1/ERMO2/MPK4/MYB97/RPT2A/AIP1/AGL15/BOP1/SPI/CSI1/GR1/APY6/-/ATO/-/ARF2/APY7/ARP4/CHR12/SWEET13/-/FLY1/CYCA1-2/-/LOX3/AHP3/RPA1A/ATGSL10/SCRM/FBL17/DCL1/COPT1/BZO2H1/-/COI1/NCED5/RPT2B/-/-/MKK6/SEI3/ATMYB120	63
BP	GO:0048878	chemical homeostasis	132|5348	358|18266	0.00106647644897293	0.0136296806908006	AT3G47420/AT4G27260/AT4G24160/AT1G80660/AT2G23170/AT2G17500/AT3G02040/AT3G13400/AT4G10040/AT1G22840/AT1G01140/AT1G51070/AT5G24030/AT4G00900/AT4G16760/AT1G14740/AT3G17790/AT3G13320/AT3G06690/AT1G04120/AT3G56240/AT1G76160/AT3G18290/AT1G07670/AT1G07810/AT1G73590/AT3G07700/AT3G25910/AT5G65110/AT4G27970/AT4G16370/AT4G22330/AT2G23150/AT1G78310/AT2G19860/AT3G15880/AT5G58070/AT4G08230/AT5G17450/AT1G64060…	ATPS3/GH3.5/-/AHA9/GH3.3/PILS5/GDPD1/sks13/CYTC-2/CYTC-1/CIPK9/bHLH115/SLAH3/ECA2/ACX1/OBE3/PAP17/CAX2/-/ABCC5/CCH/sks5/BTS/ECA4/ECA1/PIN1/-/-/ACX2/SLAH2/ATOPT3/ATCES1/NRAMP3/VQ9/HXK2/WSIP2/TIL/-/HIPP21/RBOHF/IRT3/CYP707A4/PDR2/AHK4/NPF3.1/IP5P15/ZAT6/BZIP1/FREE1/-/SHM7/PIN5/HHO2/-/-/PLC3/AHA1/ATCBL3/HKL1/UBC24/-/sks17/CBSDUF6/GH3.17/-/BTR1/LAC17/RBOHD/PHR1/CAT2/SNX1/MYB62/CHX21/CCX3/FBL15/YDK1/L…	132
BP	GO:0016311	dephosphorylation	127|5348	343|18266	0.00109317944460573	0.0138981824181385	AT4G22590/AT5G65140/AT1G72770/AT4G18010/AT1G68410/AT4G31860/AT4G03960/AT3G12620/AT2G32960/AT1G18030/AT3G02800/AT5G04540/AT1G18480/AT5G11860/AT3G17790/AT4G33920/AT3G51460/AT5G46410/AT1G17720/AT3G02750/AT3G05580/AT5G57050/AT3G52340/AT4G26080/AT2G25620/AT5G44090/AT2G16430/AT5G07740/AT5G54390/AT1G22280/AT1G47380/AT4G18140/AT3G06270/AT3G17250/AT1G05000/AT2G01180/AT3G50520/AT5G66210/AT3G58500/AT3G55960…	TPPG/TPPJ/HAB1/IP5P2/-/-/DSP4/PP2C38/DSP2/-/DSP3/MTM2/SLP2/SSP5/PAP17/-/SAC7/SSP4/PP2AB2/-/TOPP9/ABI2/SPP2/ABI1/AtDBP1/-/PAP10/-/AHL/PAPP2C/-/SSP4b/-/-/-/ATPAP1/-/CPK28/PP2A4/-/TPPA/IP5P11/AHK4/TPS10/PP2A1/PYL5/-/PP2AA2/PP2C27/-/PLL5/IP5P15/TH2/-/PP2C6/-/ATGPAT3/-/-/INH3/PP2AA1/B'BETA/-/TPPF/BSL2/-/PP2CA/PS2/TOPP1/PYL4/-/-/IP5P10/-/-/PP2A2/TOPP2/FYPP1/BSL3/TPPD/TOPP8/GPAT2/I-2/-/FYPP3/TPS11/AIP1/…	127
BP	GO:0055083	monovalent inorganic anion homeostasis	12|5348	18|18266	0.00112066256943563	0.0140463888018324	AT3G47420/AT3G02040/AT3G17790/AT5G58070/AT5G04340/AT1G68670/AT2G33770/AT1G63010/AT1G68320/AT1G30450/AT4G17550/AT3G51860	ATPS3/GDPD1/PAP17/TIL/ZAT6/HHO2/UBC24/-/MYB62/CCC1/-/CAX3	12
BP	GO:0072505	divalent inorganic anion homeostasis	12|5348	18|18266	0.00112066256943563	0.0140463888018324	AT3G47420/AT3G02040/AT3G17790/AT5G04340/AT1G36370/AT1G68670/AT2G33770/AT1G63010/AT4G28610/AT1G68320/AT4G17550/AT3G51860	ATPS3/GDPD1/PAP17/ZAT6/SHM7/HHO2/UBC24/-/PHR1/MYB62/-/CAX3	12
BP	GO:0009060	aerobic respiration	39|5348	86|18266	0.00112209988380062	0.0140463888018324	AT3G22370/AT4G10040/AT1G22840/AT3G55410/AT5G50210/AT2G44350/AT5G66760/AT5G03290/AT3G09810/AT4G26970/AT5G55070/AT3G15020/AT5G51060/AT5G25450/AT5G15090/AT5G08300/AT2G05710/AT4G26910/AT3G27380/AT3G14940/AT5G51040/AT3G58750/ATMG01360/AT5G43330/AT2G47510/AT1G32350/AT5G11770/AT3G47520/ATMG01120/AT4G01100/AT1G53310/AT5G54950/ATCG00430/AT3G52730/AT3G02090/ATCG01100/AT4G03240/AT4G37830/AT5G40650	AOX1A/CYTC-2/CYTC-1/-/QS/CSY4/SDH1-1/IDH5/IDH6/ACO2/-/mMDH2/RBOHC/QCR7-2/VDAC3/-/ACO3/-/SDH2-1/PPC3/-/CSY2/COX1/MDH2/FUM1/AOX3/-/MDH/NAD1B/ADNT1/PPC1/-/NDHK/-/MPPBETA/NDHA/FH/-/SDH2-2	39
BP	GO:0051261	protein depolymerization	23|5348	44|18266	0.00113342957111515	0.0140525427060192	AT2G31200/AT5G59890/AT1G75310/AT4G30160/AT2G16700/AT1G61210/AT3G05530/AT3G46000/AT3G57410/AT3G46010/AT4G00680/AT3G16630/AT1G21660/AT2G41740/AT2G01330/AT4G20260/AT4G12780/AT4G12770/AT3G16640/AT5G59880/AT1G76030/AT3G25500/AT5G23430	ADF6/ADF4/AUL1/VLN4/ADF5/-/RPT5A/ADF2/VLN3/ADF1/ADF8/KIN13A/-/VLN2/AIP1-1/PCAP1/AUXI1/-/TCTP1/ADF3/VHA-B1/FH1/-	23
BP	GO:0050801	ion homeostasis	96|5348	250|18266	0.00113410524911339	0.0140525427060192	AT3G47420/AT4G24160/AT1G80660/AT3G02040/AT3G13400/AT4G10040/AT1G22840/AT1G01140/AT1G51070/AT5G24030/AT4G00900/AT1G14740/AT3G17790/AT3G13320/AT1G04120/AT3G56240/AT1G76160/AT3G18290/AT1G07670/AT1G07810/AT3G07700/AT3G25910/AT4G27970/AT4G16370/AT2G23150/AT1G78310/AT3G15880/AT5G58070/AT4G08230/AT5G17450/AT1G60960/AT5G23630/AT1G68570/AT5G04340/AT1G20110/AT5G66650/AT1G36370/AT1G68670/AT1G29060/AT1G57610…	ATPS3/-/AHA9/GDPD1/sks13/CYTC-2/CYTC-1/CIPK9/bHLH115/SLAH3/ECA2/OBE3/PAP17/CAX2/ABCC5/CCH/sks5/BTS/ECA4/ECA1/-/-/SLAH2/ATOPT3/NRAMP3/VQ9/WSIP2/TIL/-/HIPP21/IRT3/PDR2/NPF3.1/ZAT6/FREE1/-/SHM7/HHO2/-/-/PLC3/AHA1/ATCBL3/UBC24/sks17/CBSDUF6/-/LAC17/PHR1/CAT2/MYB62/CHX21/CCX3/LAC8/NCL/BHLH101/CHX4/CCC1/-/-/BOR2/LAC11/VHA-A3/NHX4/BHLH47/SPL7/-/NHX2/-/ACA11/SLAC1/-/FER2/ISU1/AHA5/-/VHA-D1/SKD1/GLR1.1/GA…	96
BP	GO:0090174	organelle membrane fusion	28|5348	57|18266	0.00123058284630737	0.0151709733729106	AT4G32150/AT3G11820/AT3G52400/AT3G24350/AT5G16830/AT1G11890/AT2G36900/AT2G33120/AT4G02195/AT1G15880/AT3G17440/AT1G77890/AT1G79590/AT1G04750/AT4G17730/AT1G16240/AT3G05710/AT5G08080/AT5G39510/AT5G05760/AT5G50440/AT3G54300/AT3G13870/AT3G09740/AT2G35190/AT1G27700/AT1G26670/AT5G48030	VAMP711/SYP121/SYP122/SYP32/SYP21/SEC22/MEMB11/SAR1/SYP42/GOS11/NPSN13/-/SYP52/VAMP721/SYP23/SYP51/SYP43/SYP132/VTI11/SYP31/MEMB12/VAMP727/RHD3/SYP71/NPSN11/-/VTI12/GFA2	28
BP	GO:0033962	cytoplasmic mRNA processing body assembly	11|5348	16|18266	0.00124708964583258	0.0152972152034037	AT3G14010/AT4G00660/AT1G54170/AT5G27720/AT4G26990/AT3G22270/AT1G76860/AT1G79090/AT1G03060/AT4G14990/AT5G45330	CID4/RH8/CID3/LSM4/-/PAT1H1/LSM3B/PAT1/SPI/PAT1H2/DCP5-L	11
BP	GO:0048587	regulation of short-day photoperiodism, flowering	8|5348	10|18266	0.00132782046411701	0.0162060487645481	AT5G24655/AT1G69570/AT5G04240/AT5G40490/AT4G30200/AT5G13790/AT3G57390/AT1G09730	LSU4/CDF5/ELF6/-/VIL2/AGL15/AGL18/-	8
BP	GO:0009932	cell tip growth	58|5348	140|18266	0.00138044558289093	0.0167645157603819	AT3G03110/AT1G63530/AT5G17020/AT4G17530/AT2G37540/AT5G47200/AT2G41630/AT1G35670/AT3G51460/AT3G08970/AT4G21323/AT3G05580/AT4G17615/AT3G01040/AT4G02350/AT3G18780/AT3G09840/AT3G22200/AT4G26690/AT2G41210/AT5G15470/AT4G02650/AT5G12180/AT1G72150/AT5G20490/AT5G64070/AT2G30070/AT1G70140/AT1G64980/AT1G56430/AT5G13990/AT5G20350/AT4G29470/AT5G27840/AT4G26930/AT3G56950/AT2G33460/AT2G45160/AT5G07370/AT2G21480…	XPO1B/-/XPO1/RABD2C/-/RABD2B/TFIIB1/CPK11/SAC7/ERDJ3A/-/TOPP9/CBL1/GAUT13/SEC15B/ACT2/CDC48A/POP2/GDPDL3/PIP5K5/GAUT14/-/CPK17/PATL1/XI-K/PI4KB1/POT1/FH8/-/NAS4/ATEXO70C2/PAT24/PLA2-DELTA/TOPP8/MYB97/SIP2;1/RIC1/SCL27/IPK2A/-/ARAC4/AGL65/ACT8/KIP/TCTP1/KLCR2/-/HLB1/ALA7/RHD3/PLA2-GAMMA/ATGSL10/PMEI2/MIRO1/RIC4/SCL6/ATMYB120/ALA6	58
BP	GO:0032989	cellular component morphogenesis	138|5348	379|18266	0.00147261699652532	0.0177953370718728	AT3G03110/AT1G63530/AT5G17020/AT3G49110/AT4G17530/AT2G37540/AT5G47200/AT5G63370/AT5G47370/AT2G41630/AT3G49720/AT1G35670/AT3G49120/AT2G39350/AT3G59530/AT3G51460/AT5G22220/AT3G08970/AT2G36850/AT4G20780/AT4G21323/AT3G05580/AT1G21210/AT4G17615/AT3G01040/AT5G54380/AT4G02350/AT3G12400/AT4G03550/AT3G18780/AT3G51160/AT3G09840/AT3G63310/AT3G22200/AT4G26690/AT2G20370/AT2G41210/AT5G15470/AT5G51430/AT5G64930…	XPO1B/-/XPO1/PER33/RABD2C/-/RABD2B/CDKG1/HAT2/TFIIB1/CGR2/CPK11/PER34/ABCG1/SSL13/SAC7/E2FB/ERDJ3A/CALS10/CML42/-/TOPP9/WAK4/CBL1/GAUT13/THE1/SEC15B/ELC/CALS12/ACT2/MUR1/CDC48A/BIL4/POP2/GDPDL3/MUR3/PIP5K5/GAUT14/EYE/CPR5/GIS3/-/CPK17/-/M3KE1/XTH4/PATL1/CYCT1-4/E2FC/-/ATEXO70A1/CLC-D/DRP1A/GASA1/TOR1L1/SAUR10/CALS6/ELF6/XI-K/ECH/PI4KB1/POT1/RBR1/FH8/BLI/CSP3/-/ASF1A/IRX9H/NAS4/KOR/ATEXO70C2/PAT24…	138
BP	GO:0006458	'de novo' protein folding	27|5348	55|18266	0.00151244173789202	0.0181832165137968	AT5G02500/AT5G02490/AT3G09440/AT4G37910/AT4G28480/AT3G12580/AT5G09590/AT3G23990/AT5G42020/AT1G14980/AT2G20560/AT5G28540/AT5G49910/AT4G24280/AT4G02450/AT4G22670/AT2G32120/AT3G13470/AT5G20720/AT2G22360/AT3G47940/AT5G05750/AT3G57340/AT3G13860/AT5G18820/AT3G60210/AT5G48030	MED37E/MED37D/HSP70-3/HSP70-9/-/MED37C/HSP70-10/CPN60/BIP/CPN10/-/MED37A/HSP70-7/HSP70-6/P23-1/AtHip1/HSP70-8/CPN60B2/CPN20/DJA6/-/-/-/HSP60-3A/CPN60A2/CPN10-1/GFA2	27
BP	GO:0061024	membrane organization	95|5348	249|18266	0.00151961334240661	0.0181832165137968	AT3G12740/AT3G52190/AT5G25250/AT2G25430/AT5G58770/AT5G47180/AT5G35200/AT4G39670/AT3G25610/AT5G04930/AT4G32150/AT3G11820/AT3G52400/AT1G79450/AT2G06530/AT3G10650/AT4G29160/AT3G24350/AT5G16830/AT2G01600/AT1G11890/AT5G09260/AT2G30440/AT2G36900/AT2G33120/AT5G61210/AT4G02650/AT1G68110/AT1G59820/AT4G02195/AT1G06870/AT5G47480/AT1G15880/AT4G14160/AT1G20110/AT3G17440/AT5G40930/AT4G15410/AT1G77890/AT1G51270…	ALIS1/PHF1/FLOT1/-/-/PVA21/-/-/ALA10/ALA1/VAMP711/SYP121/SYP122/ALIS5/VPS2.1/NUP1/VPS32.2/SYP32/SYP21/-/SEC22/VPS20.2/TPP1/MEMB11/SAR1/SNAP33/-/-/ALA3/SYP42/TPP2/MAG5/GOS11/-/FREE1/NPSN13/TOM20-4/PUX5/-/-/-/ALA5/PVA11/SYP52/VAMP721/-/AGD9/PVA41/-/SYP23/-/PVA12/SYP51/STL2P/GPA1/SYP43/COR15A/SYP132/VTI11/SAR1B/-/ALIS3/AGD10/FTSH6/SYP31/-/-/BET12/ARV1/ALA4/MEMB12/AGD8/NUP155/VAMP727/emb1303/ALA2/SEC…	95
BP	GO:0015698	inorganic anion transport	49|5348	115|18266	0.00154580281873221	0.0184063642952455	AT3G52190/AT1G69870/AT5G51050/AT1G35350/AT5G24030/AT4G25350/AT2G22500/AT1G26730/AT5G14040/AT5G61810/AT2G38940/AT5G13550/AT3G45650/AT2G01830/AT5G09470/AT5G14570/AT5G26240/AT3G18440/AT5G15090/AT1G68740/AT2G33770/AT1G72180/AT1G63010/AT3G48850/AT5G67500/AT2G41705/AT5G49660/AT1G30400/AT5G44070/AT1G43700/AT1G27080/AT5G50200/AT1G29290/AT5G10180/AT3G21670/AT3G15990/AT1G30450/AT3G51895/AT3G62270/AT4G24570…	PHF1/NPF2.13/-/PHO1-H8/SLAH3/PHO1-H4/PUMP5/PHO1-H7/MPT3/-/PHT1-4/SULTR4;1/NAXT1/AHK4/PUMP6/NRT2.7/CLC-D/ALMT9/VDAC3/PHO1-H1/UBC24/CEPR2/-/MPT2/VDAC2/-/CEPR1/ABCC1/PCS1/VIP1/NPF2.12/NRT3.1/CEP14/SULTR2;1/NPF6.4/SULTR3;4/CCC1/SULTR3;1/BOR2/PUMP4/SLAC1/PHO1/NIP6-1/NPF7.2/ATL80/-/NPF2.5/VDAC4/NRT2.6	49
BP	GO:0051084	'de novo' posttranslational protein folding	23|5348	45|18266	0.00168173429895269	0.0198314658151861	AT5G02500/AT5G02490/AT3G09440/AT4G37910/AT4G28480/AT3G12580/AT5G09590/AT5G42020/AT1G14980/AT2G20560/AT5G28540/AT5G49910/AT4G24280/AT4G02450/AT4G22670/AT2G32120/AT5G20720/AT2G22360/AT3G47940/AT5G05750/AT3G57340/AT3G60210/AT5G48030	MED37E/MED37D/HSP70-3/HSP70-9/-/MED37C/HSP70-10/BIP/CPN10/-/MED37A/HSP70-7/HSP70-6/P23-1/AtHip1/HSP70-8/CPN20/DJA6/-/-/-/CPN10-1/GFA2	23
BP	GO:0051085	chaperone cofactor-dependent protein refolding	23|5348	45|18266	0.00168173429895269	0.0198314658151861	AT5G02500/AT5G02490/AT3G09440/AT4G37910/AT4G28480/AT3G12580/AT5G09590/AT5G42020/AT1G14980/AT2G20560/AT5G28540/AT5G49910/AT4G24280/AT4G02450/AT4G22670/AT2G32120/AT5G20720/AT2G22360/AT3G47940/AT5G05750/AT3G57340/AT3G60210/AT5G48030	MED37E/MED37D/HSP70-3/HSP70-9/-/MED37C/HSP70-10/BIP/CPN10/-/MED37A/HSP70-7/HSP70-6/P23-1/AtHip1/HSP70-8/CPN20/DJA6/-/-/-/CPN10-1/GFA2	23
BP	GO:0006906	vesicle fusion	26|5348	53|18266	0.00185984481356321	0.0217233638606048	AT4G32150/AT3G11820/AT3G52400/AT3G24350/AT5G16830/AT1G11890/AT2G36900/AT2G33120/AT4G02195/AT1G15880/AT3G17440/AT1G77890/AT1G79590/AT1G04750/AT4G17730/AT1G16240/AT3G05710/AT5G08080/AT5G39510/AT5G05760/AT5G50440/AT3G54300/AT3G09740/AT2G35190/AT1G27700/AT1G26670	VAMP711/SYP121/SYP122/SYP32/SYP21/SEC22/MEMB11/SAR1/SYP42/GOS11/NPSN13/-/SYP52/VAMP721/SYP23/SYP51/SYP43/SYP132/VTI11/SYP31/MEMB12/VAMP727/SYP71/NPSN11/-/VTI12	26
BP	GO:0009968	negative regulation of signal transduction	43|5348	99|18266	0.00185996847475067	0.0217233638606048	AT1G75340/AT1G01720/AT1G15670/AT2G45000/AT5G64750/AT3G02140/AT1G50640/AT5G66070/AT5G01810/AT5G57050/AT4G26080/AT3G51550/AT3G15210/AT2G22430/AT5G41560/AT1G80440/AT3G15880/AT5G20910/AT1G19770/AT3G11410/AT1G51800/AT4G02450/AT1G66340/AT1G10430/AT2G39550/AT2G26300/AT1G07430/AT4G34460/AT3G11540/AT1G04310/AT1G02100/AT5G20720/AT3G21650/AT5G22090/AT5G59220/AT1G77220/AT2G41940/AT3G59940/AT2G25490/AT5G20270…	CG1/NAC002/-/NUP62/ABR1/AFP4/ERF3/-/CIPK15/ABI2/ABI1/FER/ERF4/ATHB-6/-/-/WSIP2/AIP2/PUP14/PP2CA/IOS1/P23-1/ETR1/PP2A2/GGB/GPA1/AIP1/GB1/SPY/ERS2/LCMT1/CPN20/B'ZETA/-/SAG113/-/ZFP8/SKIP20/EBF1/HHP1/RGS1/EBF2/ASK7	43
BP	GO:0045333	cellular respiration	55|5348	133|18266	0.00189716566166419	0.0220522922862966	AT3G22370/AT2G36220/AT4G10040/AT1G22840/AT2G41730/AT3G55410/AT5G50210/AT2G44350/AT5G66760/AT5G03290/AT5G08530/AT3G09810/AT4G26970/AT3G44190/ATMG00650/AT5G55070/AT3G15020/AT5G51060/AT5G25450/AT5G15090/AT5G08300/AT2G05710/AT4G26910/AT3G27380/AT3G14940/AT5G51040/AT3G10370/AT1G05575/AT3G58750/ATMG01360/ATCG01050/AT5G13440/AT5G43330/AT2G47510/ATCG00720/AT1G32350/AT5G11770/AT5G13430/AT2G44520/AT3G47520…	AOX1A/-/CYTC-2/CYTC-1/-/-/QS/CSY4/SDH1-1/IDH5/CI51/IDH6/ACO2/-/NAD4L/-/mMDH2/RBOHC/QCR7-2/VDAC3/-/ACO3/-/SDH2-1/PPC3/-/SDP6/-/CSY2/COX1/NDHD/UCR1-2/MDH2/FUM1/PETB/AOX3/-/UCR1-1/COX10/MDH/NAD1B/ADNT1/PPC1/-/NDHK/-/-/-/MPPBETA/NDHA/FH/-/-/SDH2-2/NAD5A	55
BP	GO:0000902	cell morphogenesis	129|5348	354|18266	0.00198846308461864	0.023003973410209	AT3G03110/AT1G63530/AT5G17020/AT3G49110/AT4G17530/AT2G37540/AT5G47200/AT5G47370/AT2G41630/AT3G49720/AT1G35670/AT3G49120/AT3G51460/AT5G22220/AT3G08970/AT2G36850/AT4G20780/AT4G21323/AT3G05580/AT1G21210/AT4G17615/AT3G01040/AT5G54380/AT4G02350/AT3G12400/AT4G03550/AT3G18780/AT3G51160/AT3G09840/AT3G63310/AT3G22200/AT4G26690/AT2G20370/AT2G41210/AT5G15470/AT5G51430/AT5G64930/AT1G68360/AT4G02650/AT5G12180…	XPO1B/-/XPO1/PER33/RABD2C/-/RABD2B/HAT2/TFIIB1/CGR2/CPK11/PER34/SAC7/E2FB/ERDJ3A/CALS10/CML42/-/TOPP9/WAK4/CBL1/GAUT13/THE1/SEC15B/ELC/CALS12/ACT2/MUR1/CDC48A/BIL4/POP2/GDPDL3/MUR3/PIP5K5/GAUT14/EYE/CPR5/GIS3/-/CPK17/-/M3KE1/XTH4/PATL1/CYCT1-4/E2FC/-/ATEXO70A1/CLC-D/DRP1A/GASA1/TOR1L1/SAUR10/CALS6/ELF6/XI-K/ECH/PI4KB1/POT1/RBR1/FH8/BLI/CSP3/-/ASF1A/NAS4/KOR/ATEXO70C2/PAT24/CHR11/PLA2-DELTA/TOPP8/…	129
BP	GO:0048588	developmental cell growth	67|5348	168|18266	0.00201050779199255	0.0231492901898765	AT3G03110/AT1G63530/AT5G17020/AT4G17530/AT2G37540/AT2G47000/AT5G47200/AT2G41630/AT1G35670/AT3G51460/AT3G20630/AT3G08970/AT5G09810/AT4G21323/AT3G05580/AT4G38630/AT4G30160/AT1G74380/AT4G17615/AT3G01040/AT4G02350/AT5G13010/AT3G18780/AT4G14430/AT3G09840/AT3G22200/AT2G41210/AT5G15470/AT5G16910/AT4G02650/AT5G12180/AT1G72150/AT5G20490/AT5G64070/AT1G04160/AT1G64980/AT1G56430/AT5G13990/AT4G29470/AT5G27840…	XPO1B/-/XPO1/RABD2C/-/ABCB4/RABD2B/TFIIB1/CPK11/SAC7/UBP14/ERDJ3A/ACT7/-/TOPP9/RPN10/VLN4/XXT5/CBL1/GAUT13/SEC15B/CUV/ACT2/ECI2/CDC48A/POP2/PIP5K5/GAUT14/CSLD2/-/CPK17/PATL1/XI-K/PI4KB1/XI-B/-/NAS4/ATEXO70C2/PLA2-DELTA/TOPP8/MYB97/SIP2;1/RIC1/SCL27/PAT04/IPK2A/-/ARAC4/AGL65/ACT8/KIP/TCTP1/KLCR2/-/-/HLB1/ALA7/PLA2-GAMMA/MYA2/PID/ATGSL10/PMEI2/MIRO1/RIC4/SCL6/ATMYB120/ALA6	67
BP	GO:0051049	regulation of transport	59|5348	145|18266	0.00209318161225119	0.0239880578192731	AT3G03110/AT5G17020/AT5G56750/AT3G52190/AT5G41790/AT5G61010/AT1G01140/AT3G05630/AT1G35670/AT4G33950/AT4G27500/AT2G19620/AT3G03830/AT5G20480/AT5G64770/AT4G26750/AT3G59280/AT1G63900/AT2G17290/AT3G46060/AT3G17611/AT1G47400/AT1G53110/AT1G47395/AT5G03520/AT5G47480/AT1G15880/AT4G14160/AT5G26240/AT3G11410/AT4G02450/AT2G33770/AT5G05190/AT3G47700/AT2G01470/AT4G16144/AT5G24920/AT1G03060/AT1G56330/AT3G15340…	XPO1B/XPO1/NDL1/PHF1/CIP1/ATEXO70E2/CIPK9/PLPZETA2/CPK11/SRK2E/PPI1/NDL3/SAUR28/EFR/RGF9/LIP5/PAM16L2/SP1/CPK6/RABE1C/RBL14/-/PPI4/-/RABE1D/MAG5/GOS11/-/CLC-D/PP2CA/P23-1/UBC24/EDR4/MAG2/STL2P/AMSH3/GDU5/SPI/SAR1B/PPI2/AHK3/AUXI1/GDU1/AGL62/ARF2/-/GORK/-/MEMB12/OEP24A/CPP1/-/KAT1/ATL80/-/SAUR19/RIC4/FLS2/ASK7	59
BP	GO:0048768	root hair cell tip growth	12|5348	19|18266	0.00223288169969353	0.025469459013794	AT3G51460/AT3G05580/AT3G18780/AT5G20490/AT5G64070/AT5G27840/AT2G45160/AT1G49240/AT5G49680/AT3G16640/AT5G41950/AT4G00150	SAC7/TOPP9/ACT2/XI-K/PI4KB1/TOPP8/SCL27/ACT8/KIP/TCTP1/HLB1/SCL6	12
BP	GO:0002229	defense response to oomycetes	34|5348	75|18266	0.00227947494552118	0.0258799922884521	AT1G15520/AT5G60270/AT1G56510/AT2G37710/AT5G24660/AT4G33430/AT5G60280/AT3G59750/AT4G04960/AT2G32800/AT5G60310/AT3G59280/AT5G24400/AT1G73805/AT5G65600/AT3G55550/AT1G07000/AT4G02410/AT1G51800/AT3G53810/AT5G26920/AT3G23550/AT3G45440/AT1G15530/AT5G60320/AT3G59700/AT3G59740/AT5G60300/AT5G42950/AT2G22330/AT5G19380/AT5G50780/AT4G24970/AT5G56580	ABCG40/LECRK17/ADR2/LECRK41/LSU2/BAK1/LECRK18/LECRK58/LECRK71/LECRKS2/LECRK110/PAM16L2/PGL3/SARD1/LECRK92/LECRKS4/ATEXO70B2/LECRK43/IOS1/LECRK42/CBP60G/DTX18/-/LECRKS1/LECRK111/LECRK55/LECRK57/LECRK19/-/CYP79B3/CLT1/-/MORC7/MKK6	34
BP	GO:0009593	detection of chemical stimulus	15|5348	26|18266	0.00231942193277299	0.0262116154532355	AT3G21630/AT3G05360/AT1G05010/AT4G32040/AT5G37780/AT4G26570/AT1G66340/AT3G43810/AT5G25220/AT3G51920/AT4G26560/AT1G61380/AT1G62380/AT5G60410/AT4G18710	CERK1/RLP30/ACO4/KNAT5/CAM1/ATCBL3/ETR1/CAM7/KNAT3/CML9/CBL7/SD129/ACO2/ATSIZ1/ASK7	15
BP	GO:0043624	cellular protein complex disassembly	31|5348	67|18266	0.00235812882027874	0.0265262324898636	AT1G69410/AT2G31200/AT5G59890/AT1G75310/AT4G30160/AT1G18070/AT2G16700/AT1G61210/AT3G05530/AT3G46000/AT3G57410/AT3G56190/AT3G46010/AT5G47880/AT4G00680/AT3G16630/AT1G21660/AT2G41740/AT1G12920/AT2G01330/AT4G20260/AT4G12780/AT4G12770/AT3G16640/AT5G59880/AT4G19210/AT4G04910/AT1G26630/AT1G76030/AT3G25500/AT5G23430	ELF5A-3/ADF6/ADF4/AUL1/VLN4/-/ADF5/-/RPT5A/ADF2/VLN3/ASNAP2/ADF1/ERF1-1/ADF8/KIN13A/-/VLN2/ERF1-2/AIP1-1/PCAP1/AUXI1/-/TCTP1/ADF3/ABCE2/NSF/ELF5A-2/VHA-B1/FH1/-	31
BP	GO:0009900	dehiscence	11|5348	17|18266	0.00259954607476139	0.0289748491711989	AT4G25640/AT1G72520/AT5G49450/AT5G13790/AT2G22125/AT2G02970/AT5G62000/AT4G19180/AT5G50800/AT1G17420/AT2G39940	ATDTX35/LOX4/BZIP1/AGL15/CSI1/APY6/ARF2/APY7/SWEET13/LOX3/COI1	11
BP	GO:0045332	phospholipid translocation	11|5348	17|18266	0.00259954607476139	0.0289748491711989	AT3G12740/AT3G25610/AT5G04930/AT1G79450/AT1G59820/AT1G72700/AT1G54320/AT1G17500/AT5G44240/AT3G13900/AT1G54280	ALIS1/ALA10/ALA1/ALIS5/ALA3/ALA5/ALIS3/ALA4/ALA2/ALA7/ALA6	11
BP	GO:0051336	regulation of hydrolase activity	79|5348	205|18266	0.0026326578242895	0.0292105352231394	AT1G07140/AT1G70800/AT3G52190/AT3G44110/AT5G53570/AT2G43120/AT2G37550/AT4G19700/AT3G17660/AT3G53710/AT3G12050/AT1G17720/AT5G54310/AT3G13330/AT5G44090/AT2G38870/AT2G26590/AT2G24490/AT4G29950/AT3G49350/AT4G28550/AT1G08340/AT5G05440/AT3G61980/AT5G58590/AT3G25800/AT1G23140/AT1G69510/AT2G31305/AT4G14160/AT1G70810/AT1G25490/AT3G09880/AT3G26020/AT1G71950/AT2G38310/AT5G64130/AT5G52580/AT5G46750/AT1G04830…	RANBP1A/CAR6/PHF1/ATJ3/-/-/AGD7/BOI/AGD15/AGD6/-/PP2AB2/AGD5/PA200/-/-/RPN13/RPA2A/-/-/-/ROPGAP5/PYL5/-/RANBP1C/PP2AA2/CAR8/-/INH3/-/CAR7/PP2AA1/B'BETA/-/-/PYL4/-/-/AGD9/-/AGD12/CYS4/I-2/-/-/STL2P/-/NUP50A/GPA1/-/-/MSH6/CAR9/MSH7/AGD10/-/B'ZETA/-/-/GDI2/RPA2B/RANBP1B/-/-/AGD8/-/-/RGS1/-/CAR4/ZIGA4/B'GAMMA/CAR3/SEC13A/-/RANGAP1/PYL9/MTSSB/PYL6	79
BP	GO:0071214	cellular response to abiotic stimulus	82|5348	214|18266	0.00266066381271843	0.0292553169677734	AT4G02380/AT5G61270/AT1G56510/AT1G79410/AT2G46590/AT5G19000/AT1G02090/AT1G78380/AT3G17609/AT1G05680/AT4G33950/AT4G25350/AT2G24790/AT2G46790/AT3G25910/AT1G10470/AT4G37900/AT1G22280/AT2G37970/AT4G16250/AT1G19180/AT1G64060/AT5G55860/AT1G18390/AT3G17611/AT4G14690/AT2G01830/AT3G28270/AT3G20660/AT3G06190/AT2G33700/AT4G21100/AT3G56710/AT2G47700/AT3G22840/AT1G47870/AT5G20730/AT2G42400/AT5G42970/AT4G02440…	SAG21/BHLH72/ADR2/OCT5/DOF2.5/BPM1/CSN7/GSTU19/HYH/UGT74E2/SRK2E/PHO1-H4/COL3/APRR9/-/ARR4/GRDP2/PAPP2C/SOUL-1/PHYD/TIFY10A/RBOHF/-/-/RBL14/ELIP2/AHK4/-/OCT4/BPM2/PP2C27/DDB1B/SIB1/RFI2/ELIP1/E2FC/NPH4/VOZ2/CSN4/EID1/GI/-/UBC33/RBOHD/BPM4/POLD3/PHR1/SPA1/ETL1/FHY3/-/VIP1/GPA1/KIN1/BHLH112/PIF5/NCL/UBC34/COR15A/SPI/SRR1/RPL10A/PCAP1/FAR1/MED25/BPM5/UBC32/TOPP4/SAP10/BIC2/MTM1/CSN2/GCN2/UGT76C2/RAP…	82
BP	GO:0104004	cellular response to environmental stimulus	82|5348	214|18266	0.00266066381271843	0.0292553169677734	AT4G02380/AT5G61270/AT1G56510/AT1G79410/AT2G46590/AT5G19000/AT1G02090/AT1G78380/AT3G17609/AT1G05680/AT4G33950/AT4G25350/AT2G24790/AT2G46790/AT3G25910/AT1G10470/AT4G37900/AT1G22280/AT2G37970/AT4G16250/AT1G19180/AT1G64060/AT5G55860/AT1G18390/AT3G17611/AT4G14690/AT2G01830/AT3G28270/AT3G20660/AT3G06190/AT2G33700/AT4G21100/AT3G56710/AT2G47700/AT3G22840/AT1G47870/AT5G20730/AT2G42400/AT5G42970/AT4G02440…	SAG21/BHLH72/ADR2/OCT5/DOF2.5/BPM1/CSN7/GSTU19/HYH/UGT74E2/SRK2E/PHO1-H4/COL3/APRR9/-/ARR4/GRDP2/PAPP2C/SOUL-1/PHYD/TIFY10A/RBOHF/-/-/RBL14/ELIP2/AHK4/-/OCT4/BPM2/PP2C27/DDB1B/SIB1/RFI2/ELIP1/E2FC/NPH4/VOZ2/CSN4/EID1/GI/-/UBC33/RBOHD/BPM4/POLD3/PHR1/SPA1/ETL1/FHY3/-/VIP1/GPA1/KIN1/BHLH112/PIF5/NCL/UBC34/COR15A/SPI/SRR1/RPL10A/PCAP1/FAR1/MED25/BPM5/UBC32/TOPP4/SAP10/BIC2/MTM1/CSN2/GCN2/UGT76C2/RAP…	82
BP	GO:0019932	second-messenger-mediated signaling	27|5348	57|18266	0.00291035179816044	0.031857258920671	AT2G41110/AT2G41100/AT3G50360/AT4G17615/AT4G15800/AT5G52830/AT5G48400/AT5G37780/AT3G05490/AT3G56800/AT2G29120/AT4G31710/AT3G25600/AT3G29000/AT3G16570/AT3G03950/AT3G22930/AT2G18470/AT5G42380/AT3G43810/AT1G62820/AT3G51920/AT3G04110/AT3G23430/AT5G48410/AT2G29110/AT1G66410	CAM2/CML12/CML20/CBL1/RALFL33/WRKY27/GLR1.2/CAM1/RALFL22/CAM5/GLR2.7/ATGLR2.4/CML16/CML45/RALF23/ECT1/CML11/PERK4/CML37/CAM7/CML14/CML9/GLR1.1/PHO1/GLR1.3/ATGLR2.8/CAM4	27
BP	GO:0000266	mitochondrial fission	10|5348	15|18266	0.00298104874764627	0.0324854463973417	AT5G22350/AT3G57090/AT1G10290/AT1G14830/AT5G42080/AT3G60190/AT1G59610/AT1G09020/AT3G61760/AT2G14120	ELM1/FIS1A/DRP2A/DRP1C/DRP1A/DRP1E/DRP2B/SNF4/DRP1B/DRP3B	10
BP	GO:2000243	positive regulation of reproductive process	25|5348	52|18266	0.00319597303181084	0.034417279243704	AT3G63010/AT3G62420/AT3G44110/AT2G43410/AT5G22220/AT5G61960/AT3G54620/AT2G42400/AT5G41990/AT1G22770/AT5G40490/AT5G11320/AT1G29400/AT4G31820/AT1G26830/AT5G07290/AT5G62000/AT1G25540/AT2G42890/AT5G60910/AT5G08370/AT4G02640/AT1G28520/AT4G35900/AT1G09730	GID1B/BZIP53/ATJ3/FPA/E2FB/ML1/BZIP25/VOZ2/WNK8/GI/-/YUC4/ML5/NPY1/CUL3A/ML4/ARF2/MED25/ML2/AGL8/AGAL2/BZO2H1/VOZ1/FD/-	25
BP	GO:0007029	endoplasmic reticulum organization	18|5348	34|18266	0.00320062367403556	0.034417279243704	AT5G47180/AT4G11220/AT4G31080/AT4G14950/AT2G24330/AT4G23630/AT5G47480/AT1G51270/AT3G60600/AT1G64090/AT4G21450/AT5G54110/AT3G07100/AT2G03820/AT2G45140/AT3G63460/AT2G23830/AT3G13870	PVA21/RTNLB2/-/KMS1/-/RTNLB1/MAG5/-/PVA11/RTNLB3/-/PVA41/ERMO2/-/PVA12/SEC31B/PVA31/RHD3	18
BP	GO:0060548	negative regulation of cell death	18|5348	34|18266	0.00320062367403556	0.034417279243704	AT5G13190/AT4G19700/AT5G47120/AT2G13790/AT4G20380/AT3G63310/AT1G64060/AT5G48380/AT3G29160/AT5G19400/AT5G47910/AT1G08860/AT5G07300/AT3G06610/AT3G57330/AT3G46510/AT4G34180/AT5G42950	-/BOI/BI-1/SERK4/LSD1/BIL4/RBOHF/BIR1/KIN11/SMG7/RBOHD/BON3/BON2/-/ACA11/PUB13/CYCLASE1/-	18
BP	GO:0009641	shade avoidance	13|5348	22|18266	0.00340195206729262	0.0364217762993916	AT1G78600/AT5G08130/AT5G47370/AT3G58850/AT1G10390/AT1G06040/AT2G18010/AT5G10200/AT1G18400/AT1G75540/AT4G31500/AT2G44910/AT2G39940	LZF1/BIM1/HAT2/PAR2/NUP98A/BBX24/SAUR10/-/BEE1/BBX21/CYP83B1/ATHB-4/COI1	13
BP	GO:0021700	developmental maturation	70|5348	180|18266	0.00342646076517503	0.0365239769772588	AT2G47000/AT3G62420/AT3G25710/AT4G08040/AT3G51460/AT3G20630/AT5G66730/AT5G09810/AT3G05580/AT4G38630/AT4G30160/AT1G74380/AT1G29760/AT5G13010/AT2G22475/AT3G18780/AT4G14430/AT1G05010/AT5G13200/AT3G54620/AT5G58070/AT4G02280/AT3G26810/AT2G38560/AT3G27490/AT4G26690/AT5G23630/AT5G16910/AT4G11280/AT1G34210/AT2G17820/AT1G14830/AT5G42080/AT5G20490/AT5G64070/AT1G04160/AT4G26200/AT5G03740/AT4G32320/AT1G50460…	ABCB4/BZIP53/BHLH32/ACS11/SAC7/UBP14/ENY/ACT7/TOPP9/RPN10/VLN4/XXT5/SEI2/CUV/GEM/ACT2/ECI2/ACO4/-/BZIP25/TIL/SUS3/AFB2/TFIIS/-/GDPDL3/PDR2/CSLD2/ACS6/SERK2/AHK1/DRP1C/DRP1A/XI-K/PI4KB1/XI-B/ACS7/HDT3/APX6/HKL1/CYP707A1/TOPP8/AIP1/ACS2/AGL15/DRP2B/SCL27/PAT04/AGL65/RPK2/AFB3/ACT8/KIP/CHR12/P4H5/TCTP1/-/D6PK/HLB1/MYA2/PID/SCRM/DCL1/BZO2H1/-/NCED5/SCL6/ASK7/-/SEI3	70
BP	GO:0098660	inorganic ion transmembrane transport	151|5348	427|18266	0.00345381759055729	0.0366555162545668	AT1G80660/AT1G69870/AT1G53760/AT3G53960/AT1G08930/AT5G51050/AT1G70300/AT1G35670/AT1G35350/AT4G27500/AT4G00900/AT1G72120/AT4G25350/AT3G26670/AT3G13320/AT4G29900/AT3G54110/AT5G13750/AT1G07670/AT1G07810/AT4G19960/AT2G22500/AT1G59870/AT1G26730/AT3G63380/AT2G21120/AT5G14040/AT4G11150/AT1G59740/AT5G48400/AT2G23150/AT1G07030/AT5G61810/AT4G37640/AT5G13550/AT1G60960/AT5G09470/AT2G40460/AT1G68570/AT5G26340…	AHA9/NPF2.13/-/NPF5.7/ERD6/-/POT6/CPK11/PHO1-H8/PPI1/ECA2/NPF5.14/PHO1-H4/-/CAX2/ACA10/PUMP1/ZIFL1/ECA4/ECA1/KUP9/PUMP5/ABCG36/PHO1-H7/ACA12/-/MPT3/VHA-E1/NPF4.3/GLR1.2/NRAMP3/-/-/ACA2/SULTR4;1/IRT3/PUMP6/NPF5.1/NPF3.1/STP13/PPI4/GLR2.7/NPF5.13/ATGLR2.4/-/-/CLC-D/ESL1/SCPL33/STP4/-/PLC3/POT1/KUP11/AHA1/PLT5/PHO1-H1/ORF25/-/VHA-c3/UBC24/-/-/MPT2/PLT4/ZIP11/TMT3/-/ACA1/CHX21/CCX3/NPF8.1/NPF2.12/PLT…	151
BP	GO:0071470	cellular response to osmotic stress	23|5348	47|18266	0.00347092566592233	0.0366776171018026	AT1G79410/AT5G19000/AT1G05680/AT3G25910/AT4G37900/AT1G64060/AT2G01830/AT3G06190/AT2G33700/AT5G62460/AT5G47910/AT3G03740/AT1G67580/AT1G43700/AT1G61660/AT1G53210/AT1G03060/AT4G20260/AT5G21010/AT4G25380/AT1G78080/AT2G47900/AT2G39760	OCT5/BPM1/UGT74E2/-/GRDP2/RBOHF/AHK4/BPM2/PP2C27/-/RBOHD/BPM4/-/VIP1/BHLH112/NCL/SPI/PCAP1/BPM5/SAP10/RAP2-4/AtTLP3/BPM3	23
BP	GO:0042436	indole-containing compound catabolic process	8|5348	11|18266	0.00361422200729746	0.0380272237922979	AT1G59870/AT2G44490/AT2G40000/AT5G44070/AT3G55840/AT1G27130/AT4G34180/AT2G22330	ABCG36/BGLU26/HSPRO2/PCS1/HSPRO1/GSTU13/CYCLASE1/CYP79B3	8
BP	GO:0010648	negative regulation of cell communication	43|5348	102|18266	0.00367732879494004	0.0383605110617463	AT1G75340/AT1G01720/AT1G15670/AT2G45000/AT5G64750/AT3G02140/AT1G50640/AT5G66070/AT5G01810/AT5G57050/AT4G26080/AT3G51550/AT3G15210/AT2G22430/AT5G41560/AT1G80440/AT3G15880/AT5G20910/AT1G19770/AT3G11410/AT1G51800/AT4G02450/AT1G66340/AT1G10430/AT2G39550/AT2G26300/AT1G07430/AT4G34460/AT3G11540/AT1G04310/AT1G02100/AT5G20720/AT3G21650/AT5G22090/AT5G59220/AT1G77220/AT2G41940/AT3G59940/AT2G25490/AT5G20270…	CG1/NAC002/-/NUP62/ABR1/AFP4/ERF3/-/CIPK15/ABI2/ABI1/FER/ERF4/ATHB-6/-/-/WSIP2/AIP2/PUP14/PP2CA/IOS1/P23-1/ETR1/PP2A2/GGB/GPA1/AIP1/GB1/SPY/ERS2/LCMT1/CPN20/B'ZETA/-/SAG113/-/ZFP8/SKIP20/EBF1/HHP1/RGS1/EBF2/ASK7	43
BP	GO:0023057	negative regulation of signaling	43|5348	102|18266	0.00367732879494004	0.0383605110617463	AT1G75340/AT1G01720/AT1G15670/AT2G45000/AT5G64750/AT3G02140/AT1G50640/AT5G66070/AT5G01810/AT5G57050/AT4G26080/AT3G51550/AT3G15210/AT2G22430/AT5G41560/AT1G80440/AT3G15880/AT5G20910/AT1G19770/AT3G11410/AT1G51800/AT4G02450/AT1G66340/AT1G10430/AT2G39550/AT2G26300/AT1G07430/AT4G34460/AT3G11540/AT1G04310/AT1G02100/AT5G20720/AT3G21650/AT5G22090/AT5G59220/AT1G77220/AT2G41940/AT3G59940/AT2G25490/AT5G20270…	CG1/NAC002/-/NUP62/ABR1/AFP4/ERF3/-/CIPK15/ABI2/ABI1/FER/ERF4/ATHB-6/-/-/WSIP2/AIP2/PUP14/PP2CA/IOS1/P23-1/ETR1/PP2A2/GGB/GPA1/AIP1/GB1/SPY/ERS2/LCMT1/CPN20/B'ZETA/-/SAG113/-/ZFP8/SKIP20/EBF1/HHP1/RGS1/EBF2/ASK7	43
BP	GO:0018209	peptidyl-serine modification	44|5348	105|18266	0.00380739895326404	0.0395483440209256	AT5G57015/AT1G35670/AT4G35310/AT1G18890/AT5G12480/AT3G05840/AT3G56760/AT2G41140/AT4G09570/AT4G38230/AT5G04870/AT2G17290/AT5G66210/AT3G57530/AT4G00720/AT2G23070/AT5G12180/AT1G06390/AT5G14640/AT4G14350/AT5G19450/AT1G74740/AT1G08650/AT1G04440/AT5G09890/AT1G12580/AT5G35980/AT1G30640/AT1G04210/AT3G04530/AT3G50000/AT5G67380/AT3G13670/AT5G13780/AT2G30880/AT1G12680/AT5G43320/AT5G44100/AT3G19100/AT1G76040…	CKL12/CPK11/CPK5/CPK10/CPK7/ASK3/CRK7/CRK1/CPK4/CPK26/CPK1/CPK6/CPK28/CPK32/ASK8/CKA4/CPK17/ASK9/ASK5/-/CPK8/CPK30/PPCK1/CKL13/-/PEPKR1/YAK1/-/-/PPCK2/CKA2/CKA1/-/NAA10/-/PEPKR2/CKL8/CKL7/CRK2/CPK29/GCN2/CKL1/CKL6/ASK7	44
BP	GO:0071395	cellular response to jasmonic acid stimulus	39|5348	91|18266	0.0039181823096735	0.0403124057828076	AT1G15750/AT5G45110/AT4G02570/AT1G72450/AT4G19660/AT1G33980/AT2G32800/AT5G47220/AT5G13220/AT3G15210/AT1G19180/AT5G67300/AT4G04920/AT5G20900/AT2G46400/AT2G28290/AT3G11670/AT4G01370/AT5G63970/AT2G43790/AT3G14395/AT4G34460/AT4G26120/AT3G11910/AT1G65390/AT3G15356/AT5G26170/AT1G25540/AT1G17380/AT1G32230/AT4G31550/AT1G17440/AT4G14940/AT1G28480/AT5G60300/AT4G00830/AT1G71020/AT2G39940/AT2G40330	TPL/NPR3/CUL1/TIFY11B/NPR4/ATUPF3/LECRKS2/ERF2/JAZ10/ERF4/TIFY10A/MYB44/MED16/TIFY3B/WRKY46/SYD/DGD1/MPK4/RGLG3/MPK6/-/GB1/-/UBP13/PP2A5/LEC/WRKY50/MED25/TIFY11A/RCD1/WRKY11/TAF12B/AO1/GRXC9/LECRK19/LIF2/PUB10/COI1/PYL6	39
BP	GO:0006403	RNA localization	45|5348	108|18266	0.00393187175005976	0.0403124057828076	AT1G59660/AT3G03110/AT1G80670/AT3G53110/AT1G75340/AT1G07140/AT5G17020/AT1G79280/AT2G45000/AT1G11400/AT3G10650/AT4G00660/AT1G33980/AT3G06290/AT1G66260/AT3G19760/AT1G10390/AT5G59950/AT5G58590/AT3G55620/AT2G02160/AT1G64750/AT1G51510/AT2G03820/AT5G11170/AT1G52380/AT5G11200/AT1G03060/AT5G37720/AT5G02770/AT1G02140/AT5G02530/AT2G19560/AT4G30840/AT2G30060/AT3G27700/AT3G47120/AT3G54380/AT3G16310/AT4G19210…	NUP98B/XPO1B/RAE1/RH38/CG1/RANBP1A/XPO1/NUA/NUP62/PYM/NUP1/RH8/ATUPF3/SAC3B/ALY3/EIF4A3/NUP98A/-/RANBP1C/EIF6-2/-/ATDSS1(I)/Y14/-/RH15/NUP50A/-/SPI/ALY4/MOS11/MEE63/ALY2/EER5/NUP43/RANBP1B/-/-/SAC3C/NUP35/ABCE2/NUP155/RPSAb/THO2/-/HP30-1	45
BP	GO:0048278	vesicle docking	24|5348	50|18266	0.00393230277129906	0.0403124057828076	AT4G12120/AT3G10380/AT3G11820/AT3G52400/AT3G24350/AT4G02350/AT5G16830/AT1G12360/AT3G46060/AT4G02195/AT5G03520/AT1G79590/AT5G12370/AT4G17730/AT1G16240/AT3G05710/AT5G08080/AT5G05760/AT5G49830/AT4G04910/AT3G09740/AT5G59840/AT1G10385/AT1G27700	SEC1B/SEC8/SYP121/SYP122/SYP32/SEC15B/SYP21/KEU/RABE1C/SYP42/RABE1D/SYP52/SEC10a/SYP23/SYP51/SYP43/SYP132/SYP31/EXO84B/NSF/SYP71/-/EXO84A/-	24
BP	GO:0010193	response to ozone	17|5348	32|18266	0.00394701556005368	0.0403124057828076	AT5G27600/AT1G15520/AT2G39770/AT4G12720/AT1G72520/AT4G11170/AT3G17800/AT3G02840/AT3G10985/AT4G00860/AT5G24110/AT5G42380/AT1G70520/AT1G12480/AT1G32230/AT2G06050/AT3G05970	LACS7/ABCG40/CYT1/AtNUDT7/LOX4/-/-/-/SAG20/ATOZI1/WRKY30/CML37/CRK2/SLAC1/RCD1/OPR3/LACS6	17
BP	GO:0034050	host programmed cell death induced by symbiont	35|5348	80|18266	0.00408285349257068	0.0408555329855258	AT3G50480/AT5G13190/AT3G50470/AT4G12720/AT4G25230/AT3G28910/AT1G02860/AT2G26560/AT3G21220/AT1G29690/AT5G20480/AT1G51660/AT5G51450/AT3G50930/AT4G20380/AT2G01180/AT1G22070/AT3G07040/AT1G73805/AT1G28380/AT5G15090/AT3G20600/AT4G03110/AT5G26920/AT2G43790/AT4G12560/AT5G45250/AT5G46180/AT4G12470/AT3G46530/AT5G44870/AT4G12010/AT4G19040/AT1G26630/AT4G02640	HR4/-/HR3/AtNUDT7/RIN2/MYB30/BAH1/PLP2/MKK5/CAD1/EFR/MKK4/RIN3/HSR4/LSD1/ATPAP1/TGA3/RPM1/SARD1/NSL1/VDAC3/NDR1/BRN1/CBP60G/MPK6/CPR1/RPS4/DELTA-OAT/AZI1/RPP13/LAZ5/DSC1/EDR2/ELF5A-2/BZO2H1	35
BP	GO:0008380	RNA splicing	111|5348	305|18266	0.00409077647236334	0.0408555329855258	AT2G46610/AT5G63370/AT2G42330/AT2G42270/AT1G65660/AT1G09140/AT2G17520/AT4G16680/AT1G27650/AT5G16780/AT5G58020/AT5G61960/AT1G14650/AT1G10580/AT1G07350/AT5G13010/AT3G52120/AT1G09770/AT5G37370/AT1G77180/AT5G62640/AT3G19760/AT4G37120/AT1G01350/AT4G03430/AT1G31870/AT5G28740/AT3G23990/AT1G17130/AT2G18510/AT1G03910/AT5G08290/AT5G62600/AT3G22310/AT2G39340/AT5G27720/AT5G24360/AT3G50670/AT1G76940/AT5G12190…	RS31A/CDKG1/STIPL2/BRR2B/SMP1/SR30/IRE1A/-/U2AF35A/DOT2/-/ML1/-/-/SR45A/CUV/-/CDC5/SRL1/SKIP/ELF5/EIF4A3/SMP2/-/STA1/-/-/CPN60/-/emb2444/CTN/YLS8/MOS14/RH9/SAC3A/LSM4/ATIRE1-1/RNU1/NSRA/-/SR34/U2AF65A/-/RH42/-/EMB2769/-/-/LSM3B/BTR1/-/Y14/RH15/RRC1/PRP19A/-/-/-/-/-/ESP3/RH21/-/-/-/-/-/MATK/UBL5/LSM7/STIPL1/MEE63/RS2Z32/RS2Z33/ATO/-/-/RH53/RSZ22/ML2/LSM2/-/-/U2AF35B/-/CSU2/-/BRR2A/-/-/-/SRPK4/SMU1…	111
BP	GO:0010228	vegetative to reproductive phase transition of meristem	76|5348	199|18266	0.0040970212269303	0.0408555329855258	AT4G02380/AT4G02940/AT3G51630/AT3G44110/AT2G02760/AT2G46830/AT1G14400/AT2G43410/AT2G35720/AT1G27650/AT3G07650/AT4G02560/AT4G37900/AT5G24655/AT2G01290/AT1G77180/AT5G62640/AT5G37770/AT1G18390/AT4G04920/AT5G64930/AT2G23070/AT3G12140/AT1G69570/AT5G47080/AT2G47700/AT2G42400/AT1G25560/AT5G41990/AT1G06040/AT1G51140/AT4G02440/AT5G04240/AT3G60250/AT1G22770/AT5G40490/AT1G03457/AT5G06780/AT5G46210/AT3G06400…	SAG21/ALKBH10B/WNK5/ATJ3/UBC2/CCA1/UBC1/FPA/ATJ13/U2AF35A/COL9/LD/GRDP2/LSU4/RPI2/SKIP/ELF5/CML24/-/MED16/CPR5/CKA4/-/CDF5/CKB1/RFI2/VOZ2/TEM1/WNK8/BBX24/BHLH122/EID1/ELF6/CKB3/GI/-/-/-/CUL4/CHR11/SPA1/TAF14/SSRP1/-/BRN1/VIL2/AGL15/LAC8/ANAC052/CHR17/-/FRL2/-/SPT16/AGL18/ARP4/U2AF35B/PUB13/FLR1/BRR2A/ATXR3/EFM/-/LHY/BFT/EAF1B/2MMP/DCL1/PHL/VOZ1/FD/LWD1/VIL1/-/FUS3/HAM1	76
BP	GO:0051223	regulation of protein transport	12|5348	20|18266	0.00410193800089672	0.0408555329855258	AT3G03110/AT5G17020/AT5G41790/AT5G61010/AT1G63900/AT5G47480/AT4G16144/AT1G56330/AT5G50440/AT5G23040/AT3G62560/AT4G18710	XPO1B/XPO1/CIP1/ATEXO70E2/SP1/MAG5/AMSH3/SAR1B/MEMB12/CPP1/-/ASK7	12
BP	GO:0070201	regulation of establishment of protein localization	12|5348	20|18266	0.00410193800089672	0.0408555329855258	AT3G03110/AT5G17020/AT5G41790/AT5G61010/AT1G63900/AT5G47480/AT4G16144/AT1G56330/AT5G50440/AT5G23040/AT3G62560/AT4G18710	XPO1B/XPO1/CIP1/ATEXO70E2/SP1/MAG5/AMSH3/SAR1B/MEMB12/CPP1/-/ASK7	12
BP	GO:0090087	regulation of peptide transport	12|5348	20|18266	0.00410193800089672	0.0408555329855258	AT3G03110/AT5G17020/AT5G41790/AT5G61010/AT1G63900/AT5G47480/AT4G16144/AT1G56330/AT5G50440/AT5G23040/AT3G62560/AT4G18710	XPO1B/XPO1/CIP1/ATEXO70E2/SP1/MAG5/AMSH3/SAR1B/MEMB12/CPP1/-/ASK7	12
BP	GO:0015748	organophosphate ester transport	31|5348	69|18266	0.00411735400017998	0.0408555329855258	AT3G12740/AT5G13490/AT5G48970/AT5G51050/AT1G61800/AT4G39670/AT3G25610/AT5G27520/AT5G04930/AT1G79450/AT4G36640/AT5G61810/AT3G08580/AT3G51870/AT1G59820/AT1G72700/AT1G22180/AT1G54320/AT4G28390/AT1G80300/AT5G13070/AT1G17500/AT5G44240/AT3G13900/AT2G34690/AT4G01100/AT1G75170/AT4G26180/AT1G25380/AT2G47490/AT1G54280	ALIS1/AAC2/-/-/GPT2/-/ALA10/PNC2/ALA1/ALIS5/-/-/AAC1/EAAC/ALA3/ALA5/-/ALIS3/AAC3/AATP1/-/ALA4/ALA2/ALA7/ACD11/ADNT1/-/COAC2/NDT2/NDT1/ALA6	31
BP	GO:0019722	calcium-mediated signaling	25|5348	53|18266	0.00438894465524624	0.0433741453581217	AT2G41110/AT2G41100/AT3G50360/AT4G17615/AT4G15800/AT5G48400/AT5G37780/AT3G05490/AT3G56800/AT2G29120/AT4G31710/AT3G25600/AT3G29000/AT3G16570/AT3G03950/AT3G22930/AT2G18470/AT5G42380/AT3G43810/AT1G62820/AT3G51920/AT3G04110/AT5G48410/AT2G29110/AT1G66410	CAM2/CML12/CML20/CBL1/RALFL33/GLR1.2/CAM1/RALFL22/CAM5/GLR2.7/ATGLR2.4/CML16/CML45/RALF23/ECT1/CML11/PERK4/CML37/CAM7/CML14/CML9/GLR1.1/GLR1.3/ATGLR2.8/CAM4	25
BP	GO:0051606	detection of stimulus	37|5348	86|18266	0.00451296532199336	0.0443856731584158	AT1G31480/AT5G61270/AT1G02090/AT3G17609/AT3G21630/AT3G05360/AT5G20480/AT1G05010/AT4G32040/AT5G37780/AT4G16250/AT4G21100/AT2G47700/AT2G42400/AT5G42970/AT4G02440/AT1G22770/AT4G26570/AT1G66340/AT2G46340/AT3G22170/AT3G59060/AT3G43810/AT5G59560/AT5G25220/AT1G25540/AT3G51920/AT4G26560/AT2G26990/AT1G61380/AT1G62380/AT5G60410/AT3G61140/AT1G28520/AT5G46330/AT4G18710/AT5G48150	SGR2/BHLH72/CSN7/HYH/CERK1/RLP30/EFR/ACO4/KNAT5/CAM1/PHYD/DDB1B/RFI2/VOZ2/CSN4/EID1/GI/ATCBL3/ETR1/SPA1/FHY3/PIF5/CAM7/SRR1/KNAT3/MED25/CML9/CBL7/CSN2/SD129/ACO2/ATSIZ1/CSN1/VOZ1/FLS2/ASK7/PAT1	37
BP	GO:0044093	positive regulation of molecular function	95|5348	257|18266	0.00452766596331239	0.0443856731584158	AT1G23490/AT1G07140/AT1G70490/AT1G70800/AT2G47170/AT3G52190/AT5G53570/AT5G50210/AT2G16900/AT1G73500/AT2G37550/AT3G17660/AT1G15860/AT3G53710/AT3G12050/AT3G21220/AT4G24440/AT5G54310/AT1G51660/AT5G55090/AT3G13330/AT2G26590/AT1G05100/AT2G24490/AT4G08500/AT1G07150/AT4G29950/AT3G49350/AT4G28550/AT1G08340/AT5G58590/AT1G67810/AT1G23140/AT1G69220/AT3G56710/AT3G13530/AT4G19600/AT4G14160/AT1G70810/AT3G49590…	ARF2-A/RANBP1A/ARF2-A/CAR6/ARF1/PHF1/-/QS/-/MKK9/AGD7/AGD15/-/AGD6/-/MKK5/TFIIA-S/AGD5/MKK4/MAPKKK15/PA200/RPN13/MAPKKK18/RPA2A/MEKK1/MAPKKK13/-/-/-/ROPGAP5/RANBP1C/SUFE2/CAR8/SIK1/SIB1/M3KE1/CYCT1-4/-/CAR7/-/CYCL1-1/MAPKKK3/SUD1/NAC92/-/-/-/AGD9/-/AGD12/PBL27/-/-/MAPKKK14/STL2P/-/NUP50A/MAPKKK17/-/-/ATMAP4K ALPHA1/-/MSH6/CAR9/-/ARFA1E/MSH7/AAR3/AGD10/CPN20/ATARFA1F/-/GDI2/SNF4/RPA2B/RANBP1B/-/-/…	95
BP	GO:0051651	maintenance of location in cell	20|5348	40|18266	0.0045852683585276	0.0447705602526635	AT3G11820/AT2G21190/AT5G56600/AT4G39220/AT4G38790/AT1G29330/AT5G51430/AT1G29060/AT2G21600/AT4G27860/AT4G39080/AT1G48090/AT4G30996/AT2G23310/AT3G11050/AT4G27870/AT4G29340/AT3G25190/AT2G19760/AT4G27850	SYP121/-/PRO5/RER1A/-/ERD2A/EYE/-/RER1B/-/VHA-A3/-/-/RER1C/FER2/-/PRO3/-/PRO1/-	20
BP	GO:0048574	long-day photoperiodism, flowering	18|5348	35|18266	0.00480540160076992	0.0459826557589123	AT2G46830/AT3G07650/AT5G37770/AT4G04920/AT1G69570/AT2G42400/AT5G04240/AT1G22770/AT5G40490/AT1G67580/AT3G13670/AT1G18450/AT3G12145/AT2G03500/AT1G01060/AT1G72390/AT1G28520/AT1G09730	CCA1/COL9/CML24/MED16/CDF5/VOZ2/ELF6/GI/-/-/-/ARP4/FLR1/EFM/LHY/PHL/VOZ1/-	18
BP	GO:0071462	cellular response to water stimulus	18|5348	35|18266	0.00480540160076992	0.0459826557589123	AT4G02380/AT1G79410/AT2G46590/AT5G19000/AT1G78380/AT1G05680/AT1G18390/AT3G28270/AT3G20660/AT3G06190/AT5G50430/AT3G03740/AT1G61660/AT1G17280/AT5G21010/AT3G17000/AT3G10550/AT5G05860	SAG21/OCT5/DOF2.5/BPM1/GSTU19/UGT74E2/-/-/OCT4/BPM2/UBC33/BPM4/BHLH112/UBC34/BPM5/UBC32/MTM1/UGT76C2	18
BP	GO:0048468	cell development	105|5348	288|18266	0.00481428088394289	0.0459826557589123	AT3G03110/AT1G63530/AT5G17020/AT4G17530/AT2G37540/AT2G47000/AT5G47200/AT2G41630/AT3G25710/AT1G35670/AT3G51460/AT3G20630/AT5G22220/AT3G08970/AT4G20780/AT5G09810/AT4G21323/AT3G05580/AT4G38630/AT4G30160/AT1G74380/AT4G17615/AT3G01040/AT4G02350/AT3G12400/AT5G13010/AT2G22475/AT3G18780/AT4G14430/AT3G09840/AT1G22740/AT3G22200/AT4G26690/AT2G41210/AT5G15470/AT5G64930/AT1G68360/AT5G16910/AT4G02650/AT5G12180…	XPO1B/-/XPO1/RABD2C/-/ABCB4/RABD2B/TFIIB1/BHLH32/CPK11/SAC7/UBP14/E2FB/ERDJ3A/CML42/ACT7/-/TOPP9/RPN10/VLN4/XXT5/CBL1/GAUT13/SEC15B/ELC/CUV/GEM/ACT2/ECI2/CDC48A/RABG3B/POP2/GDPDL3/PIP5K5/GAUT14/CPR5/GIS3/CSLD2/-/CPK17/PATL1/CYCT1-4/DRP1A/XI-K/PI4KB1/-/RBR1/XI-B/BLI/-/HKL1/ASF1A/NAS4/ATEXO70C2/PLA2-DELTA/TOPP8/UPL3/MYB97/KIN13A/SIP2;1/RIC1/DRP2B/SCL27/SPI/TRY/-/XCP2/PAT04/IPK2A/-/ARAC4/AGL65/XI-1/…	105
BP	GO:0002218	activation of innate immune response	26|5348	56|18266	0.00483720715787226	0.0459826557589123	AT3G49110/AT5G55850/AT5G59890/AT3G49120/AT5G48657/AT4G12720/AT3G21630/AT3G05360/AT5G20480/AT5G47220/AT5G13160/AT4G03550/AT3G15210/AT1G09770/AT2G39660/AT1G53570/AT3G09830/AT2G17660/AT2G43790/AT3G07195/AT5G45250/AT5G45060/AT1G61380/AT3G18165/AT3G18690/AT4G35655	PER33/NOI/ADF4/PER34/-/AtNUDT7/CERK1/RLP30/EFR/ERF2/PBS1/CALS12/ERF4/CDC5/BIK1/MAPKKK3/PCRK1/-/MPK6/-/RPS4/RPS4B/SD129/MOS4/MKS1/-	26
BP	GO:0002253	activation of immune response	26|5348	56|18266	0.00483720715787226	0.0459826557589123	AT3G49110/AT5G55850/AT5G59890/AT3G49120/AT5G48657/AT4G12720/AT3G21630/AT3G05360/AT5G20480/AT5G47220/AT5G13160/AT4G03550/AT3G15210/AT1G09770/AT2G39660/AT1G53570/AT3G09830/AT2G17660/AT2G43790/AT3G07195/AT5G45250/AT5G45060/AT1G61380/AT3G18165/AT3G18690/AT4G35655	PER33/NOI/ADF4/PER34/-/AtNUDT7/CERK1/RLP30/EFR/ERF2/PBS1/CALS12/ERF4/CDC5/BIK1/MAPKKK3/PCRK1/-/MPK6/-/RPS4/RPS4B/SD129/MOS4/MKS1/-	26
BP	GO:0006749	glutathione metabolic process	23|5348	48|18266	0.00484127100780027	0.0459826557589123	AT2G29420/AT2G47730/AT2G29440/AT2G29490/AT1G78380/AT2G02390/AT2G29460/AT3G24170/AT5G62480/AT1G02930/AT1G17170/AT2G29450/AT1G02920/AT1G59700/AT1G78370/AT2G29470/AT1G17180/AT4G39640/AT1G27130/AT3G47680/AT4G31290/AT1G69930/AT1G02950	GSTU7/GSTF8/GSTU6/GSTU1/GSTU19/ATGSTZ1/GSTU4/ATGR1/GSTU9/GSTF6/GSTU24/GSTU5/GSTF7/GSTU16/GSTU20/GSTU3/GSTU25/GGT1/GSTU13/-/GGCT2;2/GSTU11/ATGSTF4	23
BP	GO:0009225	nucleotide-sugar metabolic process	23|5348	48|18266	0.00484127100780027	0.0459826557589123	AT2G39770/AT5G15650/AT3G03250/AT1G30620/AT2G31865/AT3G56040/AT3G51160/AT1G78570/AT3G29360/AT1G73250/AT5G15490/AT5G18070/AT4G20460/AT3G02230/AT1G12780/AT3G53520/AT3G62830/AT5G52560/AT4G30570/AT5G17310/AT3G24090/AT2G31870/AT2G27860	CYT1/RGP2/UGP/MUR4/PARG2/UGP3/MUR1/RHM1/UGD2/GER1/UGD3/DRT101/-/RGP1/UGE1/UXS1/UXS2/USP/-/UGP1/-/PARG1/AXS1	23
BP	GO:0010337	regulation of salicylic acid metabolic process	11|5348	18|18266	0.00492350586884473	0.0460470414783524	AT2G41010/AT1G02860/AT1G29690/AT5G62570/AT1G73805/AT1G28380/AT4G31000/AT3G09830/AT5G26920/AT5G57580/AT5G60410	CAMBP25/BAH1/CAD1/-/SARD1/NSL1/CBP60F/PCRK1/CBP60G/CBP60B/ATSIZ1	11
BP	GO:0033157	regulation of intracellular protein transport	11|5348	18|18266	0.00492350586884473	0.0460470414783524	AT3G03110/AT5G17020/AT5G41790/AT5G61010/AT1G63900/AT5G47480/AT4G16144/AT1G56330/AT5G23040/AT3G62560/AT4G18710	XPO1B/XPO1/CIP1/ATEXO70E2/SP1/MAG5/AMSH3/SAR1B/CPP1/-/ASK7	11
BP	GO:0034204	lipid translocation	11|5348	18|18266	0.00492350586884473	0.0460470414783524	AT3G12740/AT3G25610/AT5G04930/AT1G79450/AT1G59820/AT1G72700/AT1G54320/AT1G17500/AT5G44240/AT3G13900/AT1G54280	ALIS1/ALA10/ALA1/ALIS5/ALA3/ALA5/ALIS3/ALA4/ALA2/ALA7/ALA6	11
BP	GO:0051865	protein autoubiquitination	11|5348	18|18266	0.00492350586884473	0.0460470414783524	AT3G19910/AT3G12630/AT3G46620/AT2G35930/AT3G58030/AT5G10380/AT5G59550/AT5G10650/AT3G52450/AT1G26800/AT1G71020	BBR/SAP5/RDUF1/PUB23/-/ATL55/-/-/PUB22/MPSR1/PUB10	11
BP	GO:0009832	plant-type cell wall biogenesis	60|5348	153|18266	0.00516309314055421	0.0481034746415757	AT4G36890/AT5G64740/AT5G15650/AT3G49720/AT1G76670/AT3G16860/AT1G30620/AT2G35630/AT4G01750/AT3G61130/AT3G01040/AT3G03050/AT4G11150/AT2G33120/AT4G04920/AT5G15470/AT5G16910/AT1G55850/AT5G03540/AT5G42080/AT2G35700/AT5G09870/AT3G02230/AT1G04750/AT1G27600/AT2G03820/AT3G29810/AT5G49660/AT2G32530/AT4G34660/AT3G16630/AT5G60920/AT2G33460/AT5G67210/AT3G18660/AT5G48920/AT2G22125/AT1G78580/AT3G57280/AT5G05170…	IRX14/CESA6/RGP2/CGR2/URGT1/COBL8/MUR4/MOR1/RGXT2/GAUT1/GAUT13/CSLD3/VHA-E1/SAR1/MED16/GAUT14/CSLD2/CSLE1/ATEXO70A1/DRP1A/ERF038/CESA5/RGP1/VAMP721/IRX9H/-/COBL3/CEPR1/CSLB3/SH3P2/KIN13A/COB/RIC1/IRX15-L/GUX1/TED7/CSI1/TPS1/FAX1/CESA3/IRX15/-/-/CESA2/GAUT8/NAC026/-/NAC010/NAC073/MYB46/ANAC076/RHD3/-/CESA1/CESA8/RIC4/TED6/MYB83/GXM2/ATMYB54	60
BP	GO:0036503	ERAD pathway	27|5348	59|18266	0.00527422281016015	0.0488205335469309	AT4G25230/AT5G03340/AT5G51450/AT3G58030/AT3G53230/AT3G09840/AT4G29330/AT3G17611/AT5G42020/AT5G42220/AT5G28540/AT4G34100/AT5G50430/AT4G08320/AT1G17280/AT2G44410/AT4G32670/AT1G30000/AT2G23780/AT4G29960/AT5G05750/AT1G01930/AT1G19310/AT3G57340/AT4G27470/AT5G25270/AT3G01340	RIN2/CDC48E/RIN3/-/CDC48D/CDC48A/DER1/RBL14/BIP/-/MED37A/SUD1/UBC33/TPR8/UBC34/-/-/MNS3/-/-/-/-/-/-/RMA3/-/SEC13A	27
BP	GO:0071941	nitrogen cycle metabolic process	21|5348	43|18266	0.00528005770437925	0.0488205335469309	AT1G69870/AT5G37600/AT4G24020/AT5G24400/AT3G29160/AT3G45650/AT1G68570/AT5G14570/AT1G37130/AT1G27080/AT5G50200/AT3G21670/AT1G71500/AT3G45660/AT1G69850/AT4G21680/AT2G26690/AT5G60410/AT3G45710/AT3G45060/AT3G45690	NPF2.13/GLN1-1/NLP7/PGL3/KIN11/NAXT1/NPF3.1/NRT2.7/NIA2/NPF2.12/NRT3.1/NPF6.4/-/-/NPF4.6/NPF7.2/NPF6.2/ATSIZ1/NPF2.5/NRT2.6/NPF2.2	21
BP	GO:0009639	response to red or far red light	85|5348	228|18266	0.00537885156792	0.0494808058478465	AT5G45340/AT1G78600/AT5G08790/AT5G08130/AT1G32870/AT5G61270/AT4G34870/AT5G47370/AT2G16600/AT2G46590/AT1G02090/AT3G17609/AT4G25350/AT2G24790/AT1G69640/AT2G46790/AT3G48780/AT1G73590/AT1G29300/AT1G10470/AT1G22280/AT3G18780/AT2G21650/AT1G02400/AT2G37970/AT4G16250/AT3G58850/AT2G35940/AT4G14690/AT1G10390/AT2G46260/AT4G21100/AT2G47700/AT3G22840/AT2G42400/AT5G42970/AT1G06040/AT2G18010/AT4G02440/AT5G10200…	CYP707A3/LZF1/NAC081/BIM1/ANAC13/BHLH72/CYP18-4/HAT2/CYP19-1/DOF2.5/CSN7/HYH/PHO1-H4/COL3/SBH1/APRR9/LCB2B/PIN1/UNE1/ARR4/PAPP2C/ACT2/RL2/GA2OX6/SOUL-1/PHYD/PAR2/BLH1/ELIP2/NUP98A/-/DDB1B/RFI2/ELIP1/VOZ2/CSN4/BBX24/SAUR10/EID1/-/GSTU20/GI/TIF3E1/CYP707A1/BEE1/CUL4/SPA1/FHY3/HLS1/-/KIN1/PIF5/-/OBP3/CSU1/COR15A/-/CAM7/LIP1/CUL3A/BIG/SRR1/-/FAR1/HSP90-5/MED25/CYP19-2/TOPP4/CSU2/ARR5/-/CPP1/-/TSA1/-/…	85
BP	GO:0045944	positive regulation of transcription by RNA polymerase II	83|5348	222|18266	0.00541227986946948	0.0494808058478465	AT5G20000/AT4G36990/AT1G03040/AT1G05710/AT5G62020/AT2G16900/AT1G42990/AT5G41360/AT2G26150/AT1G74330/AT1G33770/AT5G45710/AT5G22220/AT2G46020/AT4G11660/AT3G10800/AT4G24440/AT1G53750/AT4G02880/AT5G28640/AT4G18880/AT1G32750/AT5G58290/AT2G40950/AT5G12230/AT5G03720/AT3G52100/AT4G19600/AT2G01710/AT1G47870/AT2G31730/AT2G26430/AT1G03290/AT3G05530/AT1G51140/AT3G05050/AT2G28290/AT5G19990/AT1G67970/AT4G05170…	RPT6B/HSFB1/-/-/HSFB2A/-/BZIP60/XPB2/HSFA2/-/-/HSFA4C/E2FB/BRM/HSFB2B/BZIP28/TFIIA-S/RPT1A/-/GIF1/HSFA4A/TAF1/RPT3/BZIP17/MED19A/HSFA3/-/CYCT1-4/-/E2FC/BHLH154/CYCL1-1/-/RPT5A/BHLH122/-/SYD/RPT6A/HSFA8/-/SPT6/CAMTA3/CAMTA2/NF-YC11/CDKC-2/AGL15/BHLH112/-/-/TAF4B/-/-/TAF4/HDA19/-/HSFA1D/AGL65/SPT16/AGL18/AGL62/-/MED25/HSFA1A/CHR12/SLK1/-/-/-/CDKD-1/AGL8/KIWI/RAP74/-/MED10A/pEARLI4/-/-/GIF3/ATXR5/UN…	83
BP	GO:0048831	regulation of shoot system development	83|5348	222|18266	0.00541227986946948	0.0494808058478465	AT4G02380/AT1G79280/AT5G37260/AT3G44110/AT1G66400/AT4G35600/AT2G30140/AT1G77450/AT5G62620/AT2G43410/AT2G24790/AT1G19270/AT5G24655/AT1G05100/AT4G36710/AT4G20910/AT3G61970/AT1G01030/AT5G37770/AT2G38560/AT5G06110/AT5G66210/AT2G01830/AT3G52250/AT1G15040/AT1G61040/AT2G31650/AT5G41990/AT1G79730/AT5G39610/AT1G80940/AT3G04060/AT1G04250/AT5G11320/AT3G60800/AT5G23150/AT5G11530/AT1G72180/AT2G18000/AT2G31880…	SAG21/NUA/RVE2/ATJ3/CML23/CONNEXIN 32/UGT87A2/NAC032/GALT6/FPA/COL3/DA1/LSU4/MAPKKK18/SCL15/HEN1/NGA2/NGA3/CML24/TFIIS/-/CPK28/AHK4/-/GAT1_2.1/VIP5/ATX1/WNK8/VIP2/NAC92/-/anac046/IAA17/YUC4/PAT14/HUA2/EMF1/CEPR2/TAF14/SOBIR1/BOA/CEPR1/FYPP3/-/-/MIP1A/ATMYB13/AGL15/NPY1/CUL3A/YAB1/AHK3/AGL18/TCP3/ARF2/MED25/NSN1/PLR3/ELP4/EAF1A/GPRI1/AGL8/NGA4/RPS10B/PTL/EAF1B/2MMP/SAUR36/ATSIZ1/ATL80/AGL57/MED8/L…	83
BP	GO:1902680	positive regulation of RNA biosynthetic process	168|5348	485|18266	0.00545617697548905	0.0495112564950512	AT2G42680/AT4G34590/AT5G20000/AT4G36990/AT5G08790/AT4G27410/AT1G03040/AT1G75390/AT3G62420/AT1G05710/AT5G62020/AT5G05410/AT2G16900/AT1G42990/AT5G41360/AT2G26150/AT1G73500/AT1G74330/AT1G33770/AT1G77450/AT5G45710/AT5G04410/AT5G24660/AT2G46830/AT2G35530/AT5G22220/AT2G46020/AT4G11660/AT3G10800/AT4G24440/AT3G25910/AT1G53750/AT5G11680/AT5G47220/AT4G02880/AT5G28640/AT4G18880/AT1G32750/AT1G77180/AT2G22430…	MBF1A/BZIP11/RPT6B/HSFB1/NAC081/RD26/-/BZIP44/BZIP53/-/HSFB2A/DREB2A/-/BZIP60/XPB2/HSFA2/MKK9/-/-/NAC032/HSFA4C/NAC078/LSU2/CCA1/BZIP16/E2FB/BRM/HSFB2B/BZIP28/TFIIA-S/-/RPT1A/-/ERF2/-/GIF1/HSFA4A/TAF1/SKIP/ATHB-6/WRKY48/BZIP25/BZIP2/RPT3/BZIP17/SPL14/DREB2C/MED19A/NAC053/HSFA3/-/BZIP1/-/CYCT1-4/-/E2FC/NPH4/VOZ2/NAC091/VIP5/BHLH154/CYCL1-1/-/RPT5A/MBF1C/NAC68/SCL14/BHLH122/PC-MYB1/NAC92/-/SYD/ERF0…	168
BP	GO:1903508	positive regulation of nucleic acid-templated transcription	168|5348	485|18266	0.00545617697548905	0.0495112564950512	AT2G42680/AT4G34590/AT5G20000/AT4G36990/AT5G08790/AT4G27410/AT1G03040/AT1G75390/AT3G62420/AT1G05710/AT5G62020/AT5G05410/AT2G16900/AT1G42990/AT5G41360/AT2G26150/AT1G73500/AT1G74330/AT1G33770/AT1G77450/AT5G45710/AT5G04410/AT5G24660/AT2G46830/AT2G35530/AT5G22220/AT2G46020/AT4G11660/AT3G10800/AT4G24440/AT3G25910/AT1G53750/AT5G11680/AT5G47220/AT4G02880/AT5G28640/AT4G18880/AT1G32750/AT1G77180/AT2G22430…	MBF1A/BZIP11/RPT6B/HSFB1/NAC081/RD26/-/BZIP44/BZIP53/-/HSFB2A/DREB2A/-/BZIP60/XPB2/HSFA2/MKK9/-/-/NAC032/HSFA4C/NAC078/LSU2/CCA1/BZIP16/E2FB/BRM/HSFB2B/BZIP28/TFIIA-S/-/RPT1A/-/ERF2/-/GIF1/HSFA4A/TAF1/SKIP/ATHB-6/WRKY48/BZIP25/BZIP2/RPT3/BZIP17/SPL14/DREB2C/MED19A/NAC053/HSFA3/-/BZIP1/-/CYCT1-4/-/E2FC/NPH4/VOZ2/NAC091/VIP5/BHLH154/CYCL1-1/-/RPT5A/MBF1C/NAC68/SCL14/BHLH122/PC-MYB1/NAC92/-/SYD/ERF0…	168
CC	GO:0044433	cytoplasmic vesicle part	126|4944	267|16894	3.60327042018249e-10	1.49175395395555e-07	AT3G12740/AT1G05820/AT1G71010/AT3G57880/AT1G17730/AT2G20760/AT5G63880/AT4G19640/AT3G51890/AT4G33430/AT5G45130/AT4G21560/AT4G32150/AT3G51460/AT5G52050/AT3G11130/AT1G79450/AT2G06530/AT3G10640/AT2G38360/AT4G33240/AT4G39990/AT5G22780/AT4G29160/AT3G12400/AT5G22770/AT4G26750/AT3G08530/AT5G16830/AT1G61250/AT3G53120/AT1G11890/AT5G10840/AT5G09260/AT1G32050/AT1G34260/AT2G36900/AT2G33120/AT3G28270/AT4G32160…	ALIS1/SPPL5/FAB1C/-/CHMP1A/-/VPS20.1/RABF2B/-/BAK1/ATRAB5A/VPS28-1/VAMP711/SAC7/DTX50/CHC1/ALIS5/VPS2.1/VPS60.1/PRA1B4/FAB1A/RABA4B/ALPHAC-AD/VPS32.2/ELC/ALPHA-ADR/LIP5/CHC2/SYP21/SCAMP3/VPS37-1/SEC22/TMN8/VPS20.2/SCAMP4/FAB1D/MEMB11/SAR1/-/EREL1/BETAC-AD/CML5/MAG5/TOL6/-/TMN3/ATG9/FREE1/NPSN13/ECH/PI4KB1/SYP52/ELCL/VPS32.1/FAB1B/TMN2/ARL8A/VAMP721/RABG3F/ATVAMP724/CHMP1B/AGD9/TMN12/CLC2/PRA1B1/E…	126
CC	GO:0010008	endosome membrane	90|4944	176|16894	7.92050917724427e-10	1.63954539968956e-07	AT3G12740/AT1G05820/AT1G71010/AT3G57880/AT1G17730/AT5G63880/AT4G19640/AT4G33430/AT5G45130/AT4G21560/AT4G32150/AT5G52050/AT1G79450/AT2G06530/AT3G10640/AT2G38360/AT4G33240/AT4G39990/AT4G29160/AT3G12400/AT4G26750/AT5G16830/AT1G61250/AT3G53120/AT5G10840/AT5G09260/AT1G32050/AT1G34260/AT2G36900/AT2G33120/AT3G28270/AT4G32160/AT2G43290/AT2G38410/AT2G01970/AT1G20110/AT3G17440/AT1G09330/AT1G79590/AT5G13860…	ALIS1/SPPL5/FAB1C/-/CHMP1A/VPS20.1/RABF2B/BAK1/ATRAB5A/VPS28-1/VAMP711/DTX50/ALIS5/VPS2.1/VPS60.1/PRA1B4/FAB1A/RABA4B/VPS32.2/ELC/LIP5/SYP21/SCAMP3/VPS37-1/TMN8/VPS20.2/SCAMP4/FAB1D/MEMB11/SAR1/-/EREL1/CML5/TOL6/TMN3/FREE1/NPSN13/ECH/SYP52/ELCL/VPS32.1/FAB1B/TMN2/ARL8A/VAMP721/RABG3F/ATVAMP724/CHMP1B/TMN12/PRA1B1/TMN11/SNX1/PRA1.B3/CCX3/-/SYP51/RABA1D/RABA2D/RABA2C/VPS36/SPPL4/VPS35B/VTI11/ALIS3/…	90
CC	GO:0030135	coated vesicle	67|4944	124|16894	6.38594583842598e-09	8.81260525702786e-07	AT2G43160/AT2G25430/AT2G20760/AT5G35200/AT3G51890/AT3G11130/AT3G22845/AT5G22780/AT5G54310/AT3G16270/AT5G22770/AT3G08530/AT5G16830/AT2G01600/AT1G11890/AT1G10290/AT2G36900/AT3G22290/AT4G02650/AT1G68110/AT4G23460/AT5G47480/AT4G14160/AT1G22200/AT3G17440/AT4G32285/AT5G46750/AT2G40060/AT3G07100/AT1G23900/AT1G52360/AT3G48860/AT2G17380/AT4G25940/AT4G34660/AT1G03900/AT1G30630/AT1G59610/AT3G58600/AT1G21900…	EPSIN2/-/-/-/-/CHC1/-/ALPHAC-AD/AGD5/MTV1/ALPHA-ADR/CHC2/SYP21/-/SEC22/DRP2A/MEMB11/-/-/-/BETAC-AD/MAG5/-/-/NPSN13/-/AGD9/CLC2/ERMO2/GAMMA-ADR/-/SCD2/AAP19-1/-/SH3P2/ATNAP4/-/DRP2B/-/-/VTI11/SAR1B/-/PAT04/-/AGD10/-/-/MEMB12/AGD8/AP1M2/VSR6/SCD1/SEC31B/-/-/NPSN11/EPSIN1/VHA-A1/-/-/VTI12/-/-/SEC13A/VSR1/-	67
CC	GO:0044440	endosomal part	90|4944	183|16894	9.6783245869995e-09	1.00170659475445e-06	AT3G12740/AT1G05820/AT1G71010/AT3G57880/AT1G17730/AT5G63880/AT4G19640/AT4G33430/AT5G45130/AT4G21560/AT4G32150/AT5G52050/AT1G79450/AT2G06530/AT3G10640/AT2G38360/AT4G33240/AT4G39990/AT4G29160/AT3G12400/AT4G26750/AT5G16830/AT1G61250/AT3G53120/AT5G10840/AT5G09260/AT1G32050/AT1G34260/AT2G36900/AT2G33120/AT3G28270/AT4G32160/AT2G43290/AT2G38410/AT2G01970/AT1G20110/AT3G17440/AT1G09330/AT1G79590/AT5G13860…	ALIS1/SPPL5/FAB1C/-/CHMP1A/VPS20.1/RABF2B/BAK1/ATRAB5A/VPS28-1/VAMP711/DTX50/ALIS5/VPS2.1/VPS60.1/PRA1B4/FAB1A/RABA4B/VPS32.2/ELC/LIP5/SYP21/SCAMP3/VPS37-1/TMN8/VPS20.2/SCAMP4/FAB1D/MEMB11/SAR1/-/EREL1/CML5/TOL6/TMN3/FREE1/NPSN13/ECH/SYP52/ELCL/VPS32.1/FAB1B/TMN2/ARL8A/VAMP721/RABG3F/ATVAMP724/CHMP1B/TMN12/PRA1B1/TMN11/SNX1/PRA1.B3/CCX3/-/SYP51/RABA1D/RABA2D/RABA2C/VPS36/SPPL4/VPS35B/VTI11/ALIS3/…	90
CC	GO:0030136	clathrin-coated vesicle	36|4944	55|16894	2.8633488555853e-08	2.37085285242463e-06	AT2G43160/AT2G25430/AT2G20760/AT5G35200/AT3G51890/AT3G11130/AT5G22780/AT5G54310/AT3G16270/AT5G22770/AT3G08530/AT5G16830/AT2G01600/AT1G10290/AT4G02650/AT1G68110/AT4G23460/AT4G32285/AT2G40060/AT1G23900/AT3G48860/AT2G17380/AT4G25940/AT4G34660/AT1G03900/AT1G59610/AT3G58600/AT3G56930/AT1G60780/AT1G30900/AT1G49040/AT5G11710/AT2G28520/AT1G14910/AT1G33340/AT3G52850	EPSIN2/-/-/-/-/CHC1/ALPHAC-AD/AGD5/MTV1/ALPHA-ADR/CHC2/SYP21/-/DRP2A/-/-/BETAC-AD/-/CLC2/GAMMA-ADR/SCD2/AAP19-1/-/SH3P2/ATNAP4/DRP2B/-/PAT04/AP1M2/VSR6/SCD1/EPSIN1/VHA-A1/-/-/VSR1	36
CC	GO:0005768	endosome	180|4944	443|16894	1.47471958705076e-07	1.01755651506503e-05	AT4G36890/AT2G41150/AT3G12740/AT2G47170/AT1G05820/AT1G71010/AT3G57880/AT5G25250/AT1G17730/AT3G49720/AT1G18200/AT5G63880/AT4G19640/AT1G04430/AT4G33430/AT3G26670/AT5G45130/AT4G21560/AT4G32150/AT1G31130/AT5G52050/AT5G61240/AT1G79450/AT2G06530/AT3G28180/AT3G10640/AT2G38360/AT4G33240/AT4G39990/AT4G29160/AT5G33290/AT3G51580/AT5G54310/AT5G45750/AT1G74380/AT4G00750/AT3G61130/AT4G30440/AT3G66654/AT3G12400…	IRX14/-/ALIS1/ARF1/SPPL5/FAB1C/-/FLOT1/CHMP1A/CGR2/RABA6B/VPS20.1/RABF2B/-/BAK1/-/ATRAB5A/VPS28-1/VAMP711/-/DTX50/-/ALIS5/VPS2.1/CSLC4/VPS60.1/PRA1B4/FAB1A/RABA4B/VPS32.2/XGD1/-/AGD5/RABA1C/XXT5/-/GAUT1/GAE1/CYP21-4/ELC/-/CSLD3/GAE6/IPUT1/MEKK1/LIP5/SYP21/SCAMP3/VPS37-1/TMN8/VPS20.2/SCAMP4/FAB1D/RABA1G/MEMB11/SAR1/MUR3/-/CSLD2/SIK1/RABA4A/EREL1/ALA3/CML5/TOL6/-/TMN3/FREE1/NPSN13/-/MOB1A/ECH/SYP52…	180
CC	GO:0005905	clathrin-coated pit	20|4944	25|16894	2.16168864410792e-07	1.27848442665812e-05	AT2G25430/AT2G20760/AT5G35200/AT3G51890/AT3G11130/AT5G22780/AT5G22770/AT3G08530/AT2G01600/AT4G02650/AT1G68110/AT1G31730/AT4G32285/AT2G40060/AT4G25940/AT2G19790/AT1G47830/AT5G46630/AT1G14910/AT1G33340	-/-/-/-/CHC1/ALPHAC-AD/ALPHA-ADR/CHC2/-/-/-/-/-/CLC2/-/-/AP17/-/-/-	20
CC	GO:0009504	cell plate	24|4944	35|16894	1.70640323474746e-06	6.81554800120462e-05	AT3G11820/AT2G33120/AT5G61210/AT1G14830/AT5G03540/AT5G42080/AT4G32285/AT1G04750/AT2G40060/AT5G49720/AT4G01370/AT3G01780/AT4G34660/AT5G59150/AT3G46830/AT1G59610/AT5G08080/AT4G26455/AT4G12780/AT5G05760/AT4G12770/AT1G07410/AT2G35190/AT3G63130	SYP121/SAR1/SNAP33/DRP1C/ATEXO70A1/DRP1A/-/VAMP721/CLC2/KOR/MPK4/TPLATE/SH3P2/RABA2D/RABA2C/DRP2B/SYP132/WIP1/AUXI1/SYP31/-/RABA2B/NPSN11/RANGAP1	24
CC	GO:0005681	spliceosomal complex	78|4944	168|16894	1.72089599234795e-06	6.81554800120462e-05	AT2G46610/AT5G63370/AT2G42330/AT2G42270/AT1G65660/AT1G09140/AT4G16680/AT1G27650/AT1G14650/AT1G10580/AT1G07350/AT5G13010/AT1G09770/AT5G37370/AT1G77180/AT1G14640/AT3G19760/AT4G37120/AT1G01350/AT4G03430/AT1G31870/AT5G28740/AT2G18510/AT1G03910/AT5G27720/AT3G50670/AT5G12190/AT1G02840/AT4G36690/AT2G16860/AT3G05760/AT3G13200/AT4G21660/AT1G76860/AT4G21110/AT3G49130/AT1G04510/AT1G07360/AT3G62840/AT1G32490…	RS31A/CDKG1/STIPL2/BRR2B/SMP1/SR30/-/U2AF35A/-/-/SR45A/CUV/CDC5/SRL1/SKIP/-/EIF4A3/SMP2/-/STA1/-/-/emb2444/CTN/LSM4/RNU1/-/SR34/U2AF65A/-/-/EMB2769/-/LSM3B/-/-/PRP19A/-/-/ESP3/-/RH21/-/-/-/-/LSM7/STIPL1/-/RS2Z32/RS2Z33/ATO/-/RSZ22/-/LSM2/-/-/U2AF35B/-/-/CSU2/BRR2A/-/SMU1/ATRSP41/-/-/U2B''/SR33/-/MOS4/SR45/LSM6B/-/SMD3B/SUA/ELF9	78
CC	GO:0005838	proteasome regulatory particle	23|4944	33|16894	1.81089439645534e-06	6.81554800120462e-05	AT5G20000/AT4G38630/AT1G53750/AT2G26590/AT5G58290/AT1G04810/AT5G23540/AT1G29150/AT3G05530/AT5G45620/AT5G19990/AT1G64750/AT1G64520/AT3G15180/AT4G29040/AT5G05780/AT5G09900/AT1G20200/AT4G28470/AT5G57950/AT1G53780/AT5G64760/AT2G20140	RPT6B/RPN10/RPT1A/RPN13/RPT3/RPN2B/RPN11/RPN6/RPT5A/RPN9A/RPT6A/ATDSS1(I)/RPN12A/-/RPT2A/RPN8A/EMB2107/RPN3A/RPN1B/-/-/RPN5B/RPT2B	23
CC	GO:0022624	proteasome accessory complex	23|4944	33|16894	1.81089439645534e-06	6.81554800120462e-05	AT5G20000/AT4G38630/AT1G53750/AT2G26590/AT5G58290/AT1G04810/AT5G23540/AT1G29150/AT3G05530/AT5G45620/AT5G19990/AT1G64750/AT1G64520/AT3G15180/AT4G29040/AT5G05780/AT5G09900/AT1G20200/AT4G28470/AT5G57950/AT1G53780/AT5G64760/AT2G20140	RPT6B/RPN10/RPT1A/RPN13/RPT3/RPN2B/RPN11/RPN6/RPT5A/RPN9A/RPT6A/ATDSS1(I)/RPN12A/-/RPT2A/RPN8A/EMB2107/RPN3A/RPN1B/-/-/RPN5B/RPT2B	23
CC	GO:0000145	exocyst	19|4944	27|16894	1.18220069049416e-05	0.000407859238220485	AT1G72470/AT3G09520/AT5G61010/AT3G10380/AT4G02350/AT1G07000/AT5G03540/AT5G58430/AT1G10380/AT5G13990/AT1G54090/AT5G12370/AT3G14090/AT5G50380/AT5G49830/AT3G29400/AT1G10385/AT1G71820/AT1G47550	ATEXO70D1/ATEXO70H4/ATEXO70E2/SEC8/SEC15B/ATEXO70B2/ATEXO70A1/EXO70B1/-/ATEXO70C2/ATEXO70D2/SEC10a/ATEXO70D3/ATEXO70F1/EXO84B/ATEXO70E1/EXO84A/SEC6/SEC3A	19
CC	GO:0071013	catalytic step 2 spliceosome	32|4944	57|16894	2.01516238327023e-05	0.000641751712826059	AT2G42270/AT1G14650/AT1G10580/AT1G14640/AT3G19760/AT4G03430/AT5G28740/AT5G12190/AT2G16860/AT3G13200/AT4G21660/AT1G76860/AT3G49130/AT1G04510/AT1G07360/AT3G62840/AT2G33730/AT5G64270/AT5G41770/AT2G03870/AT5G06520/AT1G03330/AT2G32600/AT5G07060/AT1G15200/AT5G04210/AT1G20960/AT1G52325/AT5G45990/AT3G18790/AT1G80930/AT1G20580	BRR2B/-/-/-/EIF4A3/STA1/-/-/-/EMB2769/-/LSM3B/-/PRP19A/-/-/RH21/-/-/LSM7/-/LSM2/-/-/-/-/BRR2A/-/-/-/-/SMD3B	32
CC	GO:0000502	proteasome complex	41|4944	80|16894	2.8894426939471e-05	0.000797486183529399	AT5G20000/AT1G02090/AT4G27680/AT4G38630/AT1G53750/AT3G13330/AT2G26590/AT5G58290/AT5G42790/AT1G04810/AT4G02950/AT5G23540/AT1G29150/AT3G05530/AT1G04860/AT5G45620/AT3G57290/AT5G19990/AT4G24820/AT1G64750/AT1G64520/AT3G15180/AT4G29040/AT5G05780/AT5G09900/AT2G19560/AT5G40580/AT1G20200/AT4G28470/AT5G35590/AT3G02200/AT5G57950/AT1G53780/AT2G05840/AT1G53850/AT5G64760/AT1G16470/AT1G47250/AT1G79650/AT3G22630…	RPT6B/CSN7/-/RPN10/RPT1A/PA200/RPN13/RPT3/PAF1/RPN2B/-/RPN11/RPN6/RPT5A/UBP2/RPN9A/TIF3E1/RPT6A/RPN7/ATDSS1(I)/RPN12A/-/RPT2A/RPN8A/EMB2107/EER5/PBB2/RPN3A/RPN1B/PAA1/-/-/-/PAA2/PAE1/RPN5B/PAB1/PAF2/RAD23/PBD1/RPT2B	41
CC	GO:1905369	endopeptidase complex	41|4944	80|16894	2.8894426939471e-05	0.000797486183529399	AT5G20000/AT1G02090/AT4G27680/AT4G38630/AT1G53750/AT3G13330/AT2G26590/AT5G58290/AT5G42790/AT1G04810/AT4G02950/AT5G23540/AT1G29150/AT3G05530/AT1G04860/AT5G45620/AT3G57290/AT5G19990/AT4G24820/AT1G64750/AT1G64520/AT3G15180/AT4G29040/AT5G05780/AT5G09900/AT2G19560/AT5G40580/AT1G20200/AT4G28470/AT5G35590/AT3G02200/AT5G57950/AT1G53780/AT2G05840/AT1G53850/AT5G64760/AT1G16470/AT1G47250/AT1G79650/AT3G22630…	RPT6B/CSN7/-/RPN10/RPT1A/PA200/RPN13/RPT3/PAF1/RPN2B/-/RPN11/RPN6/RPT5A/UBP2/RPN9A/TIF3E1/RPT6A/RPN7/ATDSS1(I)/RPN12A/-/RPT2A/RPN8A/EMB2107/EER5/PBB2/RPN3A/RPN1B/PAA1/-/-/-/PAA2/PAE1/RPN5B/PAB1/PAF2/RAD23/PBD1/RPT2B	41
CC	GO:0030125	clathrin vesicle coat	10|4944	11|16894	3.69785074753793e-05	0.000805742215516159	AT2G20760/AT3G51890/AT3G11130/AT5G22780/AT5G22770/AT3G08530/AT2G40060/AT1G23900/AT1G03900/AT3G58600	-/-/CHC1/ALPHAC-AD/ALPHA-ADR/CHC2/CLC2/GAMMA-ADR/ATNAP4/-	10
CC	GO:0043230	extracellular organelle	10|4944	11|16894	3.69785074753793e-05	0.000805742215516159	AT5G61010/AT3G10380/AT4G02350/AT1G07000/AT5G03540/AT5G58430/AT5G12370/AT4G01850/AT1G71820/AT1G47550	ATEXO70E2/SEC8/SEC15B/ATEXO70B2/ATEXO70A1/EXO70B1/SEC10a/SAM2/SEC6/SEC3A	10
CC	GO:0070062	extracellular exosome	10|4944	11|16894	3.69785074753793e-05	0.000805742215516159	AT5G61010/AT3G10380/AT4G02350/AT1G07000/AT5G03540/AT5G58430/AT5G12370/AT4G01850/AT1G71820/AT1G47550	ATEXO70E2/SEC8/SEC15B/ATEXO70B2/ATEXO70A1/EXO70B1/SEC10a/SAM2/SEC6/SEC3A	10
CC	GO:1903561	extracellular vesicle	10|4944	11|16894	3.69785074753793e-05	0.000805742215516159	AT5G61010/AT3G10380/AT4G02350/AT1G07000/AT5G03540/AT5G58430/AT5G12370/AT4G01850/AT1G71820/AT1G47550	ATEXO70E2/SEC8/SEC15B/ATEXO70B2/ATEXO70A1/EXO70B1/SEC10a/SAM2/SEC6/SEC3A	10
CC	GO:0030662	coated vesicle membrane	39|4944	77|16894	6.30186093258987e-05	0.0013044852130461	AT2G20760/AT3G51890/AT3G11130/AT5G22780/AT5G22770/AT3G08530/AT1G11890/AT2G36900/AT4G23460/AT5G47480/AT4G14160/AT3G17440/AT5G46750/AT2G40060/AT3G07100/AT1G23900/AT1G52360/AT2G17380/AT1G03900/AT1G30630/AT3G58600/AT5G39510/AT1G56330/AT2G21390/AT2G35210/AT5G50440/AT4G17890/AT1G60780/AT1G30900/AT3G63460/AT3G62560/AT2G35190/AT2G28520/AT4G34450/AT2G31710/AT1G26670/AT3G01340/AT3G52850/AT5G05010	-/-/CHC1/ALPHAC-AD/ALPHA-ADR/CHC2/SEC22/MEMB11/BETAC-AD/MAG5/-/NPSN13/AGD9/CLC2/ERMO2/GAMMA-ADR/-/AAP19-1/ATNAP4/-/-/VTI11/SAR1B/-/AGD10/MEMB12/AGD8/AP1M2/VSR6/SEC31B/-/NPSN11/VHA-A1/-/-/VTI12/SEC13A/VSR1/-	39
CC	GO:0031201	SNARE complex	27|4944	49|16894	0.000136056617527683	0.00256123724786806	AT4G32150/AT3G11820/AT3G52400/AT3G24350/AT5G16830/AT1G11890/AT2G36900/AT2G33120/AT4G02195/AT1G15880/AT3G17440/AT1G51740/AT3G56190/AT1G79590/AT1G04750/AT4G17730/AT1G16240/AT3G05710/AT5G08080/AT5G39510/AT5G05760/AT5G50440/AT3G54300/AT3G09740/AT2G35190/AT1G27700/AT1G26670	VAMP711/SYP121/SYP122/SYP32/SYP21/SEC22/MEMB11/SAR1/SYP42/GOS11/NPSN13/SYP81/ASNAP2/SYP52/VAMP721/SYP23/SYP51/SYP43/SYP132/VTI11/SYP31/MEMB12/VAMP727/SYP71/NPSN11/-/VTI12	27
CC	GO:0120025	plasma membrane bounded cell projection	35|4944	69|16894	0.000141777079138758	0.00256123724786806	AT3G03250/AT1G53320/AT2G02860/AT3G51460/AT3G21700/AT4G39990/AT4G17615/AT3G01040/AT5G56170/AT2G41210/AT5G15470/AT4G02650/AT3G43230/AT5G03540/AT1G51340/AT1G51800/AT5G20490/AT1G71410/AT5G64070/AT1G21760/AT5G13990/AT4G26930/AT4G08850/AT5G52560/AT3G56930/AT5G07370/AT5G45840/AT5G49680/AT3G16640/AT1G47270/AT3G17220/AT5G36925/AT2G47900/AT1G47550/AT5G55020	UGP/TULP7/SUC3/SAC7/SGP2/RABA4B/CBL1/GAUT13/LLG1/PIP5K5/GAUT14/-/-/ATEXO70A1/DTX42/IOS1/XI-K/-/PI4KB1/SKIP32/ATEXO70C2/MYB97/MIK2/USP/PAT04/IPK2A/-/KIP/TCTP1/TULP6/PMEI2/-/AtTLP3/SEC3A/ATMYB120	35
CC	GO:0030659	cytoplasmic vesicle membrane	48|4944	103|16894	0.000142290958214892	0.00256123724786806	AT2G20760/AT3G51890/AT3G51460/AT3G11130/AT5G22780/AT5G22770/AT3G08530/AT1G61250/AT1G11890/AT1G32050/AT2G36900/AT4G23460/AT5G47480/AT4G14160/AT2G31260/AT3G17440/AT5G64070/AT5G46750/AT2G40060/AT3G07100/AT1G23900/AT5G20350/AT1G52360/AT3G14070/AT2G17380/AT1G03900/AT1G30630/AT3G58600/AT5G39510/AT1G56330/AT2G21390/AT2G35210/AT2G02970/AT4G22750/AT5G50440/AT4G17890/AT1G60780/AT1G30900/AT3G63460/AT3G62560…	-/-/SAC7/CHC1/ALPHAC-AD/ALPHA-ADR/CHC2/SCAMP3/SEC22/SCAMP4/MEMB11/BETAC-AD/MAG5/-/ATG9/NPSN13/PI4KB1/AGD9/CLC2/ERMO2/GAMMA-ADR/PAT24/-/CCX3/AAP19-1/ATNAP4/-/-/VTI11/SAR1B/-/AGD10/APY6/PAT13/MEMB12/AGD8/AP1M2/VSR6/SEC31B/-/NPSN11/VHA-A1/-/-/VTI12/SEC13A/VS	48
CC	GO:0005802	trans-Golgi network	119|4944	306|16894	0.000169547669988651	0.00292469730730423	AT4G36890/AT2G41150/AT2G47170/AT5G64740/AT3G49720/AT1G04430/AT1G35350/AT4G25350/AT3G25610/AT4G21560/AT1G31130/AT3G11820/AT5G61240/AT3G28180/AT2G38360/AT2G29525/AT4G39990/AT5G33290/AT3G51580/AT5G54310/AT1G74380/AT3G54020/AT4G00750/AT3G61130/AT2G37940/AT1G45688/AT4G30440/AT3G66654/AT3G16270/AT1G26730/AT3G03050/AT3G23820/AT5G18480/AT1G61250/AT5G10840/AT1G32050/AT2G20370/AT5G16910/AT1G69220/AT1G59820…	IRX14/-/ARF1/CESA6/CGR2/-/PHO1-H8/PHO1-H4/ALA10/VPS28-1/-/SYP121/-/CSLC4/PRA1B4/IPCS3/RABA4B/XGD1/-/AGD5/XXT5/IPCS1/-/GAUT1/IPCS2/-/GAE1/CYP21-4/MTV1/PHO1-H7/CSLD3/GAE6/IPUT1/SCAMP3/TMN8/SCAMP4/MUR3/CSLD2/SIK1/ALA3/SYP42/CSLE1/TMN3/-/CLC-D/MOB1A/CESA5/ALA5/ECH/TMN2/-/-/PHO1-H1/-/XXT1/AGD9/TMN12/PAT14/KOR/PAT24/ATARFC1/TMN11/-/CSLB3/MPK6/APY1/RABA1D/UXS1/SYP43/UXS2/-/CCC1/SYP132/VTI11/-/TMN1/AGD10…	119
CC	GO:0071014	post-mRNA release spliceosomal complex	11|4944	14|16894	0.000191654508976532	0.00317379866865137	AT2G42330/AT2G42270/AT5G28740/AT2G16860/AT5G41770/AT1G17070/AT3G05070/AT1G20960/AT1G56290/AT5G45990/AT3G18790	STIPL2/BRR2B/-/-/-/STIPL1/-/BRR2A/-/-/-	11
CC	GO:0008540	proteasome regulatory particle, base subcomplex	13|4944	18|16894	0.000202571452135669	0.00322556081477565	AT5G20000/AT4G38630/AT1G53750/AT5G58290/AT1G04810/AT3G05530/AT5G19990/AT3G15180/AT4G29040/AT4G28470/AT5G57950/AT1G53780/AT2G20140	RPT6B/RPN10/RPT1A/RPT3/RPN2B/RPT5A/RPT6A/-/RPT2A/RPN1B/-/-/RPT2B	13
CC	GO:0012506	vesicle membrane	48|4944	105|16894	0.000251494625844435	0.00371852768212844	AT2G20760/AT3G51890/AT3G51460/AT3G11130/AT5G22780/AT5G22770/AT3G08530/AT1G61250/AT1G11890/AT1G32050/AT2G36900/AT4G23460/AT5G47480/AT4G14160/AT2G31260/AT3G17440/AT5G64070/AT5G46750/AT2G40060/AT3G07100/AT1G23900/AT5G20350/AT1G52360/AT3G14070/AT2G17380/AT1G03900/AT1G30630/AT3G58600/AT5G39510/AT1G56330/AT2G21390/AT2G35210/AT2G02970/AT4G22750/AT5G50440/AT4G17890/AT1G60780/AT1G30900/AT3G63460/AT3G62560…	-/-/SAC7/CHC1/ALPHAC-AD/ALPHA-ADR/CHC2/SCAMP3/SEC22/SCAMP4/MEMB11/BETAC-AD/MAG5/-/ATG9/NPSN13/PI4KB1/AGD9/CLC2/ERMO2/GAMMA-ADR/PAT24/-/CCX3/AAP19-1/ATNAP4/-/-/VTI11/SAR1B/-/AGD10/APY6/PAT13/MEMB12/AGD8/AP1M2/VSR6/SEC31B/-/NPSN11/VHA-A1/-/-/VTI12/SEC13A/VS	48
CC	GO:1905368	peptidase complex	48|4944	105|16894	0.000251494625844435	0.00371852768212844	AT5G20000/AT1G02090/AT4G27680/AT4G38630/AT1G53750/AT3G13330/AT2G26590/AT5G58290/AT5G42790/AT1G04810/AT4G02950/AT5G23540/AT1G29150/AT3G05530/AT1G04860/AT5G45620/AT3G57290/AT5G19990/AT4G24820/AT1G64750/AT2G17930/AT1G64520/AT3G15180/AT4G29040/AT5G05780/AT5G09900/AT2G24530/AT2G19560/AT5G40580/AT2G14850/AT1G20200/AT4G28470/AT5G27430/AT5G35590/AT1G17440/AT4G33890/AT3G02200/AT5G57950/AT1G53780/AT2G05840…	RPT6B/CSN7/-/RPN10/RPT1A/PA200/RPN13/RPT3/PAF1/RPN2B/-/RPN11/RPN6/RPT5A/UBP2/RPN9A/TIF3E1/RPT6A/RPN7/ATDSS1(I)/-/RPN12A/-/RPT2A/RPN8A/EMB2107/-/EER5/PBB2/-/RPN3A/RPN1B/-/PAA1/TAF12B/-/-/-/-/PAA2/PAE1/RPN5B/PAB1/PHL/PAF2/RAD23/PBD1/RPT2B	48
CC	GO:0005769	early endosome	23|4944	41|16894	0.000296388371249036	0.00423119950679659	AT2G47170/AT4G19640/AT3G26670/AT4G39990/AT3G12400/AT2G21120/AT2G33120/AT1G69220/AT2G38410/AT5G11960/AT5G45550/AT1G09330/AT1G04750/AT4G15780/AT3G60800/AT5G49720/AT4G18800/AT5G04920/AT3G54300/AT1G60780/AT3G43300/AT5G41950/AT5G05710	ARF1/RABF2B/-/RABA4B/ELC/-/SAR1/SIK1/TOL6/-/MOB1A/ECH/VAMP721/ATVAMP724/PAT14/KOR/RABA1D/VPS36/VAMP727/AP1M2/ATMIN7/HLB1/-	23
CC	GO:0030665	clathrin-coated vesicle membrane	16|4944	25|16894	0.000328560279942666	0.00453413186320879	AT2G20760/AT3G51890/AT3G11130/AT5G22780/AT5G22770/AT3G08530/AT4G23460/AT2G40060/AT1G23900/AT2G17380/AT1G03900/AT3G58600/AT1G60780/AT1G30900/AT2G28520/AT3G52850	-/-/CHC1/ALPHAC-AD/ALPHA-ADR/CHC2/BETAC-AD/CLC2/GAMMA-ADR/AAP19-1/ATNAP4/-/AP1M2/VSR6/VHA-A1/VSR1	16
CC	GO:0036452	ESCRT complex	14|4944	21|16894	0.000423705623963885	0.00565852026842092	AT1G17730/AT5G63880/AT4G21560/AT2G06530/AT4G29160/AT3G12400/AT3G53120/AT5G09260/AT1G20110/AT5G13860/AT2G19830/AT1G73030/AT5G53330/AT5G04920	CHMP1A/VPS20.1/VPS28-1/VPS2.1/VPS32.2/ELC/VPS37-1/VPS20.2/FREE1/ELCL/VPS32.1/CHMP1B/-/VPS36	14
CC	GO:0044463	cell projection part	13|4944	19|16894	0.000469242863801913	0.00588686501860582	AT3G51460/AT3G21700/AT4G39990/AT4G02650/AT3G43230/AT5G03540/AT5G20490/AT1G71410/AT5G64070/AT5G49680/AT3G17220/AT5G36925/AT1G47550	SAC7/SGP2/RABA4B/-/-/ATEXO70A1/XI-K/-/PI4KB1/KIP/PMEI2/-/SEC3A	13
CC	GO:0120038	plasma membrane bounded cell projection part	13|4944	19|16894	0.000469242863801913	0.00588686501860582	AT3G51460/AT3G21700/AT4G39990/AT4G02650/AT3G43230/AT5G03540/AT5G20490/AT1G71410/AT5G64070/AT5G49680/AT3G17220/AT5G36925/AT1G47550	SAC7/SGP2/RABA4B/-/-/ATEXO70A1/XI-K/-/PI4KB1/KIP/PMEI2/-/SEC3A	13
CC	GO:0098797	plasma membrane protein complex	22|4944	40|16894	0.00057938379555627	0.00705484974589105	AT2G20760/AT5G66760/AT3G51890/AT3G63420/AT3G11130/AT2G36850/AT5G22780/AT4G03550/AT5G22770/AT3G08530/AT3G22942/AT4G34390/AT3G59100/AT2G40060/AT2G26300/AT4G34460/ATCG00270/AT2G23460/AT3G07160/ATCG00430/AT5G28750/ATCG01100	-/SDH1-1/-/AGG1/CHC1/CALS10/ALPHAC-AD/CALS12/ALPHA-ADR/CHC2/GG2/XLG2/CALS6/CLC2/GPA1/GB1/PSBD/XLG1/ATGSL10/NDHK/TATA/NDHA	22
CC	GO:0005798	Golgi-associated vesicle	42|4944	92|16894	0.000616049319738988	0.00728698338205546	AT1G05820/AT2G20760/AT3G51890/AT3G11130/AT3G22845/AT3G08530/AT5G16830/AT1G11890/AT2G36900/AT3G22290/AT5G47480/AT4G14160/AT1G22200/AT3G17440/AT5G46750/AT2G40060/AT3G07100/AT1G23900/AT1G52360/AT1G30630/AT1G01650/AT1G21900/AT5G39510/AT1G56330/AT2G21390/AT3G56930/AT3G07680/AT2G35210/AT1G30890/AT1G36050/AT5G50440/AT4G17890/AT3G63460/AT3G62560/AT3G59500/AT2G35190/AT2G28520/AT4G34450/AT2G31710/AT1G26670…	SPPL5/-/-/CHC1/-/CHC2/SYP21/SEC22/MEMB11/-/MAG5/-/-/NPSN13/AGD9/CLC2/ERMO2/GAMMA-ADR/-/-/SPPL4/-/VTI11/SAR1B/-/PAT04/-/AGD10/-/-/MEMB12/AGD8/SEC31B/-/-/NPSN11/VHA-A1/-/-/VTI12/SEC13A/-	42
CC	GO:0030660	Golgi-associated vesicle membrane	32|4944	66|16894	0.000751243425846708	0.00863929939723714	AT1G05820/AT2G20760/AT3G51890/AT3G11130/AT3G08530/AT1G11890/AT2G36900/AT5G47480/AT4G14160/AT3G17440/AT5G46750/AT2G40060/AT3G07100/AT1G23900/AT1G52360/AT1G30630/AT1G01650/AT5G39510/AT1G56330/AT2G21390/AT2G35210/AT5G50440/AT4G17890/AT3G63460/AT3G62560/AT2G35190/AT2G28520/AT4G34450/AT2G31710/AT1G26670/AT3G01340/AT5G05010	SPPL5/-/-/CHC1/CHC2/SEC22/MEMB11/MAG5/-/NPSN13/AGD9/CLC2/ERMO2/GAMMA-ADR/-/-/SPPL4/VTI11/SAR1B/-/AGD10/MEMB12/AGD8/SEC31B/-/NPSN11/VHA-A1/-/-/VTI12/SEC13A/-	32
CC	GO:0035770	ribonucleoprotein granule	39|4944	85|16894	0.000840746074678033	0.00915970723465014	AT3G53110/AT1G54270/AT3G19130/AT3G14010/AT4G00660/AT5G61780/AT3G48050/AT2G28600/AT1G54170/AT5G27720/AT1G47128/AT4G26990/AT5G19400/AT3G22270/AT5G10960/AT5G07350/AT1G76860/AT2G45620/AT3G13920/AT2G42520/AT1G79090/AT2G32070/AT1G03060/AT1G77680/AT1G02140/AT5G59180/AT1G15920/AT1G03330/AT1G08370/AT5G22250/AT4G14990/AT1G49600/AT1G02080/AT5G42950/AT3G14080/AT5G45330/AT2G32550/AT2G43810/AT5G19350	RH38/TIF4A-2/RBP47B/CID4/RH8/TSN2/-/-/CID3/LSM4/RD21A/-/SMG7/PAT1H1/CAF1-10/Tudor1/LSM3B/URT1/EIF4A1/RH37/PAT1/CAF1-7/SPI/SOV/MEE63/NRPB7/CAF1-2/LSM2/DCP1/CAF1-11/PAT1H2/ATRBP47A/-/-/LSM1B/DCP5-L/-/LSM6B/RBP47B'	39
CC	GO:0036464	cytoplasmic ribonucleoprotein granule	39|4944	85|16894	0.000840746074678033	0.00915970723465014	AT3G53110/AT1G54270/AT3G19130/AT3G14010/AT4G00660/AT5G61780/AT3G48050/AT2G28600/AT1G54170/AT5G27720/AT1G47128/AT4G26990/AT5G19400/AT3G22270/AT5G10960/AT5G07350/AT1G76860/AT2G45620/AT3G13920/AT2G42520/AT1G79090/AT2G32070/AT1G03060/AT1G77680/AT1G02140/AT5G59180/AT1G15920/AT1G03330/AT1G08370/AT5G22250/AT4G14990/AT1G49600/AT1G02080/AT5G42950/AT3G14080/AT5G45330/AT2G32550/AT2G43810/AT5G19350	RH38/TIF4A-2/RBP47B/CID4/RH8/TSN2/-/-/CID3/LSM4/RD21A/-/SMG7/PAT1H1/CAF1-10/Tudor1/LSM3B/URT1/EIF4A1/RH37/PAT1/CAF1-7/SPI/SOV/MEE63/NRPB7/CAF1-2/LSM2/DCP1/CAF1-11/PAT1H2/ATRBP47A/-/-/LSM1B/DCP5-L/-/LSM6B/RBP47B'	39
CC	GO:0030118	clathrin coat	13|4944	20|16894	0.000981558999064481	0.0104196262977614	AT2G20760/AT3G51890/AT3G11130/AT5G22780/AT5G22770/AT3G08530/AT4G23460/AT2G40060/AT1G23900/AT1G03900/AT3G58600/AT1G60780/AT5G46630	-/-/CHC1/ALPHAC-AD/ALPHA-ADR/CHC2/BETAC-AD/CLC2/GAMMA-ADR/ATNAP4/-/AP1M2/-	13
CC	GO:0090406	pollen tube	25|4944	49|16894	0.00110117173082562	0.0112592905768107	AT3G03250/AT2G02860/AT3G51460/AT3G21700/AT4G17615/AT3G01040/AT5G56170/AT2G41210/AT5G15470/AT4G02650/AT5G03540/AT1G51800/AT1G21760/AT5G13990/AT4G26930/AT4G08850/AT5G52560/AT5G07370/AT5G45840/AT5G49680/AT3G16640/AT3G17220/AT5G36925/AT1G47550/AT5G55020	UGP/SUC3/SAC7/SGP2/CBL1/GAUT13/LLG1/PIP5K5/GAUT14/-/ATEXO70A1/IOS1/SKIP32/ATEXO70C2/MYB97/MIK2/USP/IPK2A/-/KIP/TCTP1/PMEI2/-/SEC3A/ATMYB120	25
CC	GO:0019897	extrinsic component of plasma membrane	12|4944	18|16894	0.00111505051606096	0.0112592905768107	AT3G03830/AT3G63420/AT3G07040/AT3G28270/AT3G22942/AT4G34390/AT2G26300/AT1G72430/AT4G34460/AT2G23460/AT5G58220/AT5G18010	SAUR28/AGG1/RPM1/-/GG2/XLG2/GPA1/SAUR78/GB1/XLG1/TTL/SAUR19	12
CC	GO:0005770	late endosome	44|4944	100|16894	0.00119355893481048	0.0117650809288462	AT3G12740/AT1G17730/AT4G19640/AT5G45130/AT4G32150/AT5G52050/AT1G79450/AT2G06530/AT3G10640/AT3G12400/AT4G26750/AT5G16830/AT5G09260/AT2G36900/AT2G38410/AT1G20110/AT3G17440/AT1G79590/AT1G15130/AT5G13860/AT3G49870/AT3G18820/AT1G73030/AT5G06140/AT4G34660/AT1G16240/AT4G16144/AT5G04920/AT4G31820/AT1G75850/AT5G39510/AT1G54320/AT5G67560/AT5G50440/AT2G27600/AT1G30900/AT5G44240/AT2G35190/AT4G23700/AT5G11710…	ALIS1/CHMP1A/RABF2B/ATRAB5A/VAMP711/DTX50/ALIS5/VPS2.1/VPS60.1/ELC/LIP5/SYP21/VPS20.2/MEMB11/TOL6/FREE1/NPSN13/SYP52/BRO1/ELCL/ARL8A/RABG3F/CHMP1B/SNX1/SH3P2/SYP51/AMSH3/VPS36/NPY1/VPS35B/VTI11/ALIS3/ARL8B/MEMB12/SKD1/VSR6/ALA2/NPSN11/CHX17/EPSIN1/VPS15/VTI12/-/VSR1	44
CC	GO:0031901	early endosome membrane	11|4944	16|16894	0.00124127564408125	0.0119508864337125	AT4G19640/AT4G39990/AT2G33120/AT2G38410/AT1G09330/AT1G04750/AT4G15780/AT4G18800/AT3G54300/AT1G60780/AT3G43300	RABF2B/RABA4B/SAR1/TOL6/ECH/VAMP721/ATVAMP724/RABA1D/VAMP727/AP1M2/ATMIN7	11
CC	GO:0031234	extrinsic component of cytoplasmic side of plasma membrane	8|4944	10|16894	0.00132299572783319	0.0124481870755214	AT3G63420/AT3G28270/AT3G22942/AT4G34390/AT2G26300/AT4G34460/AT2G23460/AT5G58220	AGG1/-/GG2/XLG2/GPA1/GB1/XLG1/TTL	8
CC	GO:0030140	trans-Golgi network transport vesicle	9|4944	12|16894	0.00138452697654432	0.0127376481842077	AT2G20760/AT3G51890/AT3G11130/AT3G08530/AT5G16830/AT2G40060/AT1G23900/AT3G56930/AT2G28520	-/-/CHC1/CHC2/SYP21/CLC2/GAMMA-ADR/PAT04/VHA-A1	9
CC	GO:0000139	Golgi membrane	157|4944	440|16894	0.00187931030147869	0.0166077227908284	AT4G36890/AT2G35650/AT4G17530/AT3G12740/AT5G47200/AT1G55690/AT3G24840/AT1G70090/AT3G57880/AT3G49720/AT5G01100/AT1G76670/AT1G30620/AT3G28340/AT1G75370/AT1G04430/AT3G25610/AT5G62620/AT4G01750/AT3G63420/AT1G79450/AT3G22845/AT3G28180/AT2G29525/AT4G39990/AT3G10800/AT5G33290/AT1G74380/AT3G54020/AT4G00750/AT3G61130/AT2G37940/AT4G39220/AT4G30440/AT3G24350/AT3G01040/AT4G22330/AT3G03050/AT3G23820/AT5G18480…	IRX14/CSLA7/RABD2C/ALIS1/RABD2B/SFH13/-/GATL9/-/CGR2/FRB1/URGT1/MUR4/GATL10/-/-/ALA10/GALT6/RGXT2/AGG1/ALIS5/-/CSLC4/IPCS3/RABA4B/BZIP28/XGD1/XXT5/IPCS1/-/GAUT1/IPCS2/RER1A/GAE1/SYP32/GAUT13/ATCES1/CSLD3/GAE6/IPUT1/GATL2/B3GALT4/-/GALS3/SCAMP3/SEC22/TMN8/DRP2A/SCAMP4/BZIP17/RABE1C/OFUT20/MEMB11/MUR3/GAE2/RABH1C/GAUT14/CSLD2/ALA3/GALS1/-/UTR2/RABE1D/CSLE1/MAG5/GOS11/-/TMN3/GATL8/-/ALA5/ATJ15/ECH/U…	157
CC	GO:0098562	cytoplasmic side of membrane	16|4944	28|16894	0.00189819545698286	0.0166077227908284	AT1G05820/AT4G11220/AT3G63420/AT5G58070/AT4G23630/AT3G28270/AT3G22942/AT4G34390/AT1G64090/AT2G26300/AT4G34460/AT1G01650/AT2G22125/AT2G23460/AT5G58220/AT2G03120	SPPL5/RTNLB2/AGG1/TIL/RTNLB1/-/GG2/XLG2/RTNLB3/GPA1/GB1/SPPL4/CSI1/XLG1/TTL/SPP	16
CC	GO:0030120	vesicle coat	24|4944	48|16894	0.00196564834963911	0.0166077227908284	AT2G20760/AT3G51890/AT3G11130/AT5G22780/AT5G22770/AT3G08530/AT4G14160/AT5G46750/AT2G40060/AT3G07100/AT1G23900/AT1G52360/AT1G03900/AT1G30630/AT3G58600/AT1G56330/AT2G21390/AT2G35210/AT4G17890/AT3G63460/AT3G62560/AT4G34450/AT3G01340/AT5G05010	-/-/CHC1/ALPHAC-AD/ALPHA-ADR/CHC2/-/AGD9/CLC2/ERMO2/GAMMA-ADR/-/ATNAP4/-/-/SAR1B/-/AGD10/AGD8/SEC31B/-/-/SEC13A/-	24
CC	GO:0030658	transport vesicle membrane	24|4944	48|16894	0.00196564834963911	0.0166077227908284	AT2G20760/AT3G51890/AT3G11130/AT3G08530/AT1G61250/AT1G11890/AT1G32050/AT2G36900/AT5G47480/AT4G14160/AT3G17440/AT2G40060/AT3G07100/AT1G23900/AT5G39510/AT1G56330/AT5G50440/AT3G63460/AT3G62560/AT2G35190/AT2G28520/AT2G31710/AT1G26670/AT3G01340	-/-/CHC1/CHC2/SCAMP3/SEC22/SCAMP4/MEMB11/MAG5/-/NPSN13/CLC2/ERMO2/GAMMA-ADR/VTI11/SAR1B/MEMB12/SEC31B/-/NPSN11/VHA-A1/-/VTI12/SEC13A	24
CC	GO:0030173	integral component of Golgi membrane	18|4944	33|16894	0.0020533719146974	0.0166685484840142	AT2G29525/AT3G54020/AT2G37940/AT4G39220/AT2G20370/AT5G16910/AT4G23010/AT1G29060/AT1G09330/AT3G59360/AT2G21600/AT2G15240/AT2G02810/AT1G30890/AT4G14455/AT2G23310/AT1G14360/AT3G59500	IPCS3/IPCS1/IPCS2/RER1A/MUR3/CSLD2/UTR2/-/ECH/UTR6/RER1B/-/UTR1/-/BET12/RER1C/UTR3/-	18
CC	GO:0031228	intrinsic component of Golgi membrane	18|4944	33|16894	0.0020533719146974	0.0166685484840142	AT2G29525/AT3G54020/AT2G37940/AT4G39220/AT2G20370/AT5G16910/AT4G23010/AT1G29060/AT1G09330/AT3G59360/AT2G21600/AT2G15240/AT2G02810/AT1G30890/AT4G14455/AT2G23310/AT1G14360/AT3G59500	IPCS3/IPCS1/IPCS2/RER1A/MUR3/CSLD2/UTR2/-/ECH/UTR6/RER1B/-/UTR1/-/BET12/RER1C/UTR3/-	18
CC	GO:0042995	cell projection	38|4944	86|16894	0.0022749112866085	0.0176949663095997	AT3G03250/AT1G53320/AT2G02860/AT3G51460/AT3G21700/AT4G39990/AT4G17615/AT3G01040/AT5G56170/AT2G41210/AT5G15470/AT4G02650/AT3G43230/AT5G03540/AT1G51340/AT1G51800/AT5G20490/AT1G71410/AT5G64070/AT1G21760/AT5G13990/AT4G26930/AT4G08850/AT5G52560/AT3G56930/AT5G07370/AT1G20090/AT5G45840/AT5G49680/AT3G16640/AT5G44100/AT2G17800/AT1G47270/AT3G17220/AT5G36925/AT2G47900/AT1G47550/AT5G55020	UGP/TULP7/SUC3/SAC7/SGP2/RABA4B/CBL1/GAUT13/LLG1/PIP5K5/GAUT14/-/-/ATEXO70A1/DTX42/IOS1/XI-K/-/PI4KB1/SKIP32/ATEXO70C2/MYB97/MIK2/USP/PAT04/IPK2A/ARAC4/-/KIP/TCTP1/CKL7/ARAC1/TULP6/PMEI2/-/AtTLP3/SEC3A/ATMYB120	38
CC	GO:0030117	membrane coat	31|4944	67|16894	0.0023360207624678	0.0176949663095997	AT2G20760/AT3G51890/AT3G11130/AT5G22780/AT5G22770/AT3G08530/AT1G31730/AT4G23460/AT4G14160/AT5G46750/AT2G40060/AT3G07100/AT1G23900/AT1G52360/AT2G17380/AT1G03900/AT1G30630/AT3G58600/AT1G56330/AT2G21390/AT2G35210/AT2G19790/AT4G17890/AT1G60780/AT3G63460/AT3G62560/AT5G46630/AT4G34450/AT1G48760/AT3G01340/AT5G05010	-/-/CHC1/ALPHAC-AD/ALPHA-ADR/CHC2/-/BETAC-AD/-/AGD9/CLC2/ERMO2/GAMMA-ADR/-/AAP19-1/ATNAP4/-/-/SAR1B/-/AGD10/-/AGD8/AP1M2/SEC31B/-/-/-/DELTA-ADR/SEC13A/-	31
CC	GO:0048475	coated membrane	31|4944	67|16894	0.0023360207624678	0.0176949663095997	AT2G20760/AT3G51890/AT3G11130/AT5G22780/AT5G22770/AT3G08530/AT1G31730/AT4G23460/AT4G14160/AT5G46750/AT2G40060/AT3G07100/AT1G23900/AT1G52360/AT2G17380/AT1G03900/AT1G30630/AT3G58600/AT1G56330/AT2G21390/AT2G35210/AT2G19790/AT4G17890/AT1G60780/AT3G63460/AT3G62560/AT5G46630/AT4G34450/AT1G48760/AT3G01340/AT5G05010	-/-/CHC1/ALPHAC-AD/ALPHA-ADR/CHC2/-/BETAC-AD/-/AGD9/CLC2/ERMO2/GAMMA-ADR/-/AAP19-1/ATNAP4/-/-/SAR1B/-/AGD10/-/AGD8/AP1M2/SEC31B/-/-/-/DELTA-ADR/SEC13A/-	31
CC	GO:0030133	transport vesicle	28|4944	59|16894	0.00235078054837677	0.0176949663095997	AT2G20760/AT3G51890/AT3G11130/AT3G08530/AT5G16830/AT1G61250/AT1G11890/AT1G32050/AT2G36900/AT5G47480/AT4G14160/AT3G17440/AT5G20490/AT2G40060/AT3G07100/AT1G23900/AT5G06560/AT5G39510/AT1G56330/AT3G56930/AT5G50440/AT3G63460/AT3G62560/AT2G35190/AT2G28520/AT2G31710/AT1G26670/AT3G01340	-/-/CHC1/CHC2/SYP21/SCAMP3/SEC22/SCAMP4/MEMB11/MAG5/-/NPSN13/XI-K/CLC2/ERMO2/GAMMA-ADR/MYOB7/VTI11/SAR1B/PAT04/MEMB12/SEC31B/-/NPSN11/VHA-A1/-/VTI12/SEC13A	28
CC	GO:0016607	nuclear speck	39|4944	89|16894	0.00241049137576572	0.0178204183851252	AT1G78600/AT2G46610/AT5G61270/AT5G63370/AT1G09140/AT1G02860/AT1G27650/AT5G61960/AT1G07350/AT1G77180/AT3G19760/AT1G03910/AT5G65260/AT3G50670/AT1G76940/AT1G02840/AT4G36690/AT1G29400/AT1G51510/AT2G46340/AT5G25060/AT1G61620/AT1G02140/AT3G53500/AT2G37340/AT4G31580/AT2G42890/AT5G18830/AT5G42820/AT1G02330/AT3G47120/AT5G52040/AT1G24706/AT3G63400/AT5G60410/AT1G55310/AT1G16610/AT5G01160/AT3G24440	LZF1/RS31A/BHLH72/CDKG1/SR30/BAH1/U2AF35A/ML1/SR45A/SKIP/EIF4A3/CTN/PABN2/RNU1/NSRA/SR34/U2AF65A/ML5/Y14/SPA1/RRC1/CSU1/MEE63/RS2Z32/RS2Z33/RSZ22/ML2/SPL7/U2AF35B/CSU2/-/ATRSP41/THO2/CYP63/ATSIZ1/SR33/SR45/-/VIL1	39
CC	GO:0000421	autophagosome membrane	9|4944	13|16894	0.00332936762991615	0.0234863385147821	AT3G06420/AT2G45170/AT2G31260/AT4G34660/AT4G04620/AT5G50230/AT4G21980/AT3G15580/AT3G50590	ATG8H/ATG8E/ATG9/SH3P2/ATG8B/ATG16/APG8A/ATG8I/-	9
CC	GO:0008541	proteasome regulatory particle, lid subcomplex	9|4944	13|16894	0.00332936762991615	0.0234863385147821	AT2G26590/AT5G23540/AT1G29150/AT5G45620/AT1G64750/AT1G64520/AT5G09900/AT1G20200/AT5G64760	RPN13/RPN11/RPN6/RPN9A/ATDSS1(I)/RPN12A/EMB2107/RPN3A/RPN5B	9
CC	GO:0044438	microbody part	23|4944	47|16894	0.00344532454558831	0.0234863385147821	AT3G03490/AT1G76490/AT5G27520/AT3G07560/AT3G21865/AT3G57090/AT5G23395/AT5G04870/AT1G63900/AT3G04460/AT4G04320/AT1G48635/AT1G47750/AT5G25760/AT4G39850/AT4G27780/AT3G61070/AT4G35000/AT1G71870/AT5G56290/AT4G35970/AT3G05970/AT5G17550	PEX19-1/HMG1/PNC2/PEX13/PEX22/FIS1A/MIA40/CPK1/SP1/PEX12/-/PEX3/PEX11A/PEX4/PXA1/ACBP2/PEX11E/APX3/DTX54/PEX5/APX5/LACS6/PEX19-2	23
CC	GO:0044439	peroxisomal part	23|4944	47|16894	0.00344532454558831	0.0234863385147821	AT3G03490/AT1G76490/AT5G27520/AT3G07560/AT3G21865/AT3G57090/AT5G23395/AT5G04870/AT1G63900/AT3G04460/AT4G04320/AT1G48635/AT1G47750/AT5G25760/AT4G39850/AT4G27780/AT3G61070/AT4G35000/AT1G71870/AT5G56290/AT4G35970/AT3G05970/AT5G17550	PEX19-1/HMG1/PNC2/PEX13/PEX22/FIS1A/MIA40/CPK1/SP1/PEX12/-/PEX3/PEX11A/PEX4/PXA1/ACBP2/PEX11E/APX3/DTX54/PEX5/APX5/LACS6/PEX19-2	23
CC	GO:0035838	growing cell tip	8|4944	11|16894	0.00360176089808829	0.0234863385147821	AT3G51460/AT3G21700/AT4G02650/AT5G03540/AT5G49680/AT3G17220/AT5G36925/AT1G47550	SAC7/SGP2/-/ATEXO70A1/KIP/PMEI2/-/SEC3A	8
CC	GO:0051286	cell tip	8|4944	11|16894	0.00360176089808829	0.0234863385147821	AT3G51460/AT3G21700/AT4G02650/AT5G03540/AT5G49680/AT3G17220/AT5G36925/AT1G47550	SAC7/SGP2/-/ATEXO70A1/KIP/PMEI2/-/SEC3A	8
CC	GO:0090404	pollen tube tip	8|4944	11|16894	0.00360176089808829	0.0234863385147821	AT3G51460/AT3G21700/AT4G02650/AT5G03540/AT5G49680/AT3G17220/AT5G36925/AT1G47550	SAC7/SGP2/-/ATEXO70A1/KIP/PMEI2/-/SEC3A	8
CC	GO:0005778	peroxisomal membrane	21|4944	42|16894	0.00368746860739332	0.0234863385147821	AT3G03490/AT1G76490/AT5G27520/AT3G07560/AT3G21865/AT3G57090/AT5G04870/AT1G63900/AT3G04460/AT1G48635/AT1G47750/AT5G25760/AT4G39850/AT4G27780/AT3G61070/AT4G35000/AT1G71870/AT5G56290/AT4G35970/AT3G05970/AT5G17550	PEX19-1/HMG1/PNC2/PEX13/PEX22/FIS1A/CPK1/SP1/PEX12/PEX3/PEX11A/PEX4/PXA1/ACBP2/PEX11E/APX3/DTX54/PEX5/APX5/LACS6/PEX19-2	21
CC	GO:0031903	microbody membrane	21|4944	42|16894	0.00368746860739332	0.0234863385147821	AT3G03490/AT1G76490/AT5G27520/AT3G07560/AT3G21865/AT3G57090/AT5G04870/AT1G63900/AT3G04460/AT1G48635/AT1G47750/AT5G25760/AT4G39850/AT4G27780/AT3G61070/AT4G35000/AT1G71870/AT5G56290/AT4G35970/AT3G05970/AT5G17550	PEX19-1/HMG1/PNC2/PEX13/PEX22/FIS1A/CPK1/SP1/PEX12/PEX3/PEX11A/PEX4/PXA1/ACBP2/PEX11E/APX3/DTX54/PEX5/APX5/LACS6/PEX19-2	21
CC	GO:0044459	plasma membrane part	140|4944	394|16894	0.00379568625756186	0.0238093047065244	AT3G47420/AT4G27520/AT2G38290/AT3G28007/AT5G64740/AT5G25250/AT1G22710/AT2G20760/AT1G08930/AT2G02860/AT3G55430/AT5G66760/AT2G04040/AT3G51890/AT3G14770/AT3G03830/AT4G29900/AT2G34355/AT3G51460/AT2G27500/AT5G13750/AT3G63420/AT5G42570/AT3G11130/AT3G04010/AT2G36850/AT2G29525/AT1G73590/AT1G64780/AT5G19230/AT5G22780/AT1G64760/AT5G19250/AT3G54020/AT1G11905/AT2G37940/AT3G02880/AT5G15350/AT2G35980/AT4G12730…	ATPS3/ENODL2/AMT2/SWEET4/CESA6/FLOT1/SUC2/-/ERD6/SUC3/-/SDH1-1/DTX1/-/SWEET2/SAUR28/ACA10/-/SAC7/-/ZIFL1/AGG1/-/CHC1/-/CALS10/IPCS3/PIN1/AMT1-2/-/ALPHAC-AD/-/-/IPCS1/-/IPCS2/-/ENODL17/NHL10/FLA2/CALS12/ACA12/ALPHA-ADR/CHC2/NHL3/ACA2/TIL/-/ATPAP1/-/HIPL1/TPP1/RPM1/SULTR4;1/GDPDL3/PMR6/PIP5K5/-/STP13/RBOHC/GG2/-/TPP2/ABCB6/NRT2.7/ESL1/BCB/XLG2/STP4/CALS6/PLT5/-/NDR1/LYM2/CLC2/-/-/SUC1/PLT4/COBL3/TM…	140
CC	GO:0000932	P-body	28|4944	61|16894	0.00427584245294068	0.026420877246529	AT4G00660/AT5G61780/AT3G48050/AT5G27720/AT1G47128/AT5G19400/AT3G22270/AT5G10960/AT5G07350/AT1G76860/AT2G45620/AT1G79090/AT2G32070/AT1G03060/AT1G77680/AT1G02140/AT5G59180/AT1G15920/AT1G03330/AT1G08370/AT5G22250/AT4G14990/AT1G02080/AT5G42950/AT3G14080/AT5G45330/AT2G32550/AT2G43810	RH8/TSN2/-/LSM4/RD21A/SMG7/PAT1H1/CAF1-10/Tudor1/LSM3B/URT1/PAT1/CAF1-7/SPI/SOV/MEE63/NRPB7/CAF1-2/LSM2/DCP1/CAF1-11/PAT1H2/-/-/LSM1B/DCP5-L/-/LSM6B	28
CC	GO:0016604	nuclear body	49|4944	121|16894	0.00523212220819817	0.0318543910910889	AT1G78600/AT2G46610/AT5G61270/AT5G63370/AT1G09140/AT1G02860/AT1G27650/AT5G61960/AT1G07350/AT3G15210/AT1G77180/AT3G19760/AT4G03430/AT1G03910/AT5G65260/AT3G50670/AT1G76940/AT1G02840/AT4G36690/AT1G29400/AT1G51510/AT2G46340/AT5G25060/AT5G64960/AT5G52470/AT1G61620/AT1G02140/AT3G53500/AT2G37340/AT4G31580/AT2G42890/AT5G18830/AT5G42820/AT1G02330/AT3G47120/AT2G18915/AT5G52040/AT1G24706/AT2G30260/AT3G63400…	LZF1/RS31A/BHLH72/CDKG1/SR30/BAH1/U2AF35A/ML1/SR45A/ERF4/SKIP/EIF4A3/STA1/CTN/PABN2/RNU1/NSRA/SR34/U2AF65A/ML5/Y14/SPA1/RRC1/CDKC-2/MED36B/CSU1/MEE63/RS2Z32/RS2Z33/RSZ22/ML2/SPL7/U2AF35B/CSU2/-/ADO2/ATRSP41/THO2/U2B''/CYP63/ATSIZ1/SR33/-/DCL1/MORC7/PHL/SR45/-/VIL1	49
CC	GO:0000974	Prp19 complex	10|4944	16|16894	0.00584788500491599	0.0339874579741013	AT5G28740/AT2G16860/AT1G04510/AT1G07360/AT5G41770/AT5G07060/AT5G04210/AT5G45990/AT3G18790/AT3G18165	-/-/PRP19A/-/-/-/-/-/-/MOS4	10
CC	GO:0008287	protein serine/threonine phosphatase complex	17|4944	33|16894	0.00591086225636545	0.0339874579741013	AT1G17720/AT5G44090/AT3G58500/AT3G25800/AT2G31305/AT1G25490/AT3G09880/AT3G26020/AT2G29400/AT3G06670/AT5G59160/AT3G19980/AT3G21650/AT1G64040/AT2G39840/AT4G08960/AT4G15415	PP2AB2/-/PP2A4/PP2AA2/INH3/PP2AA1/B'BETA/-/TOPP1/-/TOPP2/FYPP3/B'ZETA/TOPP3/TOPP4/-/B'GAMMA	17
CC	GO:0033177	proton-transporting two-sector ATPase complex, proton-transporting domain	17|4944	33|16894	0.00591086225636545	0.0339874579741013	ATMG00640/AT4G29480/AT2G16510/AT4G39080/ATCG00130/AT4G38920/ATCG00150/ATCG00140/ATMG01090/AT4G26210/AT3G28710/AT3G52300/AT4G34720/AT2G28520/AT1G19910/ATMG01080/ATMG01170	ORF25/-/VHA-c3/VHA-A3/ATPF/VHA-c3/ATPI/ATPH/ORF262/-/VHA-D1/ATPQ/VHA-c3/VHA-A1/VHA-C2/ATP9/ATP6-2	17
CC	GO:1903293	phosphatase complex	17|4944	33|16894	0.00591086225636545	0.0339874579741013	AT1G17720/AT5G44090/AT3G58500/AT3G25800/AT2G31305/AT1G25490/AT3G09880/AT3G26020/AT2G29400/AT3G06670/AT5G59160/AT3G19980/AT3G21650/AT1G64040/AT2G39840/AT4G08960/AT4G15415	PP2AB2/-/PP2A4/PP2AA2/INH3/PP2AA1/B'BETA/-/TOPP1/-/TOPP2/FYPP3/B'ZETA/TOPP3/TOPP4/-/B'GAMMA	17
CC	GO:0031902	late endosome membrane	29|4944	65|16894	0.00605627239277595	0.0343465311042362	AT3G12740/AT4G19640/AT5G45130/AT4G32150/AT5G52050/AT1G79450/AT3G10640/AT5G16830/AT2G36900/AT1G20110/AT3G17440/AT1G79590/AT3G49870/AT3G18820/AT5G06140/AT1G16240/AT5G04920/AT1G75850/AT5G39510/AT1G54320/AT5G67560/AT5G50440/AT2G27600/AT1G30900/AT5G44240/AT2G35190/AT1G26670/AT5G64500/AT3G52850	ALIS1/RABF2B/ATRAB5A/VAMP711/DTX50/ALIS5/VPS60.1/SYP21/MEMB11/FREE1/NPSN13/SYP52/ARL8A/RABG3F/SNX1/SYP51/VPS36/VPS35B/VTI11/ALIS3/ARL8B/MEMB12/SKD1/VSR6/ALA2/NPSN11/VTI12/-/VSR1	29
CC	GO:0031985	Golgi cisterna	18|4944	36|16894	0.00697254180471834	0.0390085446912621	AT1G30620/AT3G22845/AT4G30440/AT3G23820/AT2G20370/AT1G02000/AT4G20460/AT1G15880/AT3G02230/AT3G60800/AT2G15390/AT3G53520/AT3G62830/AT3G07680/AT1G10950/AT4G12250/AT1G14080/AT1G79610	MUR4/-/GAE1/GAE6/MUR3/GAE2/-/GOS11/RGP1/PAT14/FUT4/UXS1/UXS2/-/TMN1/GAE5/FUT6/NHX6	18
CC	GO:0005684	U2-type spliceosomal complex	25|4944	55|16894	0.00784076939822469	0.0432810470782003	AT2G42330/AT1G14650/AT1G14640/AT1G01350/AT1G31870/AT5G28740/AT3G50670/AT4G36690/AT3G49130/AT1G04510/AT1G07360/AT3G04500/AT5G64270/AT5G41770/AT2G03870/AT1G17070/AT5G06520/AT3G05070/AT2G32600/AT5G07060/AT5G04210/AT5G45990/AT1G80930/AT1G20580/AT5G16260	STIPL2/-/-/-/-/-/RNU1/U2AF65A/-/PRP19A/-/-/-/-/LSM7/STIPL1/-/-/-/-/-/-/-/SMD3B/ELF9	25
CC	GO:0030427	site of polarized growth	8|4944	12|16894	0.00803622874117623	0.043516981135407	AT3G51460/AT3G21700/AT4G02650/AT5G03540/AT5G49680/AT3G17220/AT5G36925/AT1G47550	SAC7/SGP2/-/ATEXO70A1/KIP/PMEI2/-/SEC3A	8
CC	GO:0005654	nucleoplasm	169|4944	493|16894	0.00809373803726168	0.043516981135407	AT1G78600/AT5G16970/AT2G46610/AT5G61270/AT5G63370/AT1G66500/AT3G13445/AT5G27610/AT1G11400/AT5G43620/AT5G41360/AT1G55520/AT1G32880/AT1G09140/AT1G02860/AT1G27650/AT3G13224/AT3G10800/AT3G05380/AT4G24440/AT5G61960/AT1G07350/AT3G05830/AT3G15210/AT2G38250/AT2G46040/AT1G32750/AT1G66260/AT1G77180/AT5G41560/AT3G53230/AT3G19760/AT1G67230/AT4G03430/AT2G40620/AT5G12230/AT4G04920/AT5G63610/AT5G42020/AT5G59950…	LZF1/AER/RS31A/BHLH72/CDKG1/PCFS1/TBP1/ALY1/PYM/PCFS5/XPB2/TBP2/-/SR30/BAH1/U2AF35A/-/BZIP28/ALY2/TFIIA-S/ML1/SR45A/-/ERF4/GT-3B/-/TAF1/ALY3/SKIP/-/CDC48D/EIF4A3/CRWN1/STA1/BZIP18/MED19A/MED16/CDKE-1/BIP/-/CTN/-/PABN2/-/CYCT1-4/-/RNU1/-/VIP5/-/NSRA/SR34/VIP2/MED37A/-/ELF6/U2AF65A/KRP6/GI/-/YUC4/-/-/ML5/Y14/NRPB12/SPA1/-/TAF14/SSRP1/NRPB1/SPT6/PES/IMPA1/RRC1/AS2/IMPA4/NERD/CDKC-2/-/NUP50A/MED36B/-…	169
CC	GO:0044448	cell cortex part	30|4944	69|16894	0.00826250954562708	0.0438548583575591	AT1G72470/AT3G09520/AT5G61010/AT4G03260/AT2G35630/AT3G10380/AT4G02350/AT1G07000/AT5G03540/AT5G58430/AT1G50890/AT1G10380/AT5G13990/AT1G54090/AT5G12370/AT3G14090/AT2G33460/AT2G01330/AT2G22125/AT5G50380/AT2G41660/AT5G49830/AT1G01020/AT3G29400/AT4G18830/AT1G10385/AT1G71820/AT4G28540/AT1G47550/AT3G47690	ATEXO70D1/ATEXO70H4/ATEXO70E2/-/MOR1/SEC8/SEC15B/ATEXO70B2/ATEXO70A1/EXO70B1/TOR1L1/-/ATEXO70C2/ATEXO70D2/SEC10a/ATEXO70D3/RIC1/AIP1-1/CSI1/ATEXO70F1/MIZ1/EXO84B/ARV1/ATEXO70E1/OFP5/EXO84A/SEC6/CKL6/SEC3A/EB1A	30
CC	GO:0000815	ESCRT III complex	7|4944	10|16894	0.0091161233629531	0.0471759384032823	AT1G17730/AT5G63880/AT2G06530/AT4G29160/AT5G09260/AT2G19830/AT1G73030	CHMP1A/VPS20.1/VPS2.1/VPS32.2/VPS20.2/VPS32.1/CHMP1B	7
CC	GO:0071782	endoplasmic reticulum tubular network	7|4944	10|16894	0.0091161233629531	0.0471759384032823	AT4G11220/AT4G31080/AT2G24330/AT4G23630/AT1G64090/AT2G41660/AT1G01020	RTNLB2/-/-/RTNLB1/RTNLB3/MIZ1/ARV1	7
MF	GO:0019787	ubiquitin-like protein transferase activity	191|4905	428|16887	3.16116146119153e-12	2.10198729802117e-09	AT4G27960/AT2G37150/AT1G20780/AT3G19910/AT4G36800/AT3G20060/AT1G78420/AT5G61560/AT3G12630/AT3G57870/AT1G66160/AT1G79110/AT4G22820/AT5G60250/AT4G27880/AT5G65920/AT2G02760/AT4G34370/AT4G19700/AT1G16890/AT5G66070/AT4G25230/AT3G07370/AT1G14400/AT2G45920/AT5G21900/AT3G05200/AT4G23860/AT5G22000/AT1G02860/AT1G09060/AT1G05890/AT3G12920/AT3G61590/AT4G33940/AT3G05545/AT3G46620/AT3G18290/AT3G48070/AT5G64660…	UBC9/-/PUB44/BBR/RCE1/UBC19/DA2/-/SAP5/SCE1/PUB20/BRG2/SAP9/-/SINAT4/PUB31/UBC2/ARI1/BOI/UBC36/-/RIN2/CHIP/UBC1/PUB37/-/ATL6/-/RHF2A/BAH1/-/ARI5/BRG3/HWS/-/-/RDUF1/BTS/-/PUB27/UBC3/PUB23/RHG1A/RIN3/RHA2A/-/BRG1/UBC18/-/UBA1/PUB45/-/-/-/SKIP2/-/PUB17/-/SP1/-/SKIP31/ATL55/UBC11/PUB18/-/AIP2/UPL2/UBC15/UPL7/SBP1/-/-/-/UBC14/PUB14/-/RHC2A/PEX12/RKP/-/SINAT2/RFI2/-/ATL31/PUB21/-/ATCRT1/PUB2/-/RCE2/UBC…	191
MF	GO:0004842	ubiquitin-protein transferase activity	187|4905	419|16887	5.29467833254704e-12	2.10198729802117e-09	AT4G27960/AT2G37150/AT1G20780/AT3G19910/AT3G20060/AT1G78420/AT5G61560/AT3G12630/AT1G66160/AT1G79110/AT4G22820/AT5G60250/AT4G27880/AT5G65920/AT2G02760/AT4G34370/AT4G19700/AT1G16890/AT5G66070/AT4G25230/AT3G07370/AT1G14400/AT2G45920/AT5G21900/AT3G05200/AT4G23860/AT5G22000/AT1G02860/AT1G09060/AT1G05890/AT3G12920/AT3G61590/AT4G33940/AT3G05545/AT3G46620/AT3G18290/AT3G48070/AT5G64660/AT5G62540/AT2G35930…	UBC9/-/PUB44/BBR/UBC19/DA2/-/SAP5/PUB20/BRG2/SAP9/-/SINAT4/PUB31/UBC2/ARI1/BOI/UBC36/-/RIN2/CHIP/UBC1/PUB37/-/ATL6/-/RHF2A/BAH1/-/ARI5/BRG3/HWS/-/-/RDUF1/BTS/-/PUB27/UBC3/PUB23/RHG1A/RIN3/RHA2A/-/BRG1/UBC18/-/UBA1/PUB45/-/-/-/SKIP2/-/PUB17/-/SP1/-/SKIP31/ATL55/UBC11/PUB18/-/AIP2/UPL2/UBC15/UPL7/SBP1/-/-/-/UBC14/PUB14/-/RHC2A/PEX12/RKP/-/SINAT2/RFI2/-/ATL31/PUB21/-/ATCRT1/PUB2/-/UBC12/SUD1/EID1/-/…	187
MF	GO:0005516	calmodulin binding	99|4905	207|16887	7.51696004677927e-09	1.98948875904758e-06	AT3G04670/AT3G56880/AT4G30490/AT2G34660/AT4G32300/AT3G25230/AT1G35670/AT2G41010/AT4G03230/AT4G29900/AT2G30590/AT2G02010/AT4G21390/AT5G67480/AT4G35310/AT4G37610/AT1G18890/AT5G12480/AT3G56760/AT2G41140/AT2G23320/AT5G62570/AT3G63380/AT1G11330/AT1G51710/AT5G48570/AT4G09570/AT4G38230/AT1G11310/AT4G37640/AT2G17480/AT5G04870/AT1G22070/AT4G27300/AT2G17290/AT1G73805/AT5G66210/AT3G57530/AT3G45290/AT5G12180…	WRKY39/-/-/ABCC2/SD25/ROF1/CPK11/CAMBP25/-/ACA10/WRKY21/GAD4/B120/BT4/CPK5/BT5/CPK10/CPK7/CRK7/CRK1/WRKY15/-/ACA12/-/UBP6/FKBP65/CPK4/CPK26/MLO2/ACA2/MLO8/CPK1/TGA3/SD11/CPK6/SARD1/CPK28/CPK32/MLO3/CPK17/NPGR2/CBP60F/SCPL33/MLO7/MLO15/XI-K/XI-B/CNGC3/CPK8/CPK30/ACA1/SD31/CAMTA3/ABCC1/CBP60G/CNGC11/EDA39/PPCK1/CAMTA2/GAD1/CNGC10/PEPKR1/-/CNGC15/-/PICBP/PPCK2/SD18/MLO11/PCAP1/ATCNGC6/XI-1/-/PEPKR2/…	99
MF	GO:0030276	clathrin binding	27|4905	36|16887	1.51118901522972e-08	2.99971019523099e-06	AT2G43160/AT2G25430/AT2G20760/AT1G75310/AT5G35200/AT3G51890/AT3G11130/AT5G22780/AT5G54310/AT3G16270/AT5G22770/AT3G08530/AT2G01600/AT4G02650/AT1G68110/AT4G23460/AT5G42080/AT4G32285/AT2G40060/AT4G25940/AT1G59610/AT1G21660/AT4G12780/AT4G12770/AT5G11710/AT1G14910/AT1G33340	EPSIN2/-/-/AUL1/-/-/CHC1/ALPHAC-AD/AGD5/MTV1/ALPHA-ADR/CHC2/-/-/-/BETAC-AD/DRP1A/-/CLC2/-/DRP2B/-/AUXI1/-/EPSIN1/-/-	27
MF	GO:0005509	calcium ion binding	101|4905	228|16887	6.10475786350911e-07	9.69435548725247e-05	AT5G49480/AT1G18210/AT1G76180/AT1G21250/AT2G41110/AT1G21240/AT3G10300/AT1G66400/AT2G41100/AT5G51050/AT1G35670/AT3G50360/AT4G11830/AT4G05020/AT1G16130/AT4G35310/AT4G20780/AT1G18890/AT5G12480/AT1G21210/AT4G17615/AT5G44090/AT5G07920/AT4G09570/AT5G61810/AT1G19230/AT5G37780/AT4G38230/AT4G35790/AT5G37770/AT5G04870/AT1G64060/AT2G17290/AT5G66210/AT3G57530/AT2G41410/AT1G02270/AT1G21630/AT5G54490/AT5G12180…	ATCP1/CML27/ERD14/WAK1/CAM2/WAK3/-/CML23/CML12/-/CPK11/CML20/PLDGAMMA2/NDB2/WAKL2/CPK5/CML42/CPK10/CPK7/WAK4/CBL1/-/DGK1/CPK4/-/RBOHE/CAM1/CPK26/PLDDELTA/CML24/CPK1/RBOHF/CPK6/CPK28/CPK32/CML35/-/-/PBP1/CPK17/RBOHC/CAM5/CML50/CML5/-/AMY2/KRP1/CML16/CML45/PLDGAMMA1/ATCBL3/WAKL17/WAKL4/-/CML11/CML38/RBOHD/CPK8/PLA2-DELTA/CPK30/WAKL10/RBOHA/-/LPEAT2/CML7/CML37/NCL/CAM7/CML44/TON2/PCAP1/CML14/-/PLDAL…	101
MF	GO:0008135	translation factor activity, RNA binding	78|4905	167|16887	9.32888278894609e-07	0.00012345221557372	AT1G69410/AT5G54940/AT1G11480/AT4G24200/AT1G54270/AT4G38710/AT1G56070/AT1G66070/AT3G22980/AT1G18070/AT5G57870/AT1G10840/AT3G26400/AT1G76810/AT2G34750/AT2G38560/AT2G18110/AT3G05500/AT5G12110/AT5G11430/AT1G54290/AT2G28600/AT5G05140/AT2G04520/AT4G20330/AT1G77840/AT5G43150/AT3G55620/AT3G10820/AT3G57290/AT3G07300/AT2G42780/AT5G47880/AT1G30755/AT5G35620/AT1G65440/AT2G26920/AT1G72340/AT5G35680/AT3G13920…	ELF5A-3/-/-/-/TIF4A-2/-/LOS1/-/-/-/EIF(ISO)4G1/TIF3H1/EIF4B1/-/-/TFIIS/-/-/-/-/-/-/MED26B/-/-/-/-/EIF6-2/MED26A/TIF3E1/-/-/ERF1-1/-/EIF(ISO)4E/SPT6/-/-/-/EIF4A1/TUFA/-/NCBP/-/TIF3I1/IWS1/ERF1-2/-/-/-/-/IWS2/A1/TIF3B1/-/TUFA/EIF4B2/-/-/-/-/-/TAF12B/-/-/-/TIF3A1/-/-/ELF5A-2/-/-/-/PAB2/-/-/-/TIF3K1	78
MF	GO:0004722	protein serine/threonine phosphatase activity	55|4905	108|16887	1.35287650292738e-06	0.000153454849046334	AT1G72770/AT1G68410/AT4G31860/AT3G12620/AT1G18030/AT5G11860/AT4G33920/AT5G46410/AT1G17720/AT3G02750/AT3G05580/AT5G57050/AT4G26080/AT2G25620/AT1G22280/AT1G47380/AT4G18140/AT3G06270/AT3G17250/AT5G66210/AT1G59830/AT3G62260/AT3G25800/AT2G33700/AT5G66080/AT1G07630/AT3G55050/AT3G51370/AT5G01700/AT1G25490/AT1G08420/AT2G30020/AT3G11410/AT2G29400/AT3G15260/AT5G10900/AT3G06670/AT5G59160/AT2G27210/AT5G27840…	HAB1/-/-/PP2C38/-/SSP5/-/SSP4/PP2AB2/-/TOPP9/ABI2/ABI1/AtDBP1/PAPP2C/-/SSP4b/-/-/CPK28/PP2A1/-/PP2AA2/PP2C27/-/PLL5/PP2C6/-/-/PP2AA1/BSL2/-/PP2CA/TOPP1/-/-/-/TOPP2/BSL3/TOPP8/AIP1/-/-/HAB2/-/TOPP7/SAG113/-/TOPP3/TOPP4/PP2C5/-/-/TOPP6/-	55
MF	GO:0008559	xenobiotic transmembrane transporting ATPase activity	14|4905	16|16887	1.91832251861406e-06	0.000190393509972446	AT2G47000/AT2G34660/AT1G30410/AT2G47800/AT3G60160/AT1G04120/AT3G13100/AT3G13080/AT3G21250/AT3G59140/AT1G30400/AT1G30420/AT3G60970/AT3G13090	ABCB4/ABCC2/ATMRP13/ABCC4/ABCC9/ABCC5/ABCC7/ABCC3/MRP6/ABCC10/ABCC1/ABCC11/ABCC15/ABCC6	14
MF	GO:0003746	translation elongation factor activity	34|4905	61|16887	1.15572824143167e-05	0.00101960913744083	AT1G69410/AT4G24200/AT1G56070/AT3G22980/AT1G18070/AT2G38560/AT2G18110/AT3G05500/AT5G12110/AT5G11430/AT5G05140/AT5G43150/AT3G10820/AT2G42780/AT1G30755/AT1G65440/AT2G26920/AT4G20360/AT5G53330/AT1G32130/AT1G57720/AT4G19000/AT5G60390/AT5G12120/AT4G02930/AT1G30230/AT2G31060/AT5G47920/AT5G25520/AT5G19510/AT2G25800/AT1G26630/AT1G09640/AT2G32820	ELF5A-3/-/LOS1/-/-/TFIIS/-/-/-/-/MED26B/-/MED26A/-/-/SPT6/-/TUFA/-/IWS1/-/IWS2/A1/-/TUFA/-/-/-/-/-/-/ELF5A-2/-/-	34
MF	GO:0004721	phosphoprotein phosphatase activity	73|4905	164|16887	1.7110749565024e-05	0.00135859351546291	AT1G72770/AT1G68410/AT4G31860/AT4G03960/AT3G12620/AT2G32960/AT1G18030/AT3G02800/AT5G04540/AT1G18480/AT5G11860/AT4G33920/AT5G46410/AT1G17720/AT3G02750/AT3G05580/AT5G57050/AT4G26080/AT2G25620/AT5G07740/AT1G22280/AT1G47380/AT4G18140/AT3G06270/AT3G17250/AT1G05000/AT5G66210/AT3G58500/AT3G55960/AT2G01830/AT1G59830/AT3G62260/AT3G25800/AT2G33700/AT5G66080/AT1G07630/AT4G16580/AT3G55050/AT3G51370/AT5G01700…	HAB1/-/-/DSP4/PP2C38/DSP2/-/DSP3/MTM2/SLP2/SSP5/-/SSP4/PP2AB2/-/TOPP9/ABI2/ABI1/AtDBP1/-/PAPP2C/-/SSP4b/-/-/-/CPK28/PP2A4/-/AHK4/PP2A1/-/PP2AA2/PP2C27/-/PLL5/-/PP2C6/-/-/PP2AA1/BSL2/-/PP2CA/TOPP1/-/-/-/PP2A2/TOPP2/FYPP1/BSL3/TOPP8/FYPP3/AIP1/-/-/HAB2/-/TOPP7/SAG113/-/TOPP3/TOPP4/PP2C5/PP2A3/-/-/-/MTM1/TOPP6/-/-	73
MF	GO:0031072	heat shock protein binding	24|4905	39|16887	2.44086581374604e-05	0.00176186132374032	AT5G02500/AT5G22060/AT4G12400/AT1G62740/AT3G44110/AT5G02490/AT3G09440/AT4G37910/AT3G12580/AT3G09350/AT3G12050/AT1G04130/AT5G09590/AT5G42020/AT5G28540/AT5G49910/AT4G24280/AT4G02450/AT5G58110/AT2G32120/AT2G22360/AT5G05750/AT3G57340/AT5G48030	MED37E/ATJ2/HOP3/HOP2/ATJ3/MED37D/HSP70-3/HSP70-9/MED37C/Fes1A/-/TPR2/HSP70-10/BIP/MED37A/HSP70-7/HSP70-6/P23-1/-/HSP70-8/DJA6/-/-/GFA2	24
MF	GO:0061650	ubiquitin-like protein conjugating enzyme activity	26|4905	44|16887	3.11424502144856e-05	0.00206059212252513	AT4G27960/AT3G20060/AT3G57870/AT2G02760/AT1G16890/AT1G14400/AT5G62540/AT5G42990/AT3G08690/AT1G45050/AT3G53090/AT3G55380/AT3G08700/AT5G56150/AT1G75440/AT2G33770/AT5G50430/AT5G53300/AT5G25760/AT1G17280/AT1G64230/AT5G05080/AT3G17000/AT3G17205/AT3G52560/AT3G46460	UBC9/UBC19/SCE1/UBC2/UBC36/UBC1/UBC3/UBC18/UBC11/UBC15/UPL7/UBC14/UBC12/UBC30/UBC16/UBC24/UBC33/UBC10/PEX4/UBC34/UBC28/UBC22/UBC32/UPL6/UEV1D-4/UBC13	26
MF	GO:0042910	xenobiotic transmembrane transporter activity	33|4905	61|16887	3.54595268855604e-05	0.00216575879593346	AT4G25640/AT1G33110/AT3G21690/AT2G47000/AT2G34660/AT1G30410/AT5G52450/AT2G47800/AT2G04040/AT3G60160/AT1G61890/AT1G04120/AT5G52050/AT3G13100/AT2G04050/AT3G13080/AT3G21250/AT2G04070/AT4G39030/AT2G34360/AT3G23560/AT3G59140/AT1G71140/AT1G51340/AT1G64820/AT1G30400/AT3G23550/AT1G66760/AT1G30420/AT5G65380/AT1G71870/AT3G60970/AT3G13090	ATDTX35/DTX21/DTX40/ABCB4/ABCC2/ATMRP13/DTX16/ABCC4/DTX1/ABCC9/DTX37/ABCC5/DTX50/ABCC7/DTX3/ABCC3/MRP6/DTX4/DTX47/DTX15/DTX19/ABCC10/DTX14/DTX42/DTX7/ABCC1/DTX18/DTX9/ABCC11/DTX27/DTX54/ABCC15/ABCC6	33
MF	GO:1901981	phosphatidylinositol phosphate binding	20|4905	31|16887	4.40493056844625e-05	0.00249822490810452	AT2G25430/AT3G25230/AT5G35200/AT4G30510/AT3G62770/AT2G01600/AT4G02650/AT1G68110/AT2G31650/AT4G32285/AT4G11850/AT2G42010/AT4G25940/AT5G04920/AT4G20260/AT5G55910/AT4G19040/AT1G14910/AT1G33340/AT1G47550	-/ROF1/-/ATG18B/ATG18A/-/-/-/ATX1/-/PLDGAMMA1/PLDBETA1/-/VPS36/PCAP1/D6PK/EDR2/-/-/SEC3A	20
MF	GO:0000149	SNARE binding	35|4905	67|16887	5.50975478257383e-05	0.00291649686490908	AT2G25430/AT5G35200/AT4G32150/AT3G11820/AT3G52400/AT3G24350/AT5G16830/AT2G01600/AT2G36900/AT2G33120/AT4G02650/AT1G68110/AT4G02195/AT3G17440/AT1G77890/AT4G32285/AT3G56190/AT1G79590/AT1G04750/AT4G17730/AT4G25940/AT1G16240/AT3G05710/AT5G08080/AT5G39510/AT5G05760/AT5G50440/AT3G54300/AT3G09740/AT2G35190/AT1G71820/AT1G27700/AT1G26670/AT1G14910/AT1G33340	-/-/VAMP711/SYP121/SYP122/SYP32/SYP21/-/MEMB11/SAR1/-/-/SYP42/NPSN13/-/-/ASNAP2/SYP52/VAMP721/SYP23/-/SYP51/SYP43/SYP132/VTI11/SYP31/MEMB12/VAMP727/SYP71/NPSN11/SEC6/-/VTI12/-/-	35
MF	GO:0005484	SNAP receptor activity	28|4905	50|16887	6.03143419827674e-05	0.00299309922089483	AT4G32150/AT3G11820/AT3G52400/AT3G24350/AT5G16830/AT1G11890/AT2G36900/AT2G33120/AT5G61210/AT1G68110/AT4G02195/AT1G15880/AT3G17440/AT1G79590/AT1G04750/AT4G17730/AT1G16240/AT3G05710/AT5G08080/AT5G39510/AT5G05760/AT4G14455/AT5G50440/AT3G54300/AT3G09740/AT2G35190/AT1G27700/AT1G26670	VAMP711/SYP121/SYP122/SYP32/SYP21/SEC22/MEMB11/SAR1/SNAP33/-/SYP42/GOS11/NPSN13/SYP52/VAMP721/SYP23/SYP51/SYP43/SYP132/VTI11/SYP31/BET12/MEMB12/VAMP727/SYP71/NPSN11/-/VTI12	28
MF	GO:0061631	ubiquitin conjugating enzyme activity	25|4905	43|16887	6.43643201472376e-05	0.00300619236452392	AT4G27960/AT3G20060/AT2G02760/AT1G16890/AT1G14400/AT5G62540/AT5G42990/AT3G08690/AT1G45050/AT3G53090/AT3G55380/AT3G08700/AT5G56150/AT1G75440/AT2G33770/AT5G50430/AT5G53300/AT5G25760/AT1G17280/AT1G64230/AT5G05080/AT3G17000/AT3G17205/AT3G52560/AT3G46460	UBC9/UBC19/UBC2/UBC36/UBC1/UBC3/UBC18/UBC11/UBC15/UPL7/UBC14/UBC12/UBC30/UBC16/UBC24/UBC33/UBC10/PEX4/UBC34/UBC28/UBC22/UBC32/UPL6/UEV1D-4/UBC13	25
MF	GO:0004724	magnesium-dependent protein serine/threonine phosphatase activity	35|4905	69|16887	0.000120266244413448	0.00530507767023763	AT1G72770/AT1G68410/AT4G31860/AT3G12620/AT1G18030/AT4G33920/AT3G02750/AT5G57050/AT4G26080/AT2G25620/AT1G22280/AT1G47380/AT3G06270/AT3G17250/AT3G62260/AT2G33700/AT5G66080/AT1G07630/AT3G55050/AT3G51370/AT5G01700/AT2G30020/AT3G11410/AT3G15260/AT1G07430/AT4G28400/AT3G63320/AT1G17550/AT1G48040/AT5G59220/AT1G79630/AT2G40180/AT3G17090/AT3G05640/AT1G07160	HAB1/-/-/PP2C38/-/-/-/ABI2/ABI1/AtDBP1/PAPP2C/-/-/-/-/PP2C27/-/PLL5/PP2C6/-/-/-/PP2CA/-/AIP1/-/-/HAB2/-/SAG113/-/PP2C5/-/-/-	35
MF	GO:0043492	ATPase activity, coupled to movement of substances	83|4905	202|16887	0.000154802431374164	0.00612271626655252	AT1G80660/AT3G62150/AT2G47000/AT1G15520/AT2G34660/AT1G30410/AT1G71960/AT2G47800/AT4G00900/AT2G39350/AT3G25610/AT3G60160/AT5G04930/AT1G04120/AT4G29900/AT3G13100/AT1G07670/AT1G07810/AT3G13080/AT3G21250/AT1G59870/AT2G36380/AT3G63380/AT4G18050/AT2G29940/AT4G11150/AT3G59140/AT4G37640/AT3G47730/AT1G59820/AT1G63440/AT2G39480/AT3G17180/AT1G72700/AT2G18960/AT4G29480/AT2G16510/AT3G47780/AT1G27770/AT1G30400…	AHA9/ABCB21/ABCB4/ABCG40/ABCC2/ATMRP13/ABCG25/ABCC4/ECA2/ABCG1/ALA10/ABCC9/ALA1/ABCC5/ACA10/ABCC7/ECA4/ECA1/ABCC3/MRP6/ABCG36/ABCG34/ACA12/PGP9/ABCG31/VHA-E1/ABCC10/ACA2/ABCA2/ALA3/HMA5/ABCB6/SCPL33/ALA5/AHA1/-/VHA-c3/ABCA7/ACA1/ABCC1/PCS1/PXA1/ATNAP4/NAP5/ABCB11/VHA-F/VHA-A3/ABCG14/ABCC11/ABCG18/ATPF/VHA-c3/ABCG21/ATPI/ABCB27/ACA11/ALA4/ATPH/ATPB/AHA5/-/ORF262/-/ATPA/ATPE/ABCC15/VHA-D1/ACA13/ABC…	83
MF	GO:0051082	unfolded protein binding	60|4905	137|16887	0.000160640134521323	0.00612271626655252	AT4G34870/AT5G02500/AT5G56010/AT5G22060/AT3G44110/AT2G16600/AT5G56030/AT5G02490/AT3G09440/AT5G55200/AT4G37910/AT1G59860/AT5G52640/AT4G25230/AT4G28480/AT3G12580/AT5G53400/AT2G17520/AT1G07400/AT5G51450/AT5G09590/AT2G29500/AT3G23990/AT5G42020/AT5G56000/AT5G12020/AT1G14980/AT2G20560/AT5G24360/AT5G28540/AT5G49910/AT3G07770/AT4G24280/AT2G19310/AT5G12030/AT3G46230/AT3G07660/AT2G32120/AT3G13470/AT5G59720…	CYP18-4/MED37E/HSP90-3/ATJ2/ATJ3/CYP19-1/HSP81-2/MED37D/HSP70-3/Mge1/HSP70-9/HSP17.6A/HSP90-1/RIN2/-/MED37C/BOB1/IRE1A/HSP17.8/RIN3/HSP70-10/HSP17.6B/CPN60/BIP/HSP90-4/HSP17.6/CPN10/-/ATIRE1-1/MED37A/HSP70-7/HSP90-6/HSP70-6/HSP18.5/HSP17.7/HSP17.4A/-/HSP70-8/CPN60B2/HSP18.1/EMB1241/CPN20/DJA6/-/HSP90-5/CYP19-2/HSP17.6C/BOB2/PFD5/HSP60-3A/HSP17.4B/YCF4/CYP63/GIP1L/CPN60A2/CPN10-1/PDF2/AIP3/CNX1/GF…	60
MF	GO:0051787	misfolded protein binding	15|4905	22|16887	0.000163213506129912	0.00612271626655252	AT5G02500/AT5G02490/AT3G09440/AT4G37910/AT3G12580/AT5G09590/AT4G29330/AT5G42020/AT5G42220/AT5G28540/AT5G49910/AT4G24280/AT2G32120/AT1G26800/AT5G25270	MED37E/MED37D/HSP70-3/HSP70-9/MED37C/HSP70-10/DER1/BIP/-/MED37A/HSP70-7/HSP70-6/HSP70-8/MPSR1/-	15
MF	GO:0005543	phospholipid binding	49|4905	107|16887	0.000169647050206745	0.00612271626655252	AT1G20450/AT1G70800/AT2G45000/AT1G76180/AT2G43160/AT2G25430/AT1G53320/AT3G25230/AT5G35200/AT4G39670/AT4G30510/AT3G62770/AT4G21534/AT2G01600/AT1G23140/AT4G32160/AT4G02650/AT1G10940/AT1G68110/AT1G25280/AT3G43230/AT1G70810/AT2G31650/AT4G32285/AT4G11850/AT2G42010/AT2G32260/AT4G21160/AT5G06140/AT4G25940/AT5G37740/AT3G61190/AT1G08860/AT5G04920/AT1G76900/AT1G70790/AT4G20260/AT5G07300/AT3G16310/AT5G55910…	ERD10/CAR6/NUP62/ERD14/EPSIN2/-/TULP7/ROF1/-/-/ATG18B/ATG18A/SPHK2/-/CAR8/EREL1/-/ASK1/-/TULP10/-/CAR7/ATX1/-/PLDGAMMA1/PLDBETA1/CCT1/AGD12/SNX1/-/-/BAP1/BON3/VPS36/TULP1/CAR9/PCAP1/BON2/NUP35/D6PK/TULP6/CAR4/ACD11/EDR2/-/CAR3/-/AtTLP3/SEC3A	49
MF	GO:0032050	clathrin heavy chain binding	12|4905	16|16887	0.000187892881971272	0.00648638905587781	AT2G25430/AT2G20760/AT5G35200/AT3G51890/AT2G01600/AT4G02650/AT1G68110/AT4G32285/AT2G40060/AT4G25940/AT1G14910/AT1G33340	-/-/-/-/-/-/-/-/CLC2/-/-/-	12
MF	GO:0008194	UDP-glycosyltransferase activity	104|4905	265|16887	0.000210477102270714	0.00696328413345613	AT4G34135/AT4G36890/AT4G34131/AT2G15480/AT2G43820/AT1G22400/AT5G20410/AT3G21560/AT4G34138/AT4G15490/AT5G64740/AT1G70090/AT2G36800/AT2G36770/AT2G30140/AT2G36780/AT3G28340/AT1G05680/AT2G43840/AT2G36750/AT1G19300/AT1G62305/AT4G01070/AT2G19880/AT1G73810/AT5G16170/AT4G01750/AT2G16890/AT5G03490/AT2G36850/AT2G15490/AT4G15550/AT5G33290/AT3G61130/AT3G01040/AT3G11420/AT4G03550/AT4G27480/AT3G03050/AT5G18480…	UGT73B2/IRX14/UGT73B3/UGT73B5/UGT74F2/UGT85A1/MGD2/UGT84A2/UGT73B1/UGT84A3/CESA6/GATL9/UGT73C5/UGT73C4/UGT87A2/UGT73C3/GATL10/UGT74E2/UGT74F1/UGT73C1/GATL1/-/UGT72B1/-/-/-/RGXT2/UGT90A1/UGT89A2/CALS10/UGT73B4/UGT75D1/XGD1/GAUT1/GAUT13/-/CALS12/-/CSLD3/IPUT1/GATL2/DGD2/SUS3/-/UGT74E1/MGD3/-/-/TPS10/GAUT14/CSLD2/GALS1/CSLE1/UGT89B1/GATL8/CALS6/CESA5/RGP1/-/XXT1/IRX9H/DGD1/SPS2/SQD2/GOLS3/CSLB3/UGT7…	104
MF	GO:1902936	phosphatidylinositol bisphosphate binding	16|4905	25|16887	0.000298743547325531	0.00948809506305886	AT2G25430/AT3G25230/AT5G35200/AT4G30510/AT3G62770/AT2G01600/AT4G02650/AT1G68110/AT4G32285/AT4G11850/AT2G42010/AT4G25940/AT4G20260/AT1G14910/AT1G33340/AT1G47550	-/ROF1/-/ATG18B/ATG18A/-/-/-/-/PLDGAMMA1/PLDBETA1/-/PCAP1/-/-/SEC3A	16
MF	GO:0043531	ADP binding	67|4905	160|16887	0.000339070211530219	0.0103546826136536	AT1G56510/AT4G19520/AT1G63860/AT1G58602/AT1G31540/AT5G41750/AT4G14370/AT5G46450/AT3G04210/AT1G72900/AT5G46490/AT4G14368/AT5G41740/AT1G66090/AT1G72940/AT4G16860/AT1G12290/AT4G19500/AT3G07040/AT1G59124/AT3G44400/AT4G11170/AT5G58120/AT4G33300/AT5G46470/AT1G79550/AT3G09830/AT1G63350/AT1G63750/AT5G41550/AT1G72890/AT4G36140/AT1G56540/AT5G18360/AT3G46730/AT4G23440/AT3G04220/AT5G66900/AT1G58848/AT3G50950…	ADR2/-/-/-/-/-/-/-/-/-/-/-/-/-/-/RPP4/-/RPP2A/RPM1/RDL5/-/-/-/ADR1-L1/RPS6/PGK3/PCRK1/-/-/-/-/-/-/-/RPP13L3/-/-/-/RF9/RPP13L4/RPS4/SUMM2/RPS4B/RPP13/RF9/LAZ5/-/-/SNC1/-/-/-/WRKY19/-/-/-/ADR1-L2/-/DSC1/RDL5/-/-/-/-/-/RLM1B/RPP5	67
MF	GO:0005319	lipid transporter activity	28|4905	55|16887	0.000518910785854974	0.0149970076168019	AT3G12740/AT4G39670/AT3G09300/AT3G25610/AT5G04930/AT5G52050/AT1G79450/AT4G36640/AT3G47730/AT1G59820/AT5G59420/AT1G42470/AT4G08180/AT1G72700/AT3G47780/AT4G39850/AT1G22180/AT1G54320/AT3G57280/AT1G69850/AT5G13070/AT5G50800/AT1G17500/AT5G44240/AT3G13900/AT2G34690/AT1G75170/AT1G54280	ALIS1/-/ORP3B/ALA10/ALA1/DTX50/ALIS5/-/ABCA2/ALA3/ORP3C/-/ORP1C/ALA5/ABCA7/PXA1/-/ALIS3/FAX1/NPF4.6/-/SWEET13/ALA4/ALA2/ALA7/ACD11/-/ALA6	28
MF	GO:0004843	thiol-dependent ubiquitin-specific protease activity	26|4905	50|16887	0.000534037753514931	0.0149970076168019	AT3G02070/AT3G20630/AT4G30890/AT2G24640/AT5G57990/AT5G23540/AT3G54130/AT4G10590/AT3G22260/AT1G17110/AT1G04860/AT4G39910/AT3G14400/AT4G17895/AT4G16144/AT3G11910/AT5G03330/AT5G04250/AT4G11860/AT1G48790/AT4G24560/AT1G01930/AT4G31670/AT5G65450/AT1G65150/AT4G22960	-/UBP14/UBP24/UBP19/UBP23/RPN11/-/UBP9/-/UBP15/UBP2/UBP3/UBP25/UBP20/AMSH3/UBP13/-/-/-/AMSH1/UBP16/-/UBP18/UBP17/-/-	26
MF	GO:0019829	cation-transporting ATPase activity	40|4905	87|16887	0.000585525486298312	0.0149970076168019	AT1G80660/AT4G00900/AT4G29900/AT1G07670/AT1G07810/AT3G63380/AT4G11150/AT4G37640/AT1G63440/AT3G17180/AT2G18960/AT4G29480/AT2G16510/AT1G27770/AT1G30400/AT5G44070/AT4G02620/AT4G39080/ATCG00130/AT4G38920/ATCG00150/AT3G57330/ATCG00140/ATCG00480/AT2G24520/AT2G07698/ATMG01090/AT4G26210/ATCG00120/ATCG00470/AT3G28710/AT3G22910/AT5G47030/AT3G52300/AT1G64200/AT4G34720/AT2G28520/AT1G19910/ATMG01080/AT4G30110	AHA9/ECA2/ACA10/ECA4/ECA1/ACA12/VHA-E1/ACA2/HMA5/SCPL33/AHA1/-/VHA-c3/ACA1/ABCC1/PCS1/VHA-F/VHA-A3/ATPF/VHA-c3/ATPI/ACA11/ATPH/ATPB/AHA5/-/ORF262/-/ATPA/ATPE/VHA-D1/ACA13/-/ATPQ/VHA-E3/VHA-c3/VHA-A1/VHA-C2/ATP9/HMA2	40
MF	GO:0022853	active ion transmembrane transporter activity	40|4905	87|16887	0.000585525486298312	0.0149970076168019	AT1G80660/AT4G00900/AT4G29900/AT1G07670/AT1G07810/AT3G63380/AT4G11150/AT4G37640/AT1G63440/AT3G17180/AT2G18960/AT4G29480/AT2G16510/AT1G27770/AT1G30400/AT5G44070/AT4G02620/AT4G39080/ATCG00130/AT4G38920/ATCG00150/AT3G57330/ATCG00140/ATCG00480/AT2G24520/AT2G07698/ATMG01090/AT4G26210/ATCG00120/ATCG00470/AT3G28710/AT3G22910/AT5G47030/AT3G52300/AT1G64200/AT4G34720/AT2G28520/AT1G19910/ATMG01080/AT4G30110	AHA9/ECA2/ACA10/ECA4/ECA1/ACA12/VHA-E1/ACA2/HMA5/SCPL33/AHA1/-/VHA-c3/ACA1/ABCC1/PCS1/VHA-F/VHA-A3/ATPF/VHA-c3/ATPI/ACA11/ATPH/ATPB/AHA5/-/ORF262/-/ATPA/ATPE/VHA-D1/ACA13/-/ATPQ/VHA-E3/VHA-c3/VHA-A1/VHA-C2/ATP9/HMA2	40
MF	GO:0042625	ATPase coupled ion transmembrane transporter activity	40|4905	87|16887	0.000585525486298312	0.0149970076168019	AT1G80660/AT4G00900/AT4G29900/AT1G07670/AT1G07810/AT3G63380/AT4G11150/AT4G37640/AT1G63440/AT3G17180/AT2G18960/AT4G29480/AT2G16510/AT1G27770/AT1G30400/AT5G44070/AT4G02620/AT4G39080/ATCG00130/AT4G38920/ATCG00150/AT3G57330/ATCG00140/ATCG00480/AT2G24520/AT2G07698/ATMG01090/AT4G26210/ATCG00120/ATCG00470/AT3G28710/AT3G22910/AT5G47030/AT3G52300/AT1G64200/AT4G34720/AT2G28520/AT1G19910/ATMG01080/AT4G30110	AHA9/ECA2/ACA10/ECA4/ECA1/ACA12/VHA-E1/ACA2/HMA5/SCPL33/AHA1/-/VHA-c3/ACA1/ABCC1/PCS1/VHA-F/VHA-A3/ATPF/VHA-c3/ATPI/ACA11/ATPH/ATPB/AHA5/-/ORF262/-/ATPA/ATPE/VHA-D1/ACA13/-/ATPQ/VHA-E3/VHA-c3/VHA-A1/VHA-C2/ATP9/HMA2	40
MF	GO:0019001	guanyl nucleotide binding	109|4905	287|16887	0.000633452135395156	0.0152412422879926	AT5G20010/AT5G20020/AT1G23490/AT1G70490/AT5G55190/AT4G17530/AT5G47200/AT2G47170/AT2G39770/AT1G18200/AT2G15310/AT4G19640/AT5G17060/AT5G45130/AT3G14050/AT3G21700/AT4G35860/AT3G63420/AT4G39990/AT4G20890/AT1G56070/AT5G45750/AT3G22980/AT1G18070/AT5G03530/AT2G27200/AT5G64300/AT3G51160/AT1G76810/AT1G22740/AT1G10290/AT3G15060/AT3G46060/AT4G39890/AT1G43890/AT5G65270/AT1G02460/AT5G03520/AT1G14830/AT2G24765…	RAN1/RAN2/ARF2-A/ARF2-A/RAN3/RABD2C/RABD2B/ARF1/CYT1/RABA6B/ATARFB1A/RABF2B/ATARFB1B/ATRAB5A/RSH2/SGP2/RABB1B/AGG1/RABA4B/TUBB9/LOS1/RABA1C/-/-/RABC2A/LSG1-1/RIBA1/MUR1/-/RABG3B/DRP2A/RABA1G/RABE1C/RABH1C/RABC1/RABA4A/-/RABE1D/DRP1C/ARF3/DRP1A/TUBA1/-/XLG2/-/RABB1C/-/-/ARL8A/RABG3F/RABA1A/CNGC3/ATARFC1/CNX2/TUBA3/TUFA/PYR6/TUBA3/CNGC11/GPA1/RABA1D/RABA5D/CNGC10/RABA2D/RABA2C/DRP1E/DRG2/SGP1/DRP2B…	109
MF	GO:0032561	guanyl ribonucleotide binding	109|4905	287|16887	0.000633452135395156	0.0152412422879926	AT5G20010/AT5G20020/AT1G23490/AT1G70490/AT5G55190/AT4G17530/AT5G47200/AT2G47170/AT2G39770/AT1G18200/AT2G15310/AT4G19640/AT5G17060/AT5G45130/AT3G14050/AT3G21700/AT4G35860/AT3G63420/AT4G39990/AT4G20890/AT1G56070/AT5G45750/AT3G22980/AT1G18070/AT5G03530/AT2G27200/AT5G64300/AT3G51160/AT1G76810/AT1G22740/AT1G10290/AT3G15060/AT3G46060/AT4G39890/AT1G43890/AT5G65270/AT1G02460/AT5G03520/AT1G14830/AT2G24765…	RAN1/RAN2/ARF2-A/ARF2-A/RAN3/RABD2C/RABD2B/ARF1/CYT1/RABA6B/ATARFB1A/RABF2B/ATARFB1B/ATRAB5A/RSH2/SGP2/RABB1B/AGG1/RABA4B/TUBB9/LOS1/RABA1C/-/-/RABC2A/LSG1-1/RIBA1/MUR1/-/RABG3B/DRP2A/RABA1G/RABE1C/RABH1C/RABC1/RABA4A/-/RABE1D/DRP1C/ARF3/DRP1A/TUBA1/-/XLG2/-/RABB1C/-/-/ARL8A/RABG3F/RABA1A/CNGC3/ATARFC1/CNX2/TUBA3/TUFA/PYR6/TUBA3/CNGC11/GPA1/RABA1D/RABA5D/CNGC10/RABA2D/RABA2C/DRP1E/DRG2/SGP1/DRP2B…	109
MF	GO:0044183	protein binding involved in protein folding	15|4905	24|16887	0.000669672153634128	0.0156388144113382	AT5G02500/AT5G02490/AT3G09440/AT4G37910/AT3G12580/AT5G09590/AT5G42020/AT5G28540/AT5G49910/AT4G24280/AT5G19855/AT2G32120/AT5G23040/AT3G22480/AT4G29520	MED37E/MED37D/HSP70-3/HSP70-9/MED37C/HSP70-10/BIP/MED37A/HSP70-7/HSP70-6/RBCX2/HSP70-8/CPP1/PDF2/-	15
MF	GO:0015238	drug transmembrane transporter activity	53|4905	124|16887	0.000761330140981737	0.0161227509723733	AT4G25640/AT1G33110/AT3G21690/AT2G47000/AT2G34660/AT1G30410/AT5G52450/AT5G13490/AT5G48970/AT5G51050/AT2G47800/AT2G04040/AT3G60160/AT1G61890/AT5G27520/AT1G04120/AT5G52050/AT3G13100/AT2G22500/AT2G04050/AT3G13080/AT3G21250/AT2G04070/AT4G39030/AT2G34360/AT3G23560/AT5G61810/AT3G59140/AT3G08580/AT5G01340/AT5G09470/AT3G51870/AT1G71140/AT1G51340/AT2G40900/AT1G64820/AT1G30400/AT3G13050/AT3G23550/AT1G66760…	ATDTX35/DTX21/DTX40/ABCB4/ABCC2/ATMRP13/DTX16/AAC2/-/-/ABCC4/DTX1/ABCC9/DTX37/PNC2/ABCC5/DTX50/ABCC7/PUMP5/DTX3/ABCC3/MRP6/DTX4/DTX47/DTX15/DTX19/-/ABCC10/AAC1/SFC1/PUMP6/EAAC/DTX14/DTX42/-/DTX7/ABCC1/OCT7/DTX18/DTX9/BOR2/ABCC11/PUMP4/AAC3/DTX27/AATP1/DTX54/ABCC15/PROT1/ABCC6/NIP6-1/-/ADNT1	53
MF	GO:0032182	ubiquitin-like protein binding	26|4905	51|16887	0.000790822271488695	0.0161227509723733	AT1G80670/AT1G15860/AT1G19270/AT3G12400/AT2G26590/AT5G06110/AT4G02950/AT2G38410/AT1G20110/AT4G15410/AT3G12760/AT1G15130/AT3G13235/AT2G47970/AT3G21660/AT4G36140/AT4G34660/AT5G53330/AT2G39830/AT5G04920/AT5G66900/AT3G28970/AT5G66620/AT3G05090/AT1G79650/AT1G69400	RAE1/-/DA1/ELC/RPN13/-/-/TOL6/FREE1/PUX5/-/BRO1/-/-/-/-/SH3P2/-/DAR2/VPS36/-/AAR3/DAR6/LRS1/RAD23/BUB3.3	26
MF	GO:0008047	enzyme activator activity	61|4905	147|16887	0.000804557826768285	0.0161227509723733	AT1G23490/AT1G07140/AT1G70490/AT1G70800/AT2G47170/AT3G52190/AT5G53570/AT5G50210/AT1G73500/AT2G37550/AT3G17660/AT3G53710/AT3G12050/AT5G54310/AT3G13330/AT2G26590/AT4G29950/AT3G49350/AT4G28550/AT1G08340/AT5G58590/AT1G67810/AT1G23140/AT4G19600/AT4G14160/AT1G70810/AT3G09880/AT3G26020/AT5G24510/AT5G52580/AT5G46750/AT1G04830/AT4G21160/AT5G58110/AT5G03030/AT2G01470/AT5G37740/AT1G52380/AT5G61530/AT5G54780…	ARF2-A/RANBP1A/ARF2-A/CAR6/ARF1/PHF1/-/QS/MKK9/AGD7/AGD15/AGD6/-/AGD5/PA200/RPN13/-/-/-/ROPGAP5/RANBP1C/SUFE2/CAR8/CYCT1-4/-/CAR7/B'BETA/-/-/-/AGD9/-/AGD12/-/-/STL2P/-/NUP50A/-/-/-/CAR9/ARFA1E/AGD10/B'ZETA/ATARFA1F/GDI2/SNF4/RANBP1B/-/RPP1C/AGD8/DCP1/-/RGS1/CAR4/ZIGA4/B'GAMMA/RPP1B/CAR3/RANGAP1	61
MF	GO:0003743	translation initiation factor activity	45|4905	102|16887	0.000830839725599071	0.0161227509723733	AT1G69410/AT5G54940/AT1G11480/AT1G54270/AT4G38710/AT1G66070/AT1G18070/AT5G57870/AT1G10840/AT3G26400/AT1G76810/AT2G34750/AT1G54290/AT2G28600/AT2G04520/AT4G20330/AT1G77840/AT3G55620/AT3G57290/AT3G07300/AT5G35620/AT1G72340/AT5G35680/AT3G13920/AT5G18110/AT2G44070/AT2G46280/AT2G40290/AT5G37475/AT1G29240/AT5G27640/AT1G13020/AT5G11900/AT1G17440/AT1G52325/AT3G02200/AT4G11420/AT1G75510/AT1G26630/AT4G27130…	ELF5A-3/-/-/TIF4A-2/-/-/-/EIF(ISO)4G1/TIF3H1/EIF4B1/-/-/-/-/-/-/-/EIF6-2/TIF3E1/-/EIF(ISO)4E/-/-/EIF4A1/NCBP/-/TIF3I1/-/-/-/TIF3B1/EIF4B2/-/TAF12B/-/-/TIF3A1/-/ELF5A-2/-/-/PAB2/-/-/TIF3K1	45
MF	GO:0005548	phospholipid transporter activity	17|4905	29|16887	0.000844141359232869	0.0161227509723733	AT3G12740/AT4G39670/AT3G25610/AT5G04930/AT1G79450/AT4G36640/AT1G59820/AT1G72700/AT1G22180/AT1G54320/AT5G13070/AT1G17500/AT5G44240/AT3G13900/AT2G34690/AT1G75170/AT1G54280	ALIS1/-/ALA10/ALA1/ALIS5/-/ALA3/ALA5/-/ALIS3/-/ALA4/ALA2/ALA7/ACD11/-/ALA6	17
MF	GO:0032549	ribonucleoside binding	104|4905	274|16887	0.000851493855193587	0.0161227509723733	AT5G20010/AT5G20020/AT1G23490/AT1G70490/AT5G55190/AT4G17530/AT5G47200/AT2G47170/AT2G39770/AT1G18200/AT2G15310/AT4G19640/AT5G17060/AT5G45130/AT3G14050/AT3G21700/AT4G35860/AT3G63420/AT4G39990/AT4G20890/AT1G56070/AT5G45750/AT3G22980/AT1G18070/AT5G03530/AT2G27200/AT5G64300/AT3G51160/AT1G76810/AT1G22740/AT1G10290/AT3G15060/AT3G46060/AT4G39890/AT1G43890/AT5G65270/AT1G02460/AT5G03520/AT1G14830/AT2G24765…	RAN1/RAN2/ARF2-A/ARF2-A/RAN3/RABD2C/RABD2B/ARF1/CYT1/RABA6B/ATARFB1A/RABF2B/ATARFB1B/ATRAB5A/RSH2/SGP2/RABB1B/AGG1/RABA4B/TUBB9/LOS1/RABA1C/-/-/RABC2A/LSG1-1/RIBA1/MUR1/-/RABG3B/DRP2A/RABA1G/RABE1C/RABH1C/RABC1/RABA4A/-/RABE1D/DRP1C/ARF3/DRP1A/TUBA1/-/XLG2/-/RABB1C/-/-/ARL8A/RABG3F/RABA1A/ATARFC1/CNX2/TUBA3/TUFA/PYR6/TUBA3/GPA1/RABA1D/RABA5D/RABA2D/RABA2C/DRP1E/DRG2/SGP1/DRP2B/SRP-54C/ATARLB1/TUB…	104
MF	GO:0001883	purine nucleoside binding	102|4905	268|16887	0.000852840731536117	0.0161227509723733	AT5G20010/AT5G20020/AT1G23490/AT1G70490/AT5G55190/AT4G17530/AT5G47200/AT2G47170/AT2G39770/AT1G18200/AT2G15310/AT4G19640/AT5G17060/AT5G45130/AT3G14050/AT3G21700/AT4G35860/AT3G63420/AT4G39990/AT4G20890/AT1G56070/AT5G45750/AT3G22980/AT1G18070/AT5G03530/AT2G27200/AT5G64300/AT3G51160/AT1G76810/AT1G22740/AT1G10290/AT3G15060/AT3G46060/AT4G39890/AT1G43890/AT5G65270/AT1G02460/AT5G03520/AT1G14830/AT2G24765…	RAN1/RAN2/ARF2-A/ARF2-A/RAN3/RABD2C/RABD2B/ARF1/CYT1/RABA6B/ATARFB1A/RABF2B/ATARFB1B/ATRAB5A/RSH2/SGP2/RABB1B/AGG1/RABA4B/TUBB9/LOS1/RABA1C/-/-/RABC2A/LSG1-1/RIBA1/MUR1/-/RABG3B/DRP2A/RABA1G/RABE1C/RABH1C/RABC1/RABA4A/-/RABE1D/DRP1C/ARF3/DRP1A/TUBA1/-/XLG2/-/RABB1C/-/-/ARL8A/RABG3F/RABA1A/ATARFC1/CNX2/TUBA3/TUFA/PYR6/TUBA3/GPA1/RABA1D/RABA5D/RABA2D/RABA2C/DRP1E/DRG2/SGP1/DRP2B/SRP-54C/ATARLB1/TUB…	102
MF	GO:0032550	purine ribonucleoside binding	102|4905	268|16887	0.000852840731536117	0.0161227509723733	AT5G20010/AT5G20020/AT1G23490/AT1G70490/AT5G55190/AT4G17530/AT5G47200/AT2G47170/AT2G39770/AT1G18200/AT2G15310/AT4G19640/AT5G17060/AT5G45130/AT3G14050/AT3G21700/AT4G35860/AT3G63420/AT4G39990/AT4G20890/AT1G56070/AT5G45750/AT3G22980/AT1G18070/AT5G03530/AT2G27200/AT5G64300/AT3G51160/AT1G76810/AT1G22740/AT1G10290/AT3G15060/AT3G46060/AT4G39890/AT1G43890/AT5G65270/AT1G02460/AT5G03520/AT1G14830/AT2G24765…	RAN1/RAN2/ARF2-A/ARF2-A/RAN3/RABD2C/RABD2B/ARF1/CYT1/RABA6B/ATARFB1A/RABF2B/ATARFB1B/ATRAB5A/RSH2/SGP2/RABB1B/AGG1/RABA4B/TUBB9/LOS1/RABA1C/-/-/RABC2A/LSG1-1/RIBA1/MUR1/-/RABG3B/DRP2A/RABA1G/RABE1C/RABH1C/RABC1/RABA4A/-/RABE1D/DRP1C/ARF3/DRP1A/TUBA1/-/XLG2/-/RABB1C/-/-/ARL8A/RABG3F/RABA1A/ATARFC1/CNX2/TUBA3/TUFA/PYR6/TUBA3/GPA1/RABA1D/RABA5D/RABA2D/RABA2C/DRP1E/DRG2/SGP1/DRP2B/SRP-54C/ATARLB1/TUB…	102
MF	GO:0005546	phosphatidylinositol-4,5-bisphosphate binding	13|4905	20|16887	0.000907437455188464	0.0167559381260381	AT2G25430/AT5G35200/AT2G01600/AT4G02650/AT1G68110/AT4G32285/AT4G11850/AT2G42010/AT4G25940/AT4G20260/AT1G14910/AT1G33340/AT1G47550	-/-/-/-/-/-/PLDGAMMA1/PLDBETA1/-/PCAP1/-/-/SEC3A	13
MF	GO:0001882	nucleoside binding	104|4905	275|16887	0.000983567853414788	0.0174320312711946	AT5G20010/AT5G20020/AT1G23490/AT1G70490/AT5G55190/AT4G17530/AT5G47200/AT2G47170/AT2G39770/AT1G18200/AT2G15310/AT4G19640/AT5G17060/AT5G45130/AT3G14050/AT3G21700/AT4G35860/AT3G63420/AT4G39990/AT4G20890/AT1G56070/AT5G45750/AT3G22980/AT1G18070/AT5G03530/AT2G27200/AT5G64300/AT3G51160/AT1G76810/AT1G22740/AT1G10290/AT3G15060/AT3G46060/AT4G39890/AT1G43890/AT5G65270/AT1G02460/AT5G03520/AT1G14830/AT2G24765…	RAN1/RAN2/ARF2-A/ARF2-A/RAN3/RABD2C/RABD2B/ARF1/CYT1/RABA6B/ATARFB1A/RABF2B/ATARFB1B/ATRAB5A/RSH2/SGP2/RABB1B/AGG1/RABA4B/TUBB9/LOS1/RABA1C/-/-/RABC2A/LSG1-1/RIBA1/MUR1/-/RABG3B/DRP2A/RABA1G/RABE1C/RABH1C/RABC1/RABA4A/-/RABE1D/DRP1C/ARF3/DRP1A/TUBA1/-/XLG2/-/RABB1C/-/-/ARL8A/RABG3F/RABA1A/ATARFC1/CNX2/TUBA3/TUFA/PYR6/TUBA3/GPA1/RABA1D/RABA5D/RABA2D/RABA2C/DRP1E/DRG2/SGP1/DRP2B/SRP-54C/ATARLB1/TUB…	104
MF	GO:0005525	GTP binding	101|4905	266|16887	0.000987961470029919	0.0174320312711946	AT5G20010/AT5G20020/AT1G23490/AT1G70490/AT5G55190/AT4G17530/AT5G47200/AT2G47170/AT2G39770/AT1G18200/AT2G15310/AT4G19640/AT5G17060/AT5G45130/AT3G14050/AT3G21700/AT4G35860/AT3G63420/AT4G39990/AT4G20890/AT1G56070/AT5G45750/AT3G22980/AT1G18070/AT5G03530/AT2G27200/AT5G64300/AT3G51160/AT1G76810/AT1G22740/AT1G10290/AT3G15060/AT3G46060/AT4G39890/AT1G43890/AT5G65270/AT1G02460/AT5G03520/AT1G14830/AT2G24765…	RAN1/RAN2/ARF2-A/ARF2-A/RAN3/RABD2C/RABD2B/ARF1/CYT1/RABA6B/ATARFB1A/RABF2B/ATARFB1B/ATRAB5A/RSH2/SGP2/RABB1B/AGG1/RABA4B/TUBB9/LOS1/RABA1C/-/-/RABC2A/LSG1-1/RIBA1/MUR1/-/RABG3B/DRP2A/RABA1G/RABE1C/RABH1C/RABC1/RABA4A/-/RABE1D/DRP1C/ARF3/DRP1A/TUBA1/-/XLG2/-/RABB1C/-/ARL8A/RABG3F/RABA1A/ATARFC1/CNX2/TUBA3/TUFA/PYR6/TUBA3/GPA1/RABA1D/RABA5D/RABA2D/RABA2C/DRP1E/DRG2/SGP1/DRP2B/SRP-54C/ATARLB1/TUBB4…	101
MF	GO:0046527	glucosyltransferase activity	73|4905	183|16887	0.00101639215283802	0.0175438123772475	AT4G34135/AT4G34131/AT2G15480/AT2G43820/AT1G22400/AT3G21560/AT4G34138/AT4G15490/AT5G64740/AT2G36800/AT4G30270/AT2G36770/AT2G30140/AT2G36780/AT4G30280/AT4G25810/AT1G05680/AT2G43840/AT2G36750/AT4G01070/AT2G19880/AT1G32170/AT4G37800/AT2G16890/AT5G03490/AT2G36850/AT2G15490/AT4G30290/AT4G15550/AT4G03550/AT3G03050/AT1G65310/AT4G02280/AT1G05675/AT5G57560/AT1G60140/AT5G16910/AT2G06850/AT1G55850/AT1G73880…	UGT73B2/UGT73B3/UGT73B5/UGT74F2/UGT85A1/UGT84A2/UGT73B1/UGT84A3/CESA6/UGT73C5/XTH24/UGT73C4/UGT87A2/UGT73C3/XTH18/XTH23/UGT74E2/UGT74F1/UGT73C1/UGT72B1/-/XTH30/XTH7/UGT90A1/UGT89A2/CALS10/UGT73B4/XTH19/UGT75D1/CALS12/CSLD3/ATXTH17/SUS3/UGT74E1/XTH22/TPS10/CSLD2/XTH4/CSLE1/UGT89B1/XTH9/CALS6/-/CESA5/RGP1/SPS2/CSLB3/UGT76F2/TPS11/UGT76C1/UGT88A1/TPS1/UGT76B1/CESA3/SPS3/UGT80A2/UGT85A2/UGT76C4/CESA2…	73
MF	GO:0008289	lipid binding	95|4905	249|16887	0.0011479262021687	0.0193926256281265	AT1G20450/AT1G70800/AT2G45000/AT1G76180/AT2G28320/AT3G63010/AT2G43160/AT2G25430/AT1G22530/AT1G53320/AT3G25230/AT3G13380/AT5G35200/AT4G39670/AT3G09300/AT4G30510/AT3G51670/AT4G16760/AT1G50260/AT3G06690/AT5G22780/AT3G62770/AT5G65110/AT5G22770/AT4G21534/AT2G01600/AT1G10290/AT5G05440/AT1G30690/AT1G23140/AT4G32160/AT4G02650/AT1G34210/AT1G10940/AT1G68110/AT1G25280/AT1G72150/AT3G43230/AT1G70810/AT5G59420…	ERD10/CAR6/NUP62/ERD14/-/GID1B/EPSIN2/-/PATL2/TULP7/ROF1/BRL3/-/-/ORP3B/ATG18B/PATL6/ACX1/NTMC2TYPE5.1/-/ALPHAC-AD/ATG18A/ACX2/ALPHA-ADR/SPHK2/-/DRP2A/PYL5/PATL4/CAR8/EREL1/-/SERK2/ASK1/-/TULP10/PATL1/-/CAR7/ORP3C/ORP1C/ATX1/-/PYL4/PLDGAMMA1/-/PLDBETA1/CCT1/ATHB-8/AGD12/SNX1/PLA2-DELTA/-/-/BAP1/BON3/ACBP3/VPS36/COR15B/COR15A/TULP1/CAR9/NTMC2T6.1/NTMC2TYPE6.2/-/ACBP2/PCAP1/BON2/FAP2/MSBP2/ORP1A/AT…	95
MF	GO:0042626	ATPase activity, coupled to transmembrane movement of substances	75|4905	190|16887	0.0012375660418714	0.019580603489236	AT1G80660/AT3G62150/AT2G47000/AT1G15520/AT2G34660/AT1G30410/AT1G71960/AT2G47800/AT4G00900/AT2G39350/AT3G60160/AT1G04120/AT4G29900/AT3G13100/AT1G07670/AT1G07810/AT3G13080/AT3G21250/AT1G59870/AT2G36380/AT3G63380/AT4G18050/AT2G29940/AT4G11150/AT3G59140/AT4G37640/AT3G47730/AT1G63440/AT2G39480/AT3G17180/AT2G18960/AT4G29480/AT2G16510/AT3G47780/AT1G27770/AT1G30400/AT5G44070/AT4G39850/AT1G03900/AT1G71330…	AHA9/ABCB21/ABCB4/ABCG40/ABCC2/ATMRP13/ABCG25/ABCC4/ECA2/ABCG1/ABCC9/ABCC5/ACA10/ABCC7/ECA4/ECA1/ABCC3/MRP6/ABCG36/ABCG34/ACA12/PGP9/ABCG31/VHA-E1/ABCC10/ACA2/ABCA2/HMA5/ABCB6/SCPL33/AHA1/-/VHA-c3/ABCA7/ACA1/ABCC1/PCS1/PXA1/ATNAP4/NAP5/ABCB11/VHA-F/VHA-A3/ABCG14/ABCC11/ABCG18/ATPF/VHA-c3/ABCG21/ATPI/ABCB27/ACA11/ATPH/ATPB/AHA5/-/ORF262/-/ATPA/ATPE/ABCC15/VHA-D1/ACA13/ABCB23/-/ABCC6/ATPQ/VHA-E3/MD…	75
MF	GO:0009931	calcium-dependent protein serine/threonine kinase activity	22|4905	42|16887	0.00124002190914286	0.019580603489236	AT1G35670/AT4G33950/AT4G35310/AT1G18890/AT5G12480/AT3G56760/AT2G41140/AT4G09570/AT4G38230/AT5G04870/AT2G17290/AT5G66210/AT3G57530/AT5G12180/AT5G19450/AT1G74740/AT1G08650/AT1G12580/AT3G04530/AT1G12680/AT3G19100/AT1G76040	CPK11/SRK2E/CPK5/CPK10/CPK7/CRK7/CRK1/CPK4/CPK26/CPK1/CPK6/CPK28/CPK32/CPK17/CPK8/CPK30/PPCK1/PEPKR1/PPCK2/PEPKR2/CRK2/CPK29	22
MF	GO:0010857	calcium-dependent protein kinase activity	22|4905	42|16887	0.00124002190914286	0.019580603489236	AT1G35670/AT4G33950/AT4G35310/AT1G18890/AT5G12480/AT3G56760/AT2G41140/AT4G09570/AT4G38230/AT5G04870/AT2G17290/AT5G66210/AT3G57530/AT5G12180/AT5G19450/AT1G74740/AT1G08650/AT1G12580/AT3G04530/AT1G12680/AT3G19100/AT1G76040	CPK11/SRK2E/CPK5/CPK10/CPK7/CRK7/CRK1/CPK4/CPK26/CPK1/CPK6/CPK28/CPK32/CPK17/CPK8/CPK30/PPCK1/PEPKR1/PPCK2/PEPKR2/CRK2/CPK29	22
MF	GO:0003951	NAD+ kinase activity	10|4905	14|16887	0.00125769619389299	0.019580603489236	AT2G20900/AT5G07920/AT4G21534/AT2G18730/AT1G78590/AT4G21540/AT5G23450/AT5G63770/AT4G30340/AT3G21070	DGK5/DGK1/SPHK2/DGK3/NADK3/SPHK1/ATLCBK1/DGK2/DGK7/NADK1	10
MF	GO:0061630	ubiquitin protein ligase activity	72|4905	182|16887	0.00142745547936082	0.0213848990681602	AT2G37150/AT1G78420/AT4G22820/AT5G60250/AT4G27880/AT4G34370/AT5G66070/AT4G25230/AT4G23860/AT1G09060/AT1G05890/AT4G33940/AT3G46620/AT3G18290/AT5G42940/AT5G51450/AT5G15820/AT4G19670/AT3G58030/AT5G47430/AT3G10815/AT4G17410/AT1G10560/AT5G59550/AT5G20910/AT1G70320/AT1G55530/AT5G10650/AT4G26400/AT3G19950/AT2G39720/AT2G22010/AT3G58040/AT5G08139/AT5G56340/AT1G45180/AT3G13430/AT4G12570/AT2G01150/AT1G20140…	-/DA2/SAP9/-/SINAT4/ARI1/-/RIN2/-/-/ARI5/-/RDUF1/BTS/RHG1A/RIN3/-/-/-/-/-/-/PUB18/-/AIP2/UPL2/-/-/-/-/RHC2A/RKP/SINAT2/-/ATCRT1/-/-/UPL5/RHA2B/ASK4/-/ROC1/PRP19A/WAV3/CSU1/-/-/RGLG1/-/-/-/-/-/-/MPSR1/-/VSR6/-/SKP1A/CIP8/-/-/ASK21/-/SINAT3/ORTHL/ATL80/SKIP	72
MF	GO:0061659	ubiquitin-like protein ligase activity	72|4905	182|16887	0.00142745547936082	0.0213848990681602	AT2G37150/AT1G78420/AT4G22820/AT5G60250/AT4G27880/AT4G34370/AT5G66070/AT4G25230/AT4G23860/AT1G09060/AT1G05890/AT4G33940/AT3G46620/AT3G18290/AT5G42940/AT5G51450/AT5G15820/AT4G19670/AT3G58030/AT5G47430/AT3G10815/AT4G17410/AT1G10560/AT5G59550/AT5G20910/AT1G70320/AT1G55530/AT5G10650/AT4G26400/AT3G19950/AT2G39720/AT2G22010/AT3G58040/AT5G08139/AT5G56340/AT1G45180/AT3G13430/AT4G12570/AT2G01150/AT1G20140…	-/DA2/SAP9/-/SINAT4/ARI1/-/RIN2/-/-/ARI5/-/RDUF1/BTS/RHG1A/RIN3/-/-/-/-/-/-/PUB18/-/AIP2/UPL2/-/-/-/-/RHC2A/RKP/SINAT2/-/ATCRT1/-/-/UPL5/RHA2B/ASK4/-/ROC1/PRP19A/WAV3/CSU1/-/-/RGLG1/-/-/-/-/-/-/MPSR1/-/VSR6/-/SKP1A/CIP8/-/-/ASK21/-/SINAT3/ORTHL/ATL80/SKIP	72
MF	GO:0035091	phosphatidylinositol binding	28|4905	58|16887	0.00150581678049715	0.0220894916168965	AT2G25430/AT1G53320/AT3G25230/AT5G35200/AT4G30510/AT3G62770/AT2G01600/AT4G32160/AT4G02650/AT1G68110/AT1G25280/AT3G43230/AT2G31650/AT4G32285/AT4G11850/AT2G42010/AT5G06140/AT4G25940/AT5G04920/AT1G76900/AT4G20260/AT5G55910/AT1G47270/AT4G19040/AT1G14910/AT1G33340/AT2G47900/AT1G47550	-/TULP7/ROF1/-/ATG18B/ATG18A/-/EREL1/-/-/TULP10/-/ATX1/-/PLDGAMMA1/PLDBETA1/SNX1/-/VPS36/TULP1/PCAP1/D6PK/TULP6/EDR2/-/-/AtTLP3/SEC3A	28
MF	GO:0015399	primary active transmembrane transporter activity	83|4905	215|16887	0.00153012851250542	0.0220894916168965	AT1G80660/AT3G62150/AT2G47000/AT1G15520/AT2G34660/AT1G30410/AT1G72750/AT1G71960/AT2G47800/AT4G00900/AT2G39350/AT3G60160/AT1G04120/AT4G29900/AT3G13100/AT1G07670/AT1G07810/AT5G63850/AT3G13080/AT3G21250/AT1G59870/AT2G36380/AT3G63380/AT4G18050/AT2G29940/AT4G11150/AT3G59140/AT3G60540/AT4G37640/AT3G47730/AT2G45070/AT4G24920/AT1G63440/AT2G39480/AT3G17180/AT5G40930/AT2G18960/AT4G29480/AT2G16510/AT3G47780…	AHA9/ABCB21/ABCB4/ABCG40/ABCC2/ATMRP13/TIM23-2/ABCG25/ABCC4/ECA2/ABCG1/ABCC9/ABCC5/ACA10/ABCC7/ECA4/ECA1/AAP4/ABCC3/MRP6/ABCG36/ABCG34/ACA12/PGP9/ABCG31/VHA-E1/ABCC10/-/ACA2/ABCA2/SEC61 BETA/-/HMA5/ABCB6/SCPL33/TOM20-4/AHA1/-/VHA-c3/ABCA7/ACA1/ABCC1/PCS1/PXA1/ATNAP4/NAP5/ABCB11/VHA-F/VHA-A3/ABCG14/ABCC11/SEC61G3/ABCG18/ATPF/VHA-c3/ABCG21/ATPI/ABCB27/ACA11/ATPH/ATPB/AHA5/-/ORF262/-/ATPA/ATPE/ABCC1…	83
MF	GO:0035251	UDP-glucosyltransferase activity	59|4905	145|16887	0.00170197739064186	0.0241316080030292	AT4G34135/AT4G34131/AT2G15480/AT2G43820/AT1G22400/AT3G21560/AT4G34138/AT4G15490/AT5G64740/AT2G36800/AT2G36770/AT2G30140/AT2G36780/AT1G05680/AT2G43840/AT2G36750/AT4G01070/AT2G19880/AT2G16890/AT5G03490/AT2G36850/AT2G15490/AT4G15550/AT4G03550/AT3G03050/AT4G02280/AT1G05675/AT1G60140/AT5G16910/AT1G55850/AT1G73880/AT3G59100/AT5G09870/AT3G02230/AT5G11110/AT2G32530/AT3G55710/AT2G18700/AT5G05870/AT3G16520…	UGT73B2/UGT73B3/UGT73B5/UGT74F2/UGT85A1/UGT84A2/UGT73B1/UGT84A3/CESA6/UGT73C5/UGT73C4/UGT87A2/UGT73C3/UGT74E2/UGT74F1/UGT73C1/UGT72B1/-/UGT90A1/UGT89A2/CALS10/UGT73B4/UGT75D1/CALS12/CSLD3/SUS3/UGT74E1/TPS10/CSLD2/CSLE1/UGT89B1/CALS6/CESA5/RGP1/SPS2/CSLB3/UGT76F2/TPS11/UGT76C1/UGT88A1/TPS1/UGT76B1/CESA3/SPS3/UGT80A2/UGT85A2/UGT76C4/CESA2/SPS1/UGT91C1/UGT86A2/UGT76C2/VTC2/CESA1/ATGSL10/CESA8/SUS6/U…	59
MF	GO:0031625	ubiquitin protein ligase binding	24|4905	48|16887	0.00175668472202993	0.0244703099875748	AT2G35635/AT2G27150/AT4G05050/AT4G32300/AT2G47560/AT3G12580/AT4G02570/AT3G62690/AT1G30070/AT4G05320/AT4G27300/AT5G40250/AT2G47970/AT5G46210/AT5G53300/AT2G41890/AT4G02890/AT1G26830/AT4G21380/AT3G60220/AT3G18930/AT1G61380/AT3G46910/AT5G03240	RUB2/AAO3/UBQ11/SD25/ATL64/MED37C/CUL1/ATL5/-/UBQ10/SD11/ATL46/-/CUL4/UBC10/SD31/UBQ14/CUL3A/SD18/ATL4/ATL65/SD129/-/UBQ3	24
MF	GO:0031593	polyubiquitin modification-dependent protein binding	12|4905	19|16887	0.00206943331056928	0.0279970393500408	AT5G03340/AT4G38630/AT3G53230/AT3G09840/AT4G02950/AT5G42220/AT3G13235/AT3G08780/AT2G17190/AT2G17200/AT1G79650/AT5G25270	CDC48E/RPN10/CDC48D/CDC48A/-/-/-/-/DSK2A/DSK2B/RAD23/-	12
MF	GO:0015405	P-P-bond-hydrolysis-driven transmembrane transporter activity	82|4905	214|16887	0.00208038453608616	0.0279970393500408	AT1G80660/AT3G62150/AT2G47000/AT1G15520/AT2G34660/AT1G30410/AT1G72750/AT1G71960/AT2G47800/AT4G00900/AT2G39350/AT3G60160/AT1G04120/AT4G29900/AT3G13100/AT1G07670/AT1G07810/AT3G13080/AT3G21250/AT1G59870/AT2G36380/AT3G63380/AT4G18050/AT2G29940/AT4G11150/AT3G59140/AT3G60540/AT4G37640/AT3G47730/AT2G45070/AT4G24920/AT1G63440/AT2G39480/AT3G17180/AT5G40930/AT2G18960/AT4G29480/AT2G16510/AT3G47780/AT1G27770…	AHA9/ABCB21/ABCB4/ABCG40/ABCC2/ATMRP13/TIM23-2/ABCG25/ABCC4/ECA2/ABCG1/ABCC9/ABCC5/ACA10/ABCC7/ECA4/ECA1/ABCC3/MRP6/ABCG36/ABCG34/ACA12/PGP9/ABCG31/VHA-E1/ABCC10/-/ACA2/ABCA2/SEC61 BETA/-/HMA5/ABCB6/SCPL33/TOM20-4/AHA1/-/VHA-c3/ABCA7/ACA1/ABCC1/PCS1/PXA1/ATNAP4/NAP5/ABCB11/VHA-F/VHA-A3/ABCG14/ABCC11/SEC61G3/ABCG18/ATPF/VHA-c3/ABCG21/ATPI/ABCB27/ACA11/ATPH/ATPB/AHA5/-/ORF262/-/ATPA/ATPE/ABCC15/VHA…	82
MF	GO:0004620	phospholipase activity	26|4905	54|16887	0.0022955519683049	0.0303778043805682	AT4G24160/AT1G31480/AT3G03310/AT3G54950/AT3G05630/AT4G11830/AT2G26560/AT4G35790/AT3G16785/AT3G62590/AT3G03530/AT4G38530/AT1G06250/AT4G11850/AT1G02660/AT2G42010/AT2G30550/AT4G29470/AT1G06800/AT1G30370/AT1G55180/AT5G48680/AT3G55940/AT4G16820/AT4G29460/AT4G13550	-/SGR2/LCAT3/PLP7/PLPZETA2/PLDGAMMA2/PLP2/PLDDELTA/PLDP1/PLIP3/NPC4/PLC3/-/PLDGAMMA1/PLIP2/PLDBETA1/-/PLA2-DELTA/PLA-I{gamma}1/-/PLDALPHA4/-/PLC7/PLA-I{beta]2/PLA2-GAMMA/-	26
MF	GO:0004871	signal transducer activity	116|4905	319|16887	0.0026113633700312	0.0339905330459799	AT1G09970/AT1G19050/AT5G60270/AT3G59350/AT4G28490/AT2G37710/AT2G01450/AT3G13380/AT2G25180/AT4G37680/AT1G73500/AT3G14720/AT4G33430/AT5G60280/AT1G04120/AT3G21630/AT3G59750/AT1G73670/AT3G24550/AT3G21220/AT5G20480/AT4G04960/AT4G38630/AT1G51660/AT1G10470/AT2G32800/AT5G13160/AT2G13790/AT2G02220/AT5G60310/AT1G06700/AT1G05100/AT5G06820/AT4G08500/AT5G48400/AT1G68690/AT1G66150/AT5G02800/AT1G07870/AT4G16250…	LRR XI-23/ARR7/LECRK17/-/RLK5/LECRK41/MPK17/BRL3/ARR12/HHP4/MKK9/MPK19/BAK1/LECRK18/ABCC5/CERK1/LECRK58/MPK15/PERK1/MKK5/EFR/LECRK71/RPN10/MKK4/ARR4/LECRKS2/PBS1/SERK4/PSKR1/LECRK110/PTI11/MAPKKK18/SRF2/MEKK1/GLR1.2/PERK9/TMK1/PBL7/-/PHYD/-/LECRK92/AHK4/PYL5/MPK7/NAPRT2/SERK2/-/AHK1/-/LECRKS4/GLR2.7/PERK8/ATGLR2.4/LECRK43/MAPKKK3/TMK4/MPK11/PYL4/ETR1/-/LECRK42/CEPR2/ARR6/SOBIR1/GPK1/CRLK2/PEPR1/P…	116
MF	GO:0060589	nucleoside-triphosphatase regulator activity	46|4905	110|16887	0.002771556707893	0.0346230714745094	AT1G07140/AT1G70800/AT3G52190/AT5G53570/AT5G55200/AT2G37550/AT3G17660/AT3G09350/AT3G53710/AT3G12050/AT5G54310/AT4G29950/AT3G49350/AT4G28550/AT1G08340/AT5G58590/AT1G23140/AT4G14160/AT1G70810/AT1G77840/AT5G52580/AT5G46750/AT1G04830/AT4G21160/AT5G58110/AT5G03030/AT2G01470/AT5G37740/AT1G52380/AT2G26300/AT5G61530/AT5G54780/AT1G70790/AT5G17710/AT2G35210/AT3G59920/AT2G30060/AT4G32630/AT4G17890/AT1G62450…	RANBP1A/CAR6/PHF1/-/Mge1/AGD7/AGD15/Fes1A/AGD6/-/AGD5/-/-/-/ROPGAP5/RANBP1C/CAR8/-/CAR7/-/-/AGD9/-/AGD12/-/-/STL2P/-/NUP50A/GPA1/-/-/CAR9/EMB1241/AGD10/GDI2/RANBP1B/-/AGD8/-/RGS1/CAR4/ZIGA4/CAR3/-/RANGAP1	46
MF	GO:0030695	GTPase regulator activity	40|4905	93|16887	0.00277708798065972	0.0346230714745094	AT1G07140/AT1G70800/AT3G52190/AT5G53570/AT2G37550/AT3G17660/AT3G53710/AT5G54310/AT4G29950/AT3G49350/AT4G28550/AT1G08340/AT5G58590/AT1G23140/AT4G14160/AT1G70810/AT1G77840/AT5G52580/AT5G46750/AT1G04830/AT4G21160/AT2G01470/AT5G37740/AT1G52380/AT2G26300/AT5G61530/AT5G54780/AT1G70790/AT2G35210/AT3G59920/AT2G30060/AT4G32630/AT4G17890/AT1G62450/AT3G26090/AT3G17980/AT1G08680/AT1G73580/AT1G36730/AT3G63130	RANBP1A/CAR6/PHF1/-/AGD7/AGD15/AGD6/AGD5/-/-/-/ROPGAP5/RANBP1C/CAR8/-/CAR7/-/-/AGD9/-/AGD12/STL2P/-/NUP50A/GPA1/-/-/CAR9/AGD10/GDI2/RANBP1B/-/AGD8/-/RGS1/CAR4/ZIGA4/CAR3/-/RANGAP1	40
MF	GO:0005388	calcium-transporting ATPase activity	10|4905	15|16887	0.00279077654202595	0.0346230714745094	AT4G00900/AT4G29900/AT1G07670/AT1G07810/AT3G63380/AT4G37640/AT3G17180/AT1G27770/AT3G57330/AT3G22910	ECA2/ACA10/ECA4/ECA1/ACA12/ACA2/SCPL33/ACA1/ACA11/ACA13	10
MF	GO:0004364	glutathione transferase activity	25|4905	52|16887	0.00283647781861982	0.0346486675074483	AT2G29420/AT2G47730/AT1G75270/AT2G29440/AT4G19880/AT2G29490/AT1G78380/AT2G02390/AT2G29460/AT5G62480/AT1G02930/AT1G17170/AT2G29450/AT1G02920/AT1G59700/AT1G78370/AT1G65820/AT2G29470/AT1G17180/AT1G27130/AT3G47680/AT5G44990/AT1G69930/AT1G02950/AT1G77290	GSTU7/GSTF8/DHAR2/GSTU6/-/GSTU1/GSTU19/ATGSTZ1/GSTU4/GSTU9/GSTF6/GSTU24/GSTU5/GSTF7/GSTU16/GSTU20/-/GSTU3/GSTU25/GSTU13/-/-/GSTU11/ATGSTF4/TCHQD	25
MF	GO:0022890	inorganic cation transmembrane transporter activity	138|4905	388|16887	0.00288610722539698	0.0347207444994728	AT1G80660/AT1G11960/AT1G69870/AT1G22710/AT3G53960/AT1G08930/AT2G02860/AT5G51050/AT1G70300/AT4G00900/AT1G72120/AT3G26670/AT3G13320/AT4G29900/AT5G13750/AT1G07670/AT1G07810/AT4G19960/AT1G59870/AT4G16370/AT3G63380/AT2G21120/AT4G11150/AT1G59740/AT5G48400/AT2G23150/AT1G07030/AT5G61810/AT4G37640/AT4G15430/AT1G60960/AT3G45650/AT2G40460/AT2G04305/AT1G68570/AT5G26340/AT2G29120/AT1G72125/AT4G31710/AT5G11960…	AHA9/-/NPF2.13/SUC2/NPF5.7/ERD6/SUC3/-/POT6/ECA2/NPF5.14/-/CAX2/ACA10/ZIFL1/ECA4/ECA1/KUP9/ABCG36/ATOPT3/ACA12/-/VHA-E1/NPF4.3/GLR1.2/NRAMP3/-/-/ACA2/-/IRT3/NAXT1/NPF5.1/-/NPF3.1/STP13/GLR2.7/NPF5.13/ATGLR2.4/-/HMA5/-/ESL1/SCPL33/STP4/-/POT1/KUP11/AHA1/PLT5/ORF25/-/VHA-c3/-/SUC1/PLT4/ZIP11/TMT3/ACA1/CHX21/CCX3/ABCC1/PCS1/NPF8.1/NPF2.12/PLT3/AIP1/NPF6.4/KEA6/NCL/CNGC15/CHX4/MRS2-1/CCC1/-/-/VHA-F/V…	138
MF	GO:0005545	1-phosphatidylinositol binding	9|4905	13|16887	0.00314463485475661	0.0372662697712948	AT2G25430/AT5G35200/AT2G01600/AT4G02650/AT1G68110/AT4G32285/AT4G25940/AT1G14910/AT1G33340	-/-/-/-/-/-/-/-/-	9
MF	GO:0004683	calmodulin-dependent protein kinase activity	21|4905	42|16887	0.00334014949933271	0.0390011573892672	AT1G35670/AT4G35310/AT1G18890/AT5G12480/AT3G56760/AT2G41140/AT4G09570/AT4G38230/AT5G04870/AT2G17290/AT5G66210/AT3G57530/AT5G12180/AT5G19450/AT1G74740/AT1G08650/AT1G12580/AT3G04530/AT1G12680/AT3G19100/AT1G76040	CPK11/CPK5/CPK10/CPK7/CRK7/CRK1/CPK4/CPK26/CPK1/CPK6/CPK28/CPK32/CPK17/CPK8/CPK30/PPCK1/PEPKR1/PPCK2/PEPKR2/CRK2/CPK29	21
MF	GO:0004712	protein serine/threonine/tyrosine kinase activity	27|4905	58|16887	0.00348890025617573	0.0398638509888301	AT3G46930/AT1G73500/AT3G63260/AT3G21220/AT1G51660/AT4G18950/AT5G40540/AT1G64300/AT5G57610/AT4G31170/AT3G06620/AT4G38470/AT5G58950/AT1G16270/AT1G18160/AT5G35980/AT1G14000/AT3G27560/AT5G11850/AT4G23050/AT5G01850/AT4G24480/AT1G04700/AT3G59830/AT4G32660/AT1G67890/AT5G56580	-/MKK9/ATMRK1/MKK5/MKK4/-/-/-/-/-/-/STY46/-/-/-/YAK1/VIK/ATN1/-/-/-/-/-/-/AFC3/-/MKK6	27
MF	GO:0008324	cation transmembrane transporter activity	147|4905	418|16887	0.00351444530128225	0.0398638509888301	AT1G80660/AT2G38290/AT1G11960/AT1G69870/AT1G22710/AT3G53960/AT1G08930/AT2G02860/AT5G48970/AT5G51050/AT1G70300/AT4G00900/AT1G72120/AT3G26670/AT3G13320/AT4G29900/AT5G13750/AT1G07670/AT1G07810/AT4G19960/AT1G64780/AT1G59870/AT4G16370/AT3G63380/AT2G21120/AT4G11150/AT1G59740/AT5G48400/AT2G23150/AT1G07030/AT5G61810/AT4G37640/AT4G15430/AT1G60960/AT3G45650/AT2G40460/AT2G04305/AT1G68570/AT5G26340/AT2G29120…	AHA9/AMT2/-/NPF2.13/SUC2/NPF5.7/ERD6/SUC3/-/-/POT6/ECA2/NPF5.14/-/CAX2/ACA10/ZIFL1/ECA4/ECA1/KUP9/AMT1-2/ABCG36/ATOPT3/ACA12/-/VHA-E1/NPF4.3/GLR1.2/NRAMP3/-/-/ACA2/-/IRT3/NAXT1/NPF5.1/-/NPF3.1/STP13/GLR2.7/NPF5.13/ATGLR2.4/-/HMA5/-/ESL1/SCPL33/STP4/-/POT1/KUP11/AHA1/PLT5/-/ORF25/-/VHA-c3/-/SUC1/PLT4/ZIP11/TMT3/ACA1/CHX21/CCX3/ABCC1/PCS1/NPF8.1/NPF2.12/OCT7/PLT3/AIP1/NPF6.4/KEA6/NCL/CNGC15/CHX4/MR…	147
MF	GO:0003924	GTPase activity	72|4905	188|16887	0.00379399765636871	0.0424286498472782	AT5G20010/AT5G20020/AT5G55190/AT4G17530/AT5G47200/AT1G18200/AT4G19640/AT5G45130/AT3G21700/AT4G35860/AT4G39990/AT4G20890/AT1G56070/AT5G45750/AT3G22980/AT1G18070/AT5G03530/AT1G76810/AT1G22740/AT1G10290/AT3G15060/AT3G46060/AT4G39890/AT1G43890/AT5G65270/AT1G02460/AT5G03520/AT1G14830/AT5G42080/AT1G64740/AT4G34390/AT4G30600/AT4G17170/AT4G12790/AT3G18820/AT1G06400/AT5G19770/AT4G20360/AT5G26667/AT5G19780…	RAN1/RAN2/RAN3/RABD2C/RABD2B/RABA6B/RABF2B/ATRAB5A/SGP2/RABB1B/RABA4B/TUBB9/LOS1/RABA1C/-/-/RABC2A/-/RABG3B/DRP2A/RABA1G/RABE1C/RABH1C/RABC1/RABA4A/-/RABE1D/DRP1C/DRP1A/TUBA1/XLG2/-/RABB1C/-/RABG3F/RABA1A/TUBA3/TUFA/PYR6/TUBA3/GPA1/RABA1D/RABA5D/RABA2D/RABA2C/DRP1E/GB1/DRG2/SGP1/DRP2B/SRP-54C/TUBB4/LIP1/TUBB7/SAR1B/-/ARAC4/RABA4C/PBB2/A1/XLG1/TUFA/DRG3/DRP1B/-/ARAC1/DRP3B/-/RABA2B/RHD3/-/MIRO1	72
MF	GO:0044389	ubiquitin-like protein ligase binding	25|4905	53|16887	0.00390669785371437	0.0430821957756834	AT2G35635/AT2G27150/AT4G05050/AT4G32300/AT2G47560/AT3G12580/AT4G02570/AT3G62690/AT1G30070/AT4G05320/AT4G27300/AT5G40250/AT2G47970/AT5G46210/AT5G53300/AT2G41890/AT4G02890/AT1G26830/AT4G21380/AT3G60220/AT5G55160/AT3G18930/AT1G61380/AT3G46910/AT5G03240	RUB2/AAO3/UBQ11/SD25/ATL64/MED37C/CUL1/ATL5/-/UBQ10/SD11/ATL46/-/CUL4/UBC10/SD31/UBQ14/CUL3A/SD18/ATL4/SUM2/ATL65/SD129/-/UBQ3	25
MF	GO:0015103	inorganic anion transmembrane transporter activity	39|4905	92|16887	0.00422210471161161	0.0459226183701318	AT1G69870/AT5G51050/AT1G35350/AT5G24030/AT4G25350/AT2G22500/AT4G27970/AT1G26730/AT5G61810/AT5G13550/AT3G45650/AT5G09470/AT5G14570/AT5G26240/AT3G18440/AT5G15090/AT1G68740/AT1G63010/AT5G67500/AT2G41705/AT1G30400/AT5G44070/AT1G27080/AT5G50200/AT5G10180/AT3G21670/AT3G15990/AT1G30450/AT3G51895/AT3G62270/AT4G24570/AT1G12480/AT3G23430/AT1G80760/AT4G21680/AT4G32510/AT3G45710/AT5G57490/AT3G45060	NPF2.13/-/PHO1-H8/SLAH3/PHO1-H4/PUMP5/SLAH2/PHO1-H7/-/SULTR4;1/NAXT1/PUMP6/NRT2.7/CLC-D/ALMT9/VDAC3/PHO1-H1/-/VDAC2/-/ABCC1/PCS1/NPF2.12/NRT3.1/SULTR2;1/NPF6.4/SULTR3;4/CCC1/SULTR3;1/BOR2/PUMP4/SLAC1/PHO1/NIP6-1/NPF7.2/-/NPF2.5/VDAC4/NRT2.6	39
MF	GO:0015297	antiporter activity	63|4905	162|16887	0.00433381905565447	0.0459286135574936	AT4G25640/AT1G33110/AT3G21690/AT5G17860/AT1G76670/AT5G52450/AT5G13490/AT1G61800/AT2G04040/AT1G61890/AT5G27520/AT3G13320/AT5G52050/AT5G17850/AT5G13750/AT2G22500/AT2G04050/AT2G04070/AT4G39030/AT2G34360/AT3G23560/AT3G08580/AT5G13550/AT5G09470/AT4G23010/AT1G71140/AT2G25520/AT1G51340/AT4G32390/AT1G64820/AT3G11320/AT1G76340/AT2G31910/AT3G14070/AT3G23550/AT5G10180/AT3G15990/AT5G11800/AT1G53210/AT3G44900…	ATDTX35/DTX21/DTX40/CCX1/URGT1/DTX16/AAC2/GPT2/DTX1/DTX37/PNC2/CAX2/DTX50/CCX2/ZIFL1/PUMP5/DTX3/DTX4/DTX47/DTX15/DTX19/AAC1/SULTR4;1/PUMP6/UTR2/DTX14/-/DTX42/-/DTX7/-/GONST3/CHX21/CCX3/DTX18/SULTR2;1/SULTR3;4/KEA6/NCL/CHX4/DTX9/SULTR3;1/BOR2/UTR1/UXT1/PUMP4/AAC3/DTX27/AATP1/UXT3/NHX4/NHX2/UTR3/DTC/DTX54/ATNST-KT1/URGT2/CHX17/-/NHX6/NDT2/NDT1/CAX3	63
MF	GO:0043130	ubiquitin binding	23|4905	48|16887	0.00433834510933504	0.0459286135574936	AT1G80670/AT1G19270/AT3G12400/AT2G26590/AT5G06110/AT4G02950/AT2G38410/AT1G20110/AT4G15410/AT1G15130/AT3G13235/AT2G47970/AT3G21660/AT4G36140/AT4G34660/AT5G53330/AT2G39830/AT5G04920/AT5G66900/AT5G66620/AT3G05090/AT1G79650/AT1G69400	RAE1/DA1/ELC/RPN13/-/-/TOL6/FREE1/PUX5/BRO1/-/-/-/-/SH3P2/-/DAR2/VPS36/-/DAR6/LRS1/RAD23/BUB3.3	23
MF	GO:0005102	signaling receptor binding	30|4905	67|16887	0.00440897639506	0.0460622007589163	AT1G20780/AT1G25425/AT4G33430/AT3G44735/AT3G49780/AT5G51451/AT2G13790/AT4G15800/AT1G27910/AT5G64770/AT3G05490/AT5G48380/AT1G73965/AT3G54850/AT1G34210/AT4G34390/AT3G16570/AT5G58650/AT5G49660/AT1G68795/AT2G26300/AT1G29290/AT1G68765/AT2G23460/AT3G46510/AT2G22860/AT3G24770/AT1G69970/AT5G65200/AT3G28455	PUB44/CLE43/BAK1/PSK6/PSK3/RGF5/SERK4/RALFL33/PUB45/RGF9/RALFL22/BIR1/CLE13/PUB14/SERK2/XLG2/RALF23/PSY1/CEPR1/CLE12/GPA1/CEP14/IDA/XLG1/PUB13/PSK2/CLE41/CLE26/PUB38/CLE25	30
