# Supplementary material for: Diethyl ether anesthesia induces transient cytosolic [Ca2+] increase, heat shock proteins, and heat stress tolerance of photosystem II in Arabidopsis
Source: Front Plant Sci. 2022 Sep 12;13:995001. doi: 10.3389/fpls.2022.995001 (PMC9511054; doi:10.3389/fpls.2022.995001)
Supplement: SUPPLEMENTARY TABLE S3 — The complete list of significantly upregulated and downregulated differentially expressed proteins (DEPs) in A. thaliana arranged from the highest to lowest log2 fold change (p < 0.05). [file Table_3.XLSX]

## Sheet: down
PG ID	Accession	Description	Log FC	FC	P value	padj
828	O80434	Laccase-4 OS=Arabidopsis thaliana (Mouse-ear cress) OX=3702 GN=IRX12 PE=2 SV=2	-4.61805	24.5568	0.0357933	0.314886
4273	Q9SFC6	Rho GDP-dissociation inhibitor 1 OS=Arabidopsis thaliana (Mouse-ear cress) OX=3702 GN=GDI1 PE=1 SV=1	-4.08984	17.028	0.000423581	0.0230955
3295	Q9FMI7	Peroxidase 70 OS=Arabidopsis thaliana (Mouse-ear cress) OX=3702 GN=PER70 PE=2 SV=1	-3.69509	12.9518	0.0123948	0.183502
3974	Q9M0B6	UDP-glucuronate 4-epimerase 1 OS=Arabidopsis thaliana (Mouse-ear cress) OX=3702 GN=GAE1 PE=1 SV=1	-2.92327	7.58566	1.41238e-06	0.000596409
1656	Q42524	4-coumarate--CoA ligase 1 OS=Arabidopsis thaliana (Mouse-ear cress) OX=3702 GN=4CL1 PE=1 SV=1	-2.90603	7.4955	0.000189698	0.0151922
4799	Q9XIM0	CCG-binding protein 1 OS=Arabidopsis thaliana (Mouse-ear cress) OX=3702 GN=MEE14 PE=1 SV=1	-2.83768	7.14871	0.00243466	0.0693804
4704	Q9SZD4	26S proteasome regulatory subunit 4 homolog A OS=Arabidopsis thaliana (Mouse-ear cress) OX=3702 GN=RPT2A PE=1 SV=1	-2.83193	7.12024	0.00193118	0.0598023
2433	Q8VZH1	Amino_oxidase domain-containing protein OS=Arabidopsis thaliana (Mouse-ear cress) OX=3702 GN=TAIR:locus:2088070 PE=1 SV=1	-2.78178	6.877	0.000357088	0.0209959
3736	Q9LST0	AT5g60160/f15l12_20 OS=Arabidopsis thaliana (Mouse-ear cress) OX=3702 GN=TAIR:locus:2143990 PE=1 SV=1	-2.73805	6.6717	0.0138959	0.191216
1363	P93017	Dormancy-associated protein homolog 1 OS=Arabidopsis thaliana (Mouse-ear cress) OX=3702 GN=DRMH1 PE=1 SV=1	-2.68329	6.42318	1.28163e-08	2.97659e-05
4752	Q9XEA1	Protein OSCA1 OS=Arabidopsis thaliana (Mouse-ear cress) OX=3702 GN=OSCA1 PE=1 SV=1	-2.58658	6.00671	1.15879e-05	0.00306597
120	B9DGG8	Dormancy-associated protein 1 OS=Arabidopsis thaliana (Mouse-ear cress) OX=3702 GN=DRM1 PE=1 SV=1	-2.53985	5.8153	0.000991767	0.0387122
1523	Q38854	1-deoxy-D-xylulose-5-phosphate synthase, chloroplastic OS=Arabidopsis thaliana (Mouse-ear cress) OX=3702 GN=DXS PE=1 SV=2	-2.53784	5.80719	9.58363e-05	0.00927416
3692	Q9SIB2	3-ketoacyl-CoA synthase 12 OS=Arabidopsis thaliana (Mouse-ear cress) OX=3702 GN=KCS12 PE=2 SV=1	-2.25064	4.75893	0.00151699	0.0506938
4461	Q9SMM5	Bidirectional sugar transporter SWEET11 OS=Arabidopsis thaliana (Mouse-ear cress) OX=3702 GN=SWEET11 PE=1 SV=1	-2.17557	4.51765	0.00509907	0.107173
1516	Q38814	Thiamine thiazole synthase, chloroplastic OS=Arabidopsis thaliana (Mouse-ear cress) OX=3702 GN=THI1 PE=1 SV=1	-2.12526	4.3628	2.47428e-05	0.00495089
2346	Q8S9J8	Probable clathrin assembly protein At4g32285 OS=Arabidopsis thaliana (Mouse-ear cress) OX=3702 GN=TAIR:locus:505006543 PE=1 SV=2	-2.0766	4.21812	0.00660384	0.126336
2986	Q9C977	Pentatricopeptide repeat-containing protein At1g80270, mitochondrial OS=Arabidopsis thaliana (Mouse-ear cress) OX=3702 GN=TAIR:locus:2034215 PE=2 SV=1	-2.06881	4.1954	0.00609432	0.119444
3928	Q9LZB8	ABC transporter B family member 29, chloroplastic OS=Arabidopsis thaliana (Mouse-ear cress) OX=3702 GN=ABCB29 PE=1 SV=1	-1.99145	3.97636	0.0146349	0.195418
2365	Q8VY06	Presequence protease 2, chloroplastic/mitochondrial OS=Arabidopsis thaliana (Mouse-ear cress) OX=3702 GN=PREP2 PE=1 SV=1	-1.99015	3.97277	0.000303834	0.0198776
4138	Q9S756	Ferritin-4, chloroplastic OS=Arabidopsis thaliana (Mouse-ear cress) OX=3702 GN=FER4 PE=2 SV=1	-1.96187	3.89567	0.0201017	0.235195
1947	Q8GXB1	UPF0548 protein At2g17695 OS=Arabidopsis thaliana (Mouse-ear cress) OX=3702 GN=TAIR:locus:1005716645 PE=2 SV=1	-1.95809	3.88546	0.040147	0.334864
711	O49048	Vacuolar protein sorting-associated protein 45 homolog OS=Arabidopsis thaliana (Mouse-ear cress) OX=3702 GN=VPS45 PE=1 SV=2	-1.88486	3.69317	0.0208619	0.239071
844	O80535	At1g09520/F14J9_18 OS=Arabidopsis thaliana (Mouse-ear cress) OX=3702 GN=TAIR:locus:2012330 PE=1 SV=1	-1.83104	3.55792	0.0426232	0.344713
3859	Q9LX31	Tetrapyrrole-binding protein, chloroplastic OS=Arabidopsis thaliana (Mouse-ear cress) OX=3702 GN=GUN4 PE=1 SV=1	-1.78725	3.45156	0.00123362	0.0458267
2435	Q8VZJ5	AT5g08500/MAH20_6 OS=Arabidopsis thaliana (Mouse-ear cress) OX=3702 GN=TAIR:locus:504954879 PE=1 SV=1	-1.63709	3.11038	0.014182	0.192207
1660	Q42536	Protochlorophyllide reductase A, chloroplastic OS=Arabidopsis thaliana (Mouse-ear cress) OX=3702 GN=PORA PE=1 SV=2	-1.58794	3.00619	9.96394e-05	0.00928483
2380	Q8VYC4	SAM_MT_RSMB_NOP domain-containing protein OS=Arabidopsis thaliana (Mouse-ear cress) OX=3702 GN=TAIR:locus:2090054 PE=1 SV=1	-1.58516	3.00042	0.0129693	0.185361
3828	Q9LVI6	Probable inactive receptor kinase RLK902 OS=Arabidopsis thaliana (Mouse-ear cress) OX=3702 GN=RLK902 PE=1 SV=1	-1.51367	2.85536	0.00578888	0.115405
1912	Q8GUG7	DEAD-box ATP-dependent RNA helicase 50 OS=Arabidopsis thaliana (Mouse-ear cress) OX=3702 GN=RH50 PE=2 SV=2	-1.48785	2.80471	0.00218048	0.0653441
763	O64685	Mitochondrial transcription termination factor family protein OS=Arabidopsis thaliana (Mouse-ear cress) OX=3702 GN=TAIR:locus:2062328 PE=1 SV=1	-1.48591	2.80093	0.000665801	0.0294537
1777	Q6DBH4	5-deoxynucleotidase OS=Arabidopsis thaliana (Mouse-ear cress) OX=3702 GN=TAIR:locus:2061421 PE=1 SV=1	-1.46045	2.75194	0.0189738	0.227846
3328	Q9FNB0	Magnesium-chelatase subunit ChlH, chloroplastic OS=Arabidopsis thaliana (Mouse-ear cress) OX=3702 GN=CHLH PE=1 SV=1	-1.45135	2.73463	0.000209401	0.0160415
661	O23710	Proteasome subunit beta type-7-A OS=Arabidopsis thaliana (Mouse-ear cress) OX=3702 GN=PBB1 PE=1 SV=2	-1.4447	2.72206	0.0231894	0.255855
1694	Q43867	Pectinesterase 1 OS=Arabidopsis thaliana (Mouse-ear cress) OX=3702 GN=PME1 PE=1 SV=1	-1.42061	2.67699	0.000120174	0.0107348
1680	Q43125	Cryptochrome-1 OS=Arabidopsis thaliana (Mouse-ear cress) OX=3702 GN=CRY1 PE=1 SV=2	-1.40896	2.65547	0.00996885	0.162166
4062	Q9M6N7	Ammonium transporter 2 OS=Arabidopsis thaliana (Mouse-ear cress) OX=3702 GN=AMT2 PE=1 SV=2	-1.38999	2.62077	0.0486877	0.369534
1982	Q8GZ51	At5g62720 OS=Arabidopsis thaliana (Mouse-ear cress) OX=3702 GN=MQB2.4 PE=1 SV=1	-1.37276	2.58965	0.0105144	0.165557
197	F4I543	Uncharacterized protein OS=Arabidopsis thaliana (Mouse-ear cress) OX=3702 GN=TAIR:locus:4515102688 PE=1 SV=1	-1.34705	2.54391	0.00360057	0.0853299
4877	Q9ZU35	ABC transporter G family member 7 OS=Arabidopsis thaliana (Mouse-ear cress) OX=3702 GN=ABCG7 PE=2 SV=1	-1.30985	2.47916	0.00386946	0.0889783
2636	Q944G5	Protein NRT1/ PTR FAMILY 2.10 OS=Arabidopsis thaliana (Mouse-ear cress) OX=3702 GN=NPF2.10 PE=1 SV=3	-1.27632	2.4222	0.00437033	0.0966675
1450	Q0WRJ7	Peptidyl-prolyl cis-trans isomerase FKBP20-2, chloroplastic OS=Arabidopsis thaliana (Mouse-ear cress) OX=3702 GN=FKBP20-2 PE=1 SV=1	-1.2493	2.37725	0.0272515	0.275181
1787	Q6NL08	At1g29530 OS=Arabidopsis thaliana (Mouse-ear cress) OX=3702 GN=TAIR:locus:2013718 PE=1 SV=1	-1.22618	2.33946	8.91625e-05	0.00900347
4117	Q9MAL9	GRF1-interacting factor 2 OS=Arabidopsis thaliana (Mouse-ear cress) OX=3702 GN=GIF2 PE=1 SV=1	-1.20646	2.3077	0.0137189	0.191216
1063	P30187	Calmodulin-like protein 10 OS=Arabidopsis thaliana (Mouse-ear cress) OX=3702 GN=CML10 PE=2 SV=1	-1.20492	2.30524	0.00303192	0.0782176
4218	Q9SB81	Peroxidase 42 OS=Arabidopsis thaliana (Mouse-ear cress) OX=3702 GN=PER42 PE=1 SV=2	-1.20209	2.30073	6.46342e-06	0.00214447
4727	Q9SZX9	60S ribosomal protein L9-2 OS=Arabidopsis thaliana (Mouse-ear cress) OX=3702 GN=RPL9D PE=2 SV=1	-1.20064	2.29841	0.0164115	0.214133
1992	Q8H0V1	CDK5RAP1-like protein OS=Arabidopsis thaliana (Mouse-ear cress) OX=3702 GN=TAIR:locus:2115410 PE=2 SV=1	-1.19743	2.29331	0.00829424	0.148752
74	A2RVS4	AIG2-like protein C OS=Arabidopsis thaliana (Mouse-ear cress) OX=3702 GN=AIG2LC PE=1 SV=1	-1.18709	2.27693	0.0206504	0.238609
2281	Q8RWZ6	Auxin efflux carrier component 4 OS=Arabidopsis thaliana (Mouse-ear cress) OX=3702 GN=PIN4 PE=1 SV=1	-1.18232	2.26941	0.0242917	0.260589
3907	Q9LYT2	Pentatricopeptide repeat-containing protein At3g59040 OS=Arabidopsis thaliana (Mouse-ear cress) OX=3702 GN=AT3G59040 PE=2 SV=2	-1.17563	2.25891	0.0131478	0.186763
2232	Q8LPT3	Membrane protein of ER body-like protein OS=Arabidopsis thaliana (Mouse-ear cress) OX=3702 GN=MEBL PE=2 SV=1	-1.12877	2.18672	0.00463794	0.0992775
681	O48574_ARATHGb	Gb|AAC79135.1 OS=Arabidopsis thaliana (Mouse-ear cress) OX=3702 GN=T19K24.3 PE=1 SV=1	-1.10273	2.14761	0.00155015	0.0510669
229	F4IEK8	PII, uridylyltransferase (DUF2921) OS=Arabidopsis thaliana (Mouse-ear cress) OX=3702 GN=TAIR:locus:2011566 PE=1 SV=1	-1.09251	2.13245	6.30442e-05	0.00714244
2181	Q8LE26	CASP-like protein 4B1 OS=Arabidopsis thaliana (Mouse-ear cress) OX=3702 GN=TAIR:locus:2057202 PE=2 SV=2	-1.05271	2.07443	0.000539322	0.0258263
4448	Q9SLF1	Nodulin-like domain-containing protein OS=Arabidopsis thaliana (Mouse-ear cress) OX=3702 GN=TAIR:locus:2059829 PE=1 SV=1	-1.04781	2.06738	0.000836574	0.0340867
3094	Q9FG36	Thioredoxin-like 3-1, chloroplastic OS=Arabidopsis thaliana (Mouse-ear cress) OX=3702 GN=WCRKC1 PE=2 SV=3	-1.04676	2.06589	0.00133036	0.0467993
3008	Q9C9Z6	AT3g08600/F17O14_7 OS=Arabidopsis thaliana (Mouse-ear cress) OX=3702 GN=F17O14.7 PE=1 SV=1	-1.04644	2.06543	0.0424692	0.344713
968	P0CJ47	Actin-3 OS=Arabidopsis thaliana (Mouse-ear cress) OX=3702 GN=ACT3 PE=1 SV=1	-1.04472	2.06297	0.0281378	0.27985
1889	Q84WL9	AP-2 complex subunit sigma OS=Arabidopsis thaliana (Mouse-ear cress) OX=3702 GN=AP17 PE=2 SV=1	-1.03566	2.05005	0.0176478	0.219182
240	F4IHY7	Protein PLASTID TRANSCRIPTIONALLY ACTIVE 12, chloroplastic OS=Arabidopsis thaliana (Mouse-ear cress) OX=3702 GN=PTAC12 PE=1 SV=1	-1.02771	2.03879	5.9915e-05	0.00713603
3228	Q9FKM2	Mitochondrial outer membrane protein porin 4 OS=Arabidopsis thaliana (Mouse-ear cress) OX=3702 GN=VDAC4 PE=1 SV=1	-1.02377	2.03323	0.00302011	0.0782176
4245	Q9SDM9	Nitrile-specifier protein 1 OS=Arabidopsis thaliana (Mouse-ear cress) OX=3702 GN=NSP1 PE=1 SV=2	-0.998526	1.99796	0.0372267	0.322608
3711	Q9LRT1	Probably inactive leucine-rich repeat receptor-like protein kinase At3g28040 OS=Arabidopsis thaliana (Mouse-ear cress) OX=3702 GN=TAIR:locus:2091353 PE=1 SV=1	-0.974136	1.96446	0.00905828	0.15537
3220	Q9FKE9	Protein ROOT HAIR DEFECTIVE 3 homolog 2 OS=Arabidopsis thaliana (Mouse-ear cress) OX=3702 GN=TAIR:locus:2153343 PE=2 SV=1	-0.9696	1.9583	0.0297903	0.287898
3505	Q9LFF1	Pentatricopeptide repeat-containing protein At3g53700, chloroplastic OS=Arabidopsis thaliana (Mouse-ear cress) OX=3702 GN=MEE40 PE=2 SV=1	-0.951186	1.93346	0.00882136	0.154042
3569	Q9LIS3	UDP-glucuronate 4-epimerase 6 OS=Arabidopsis thaliana (Mouse-ear cress) OX=3702 GN=GAE6 PE=1 SV=1	-0.94979	1.93159	9.12604e-05	0.00901925
1609	Q39251	Actin-depolymerizing factor 2 OS=Arabidopsis thaliana (Mouse-ear cress) OX=3702 GN=ADF2 PE=1 SV=1	-0.943436	1.9231	0.0361768	0.315274
632	O23342	Preprotein translocase subunit SECE1 OS=Arabidopsis thaliana (Mouse-ear cress) OX=3702 GN=SECE1 PE=1 SV=1	-0.94291	1.9224	0.00357256	0.0851001
4111	Q9MAA1	GDSL esterase/lipase At3g05180 OS=Arabidopsis thaliana (Mouse-ear cress) OX=3702 GN=TAIR:locus:2096269 PE=2 SV=1	-0.937766	1.91556	0.0356407	0.314328
4199	Q9SAC0	15-cis-zeta-carotene isomerase, chloroplastic OS=Arabidopsis thaliana (Mouse-ear cress) OX=3702 GN=Z-ISO PE=1 SV=1	-0.931651	1.90746	0.0248647	0.264294
4682	Q9SYL6	Gamma-glutamyl hydrolase 1 OS=Arabidopsis thaliana (Mouse-ear cress) OX=3702 GN=GGH1 PE=2 SV=1	-0.923102	1.89619	0.022282	0.247364
4229	Q9SCW1	Beta-galactosidase 1 OS=Arabidopsis thaliana (Mouse-ear cress) OX=3702 GN=BGAL1 PE=2 SV=1	-0.921384	1.89393	0.0108693	0.169993
2563	Q93YQ0	S4 RNA-binding domain-containing protein OS=Arabidopsis thaliana (Mouse-ear cress) OX=3702 GN=F10L8.3 PE=1 SV=1	-0.921316	1.89384	0.0216005	0.24294
160	F4HVZ5	Protein COP1 SUPPRESSOR 2 OS=Arabidopsis thaliana (Mouse-ear cress) OX=3702 GN=CSU2 PE=1 SV=1	-0.91773	1.88914	0.00933586	0.157691
1864	Q84LG4	Coatomer subunit zeta-2 OS=Arabidopsis thaliana (Mouse-ear cress) OX=3702 GN=At3g09800 PE=2 SV=1	-0.912684	1.88254	0.0436923	0.348114
4722	Q9SZV0	Ribonuclease III domain-containing protein RNC1, chloroplastic OS=Arabidopsis thaliana (Mouse-ear cress) OX=3702 GN=RNC1 PE=2 SV=1	-0.909118	1.8779	0.00417616	0.0944789
1893	Q84WU5	Protein kinase domain-containing protein OS=Arabidopsis thaliana (Mouse-ear cress) OX=3702 GN=TAIR:locus:2185440 PE=1 SV=1	-0.906847	1.87494	0.00625156	0.1215
570	O22775	Xyloglucan 6-xylosyltransferase 2 OS=Arabidopsis thaliana (Mouse-ear cress) OX=3702 GN=XXT2 PE=1 SV=1	-0.901715	1.86829	0.030069	0.288192
4878	Q9ZU38	Probable ribose-5-phosphate isomerase 2 OS=Arabidopsis thaliana (Mouse-ear cress) OX=3702 GN=RPI2 PE=1 SV=1	-0.858239	1.81282	0.00693482	0.131478
4264	Q9SF21	Protein RISC-INTERACTING CLEARING 3-5 EXORIBONUCLEASE 1 OS=Arabidopsis thaliana (Mouse-ear cress) OX=3702 GN=RICE1 PE=1 SV=1	-0.852775	1.80597	0.00529414	0.109849
1268	P56764	DNA-directed RNA polymerase subunit beta OS=Arabidopsis thaliana (Mouse-ear cress) OX=3702 GN=rpoC2 PE=3 SV=1	-0.838173	1.78778	0.000409491	0.0226958
411	F4JYQ8	Embryo defective 2737 OS=Arabidopsis thaliana (Mouse-ear cress) OX=3702 GN=emb2737 PE=1 SV=1	-0.822573	1.76856	0.0128407	0.184603
1774	Q682S0	Root phototropism protein 2 OS=Arabidopsis thaliana (Mouse-ear cress) OX=3702 GN=RPT2 PE=1 SV=2	-0.806917	1.74947	0.0240932	0.260589
3903	Q9LYN2	Ferritin-3, chloroplastic OS=Arabidopsis thaliana (Mouse-ear cress) OX=3702 GN=FER3 PE=1 SV=1	-0.802657	1.74431	0.0489346	0.370263
403	F4JW20	Spatacsin_C domain-containing protein OS=Arabidopsis thaliana (Mouse-ear cress) OX=3702 GN=TAIR:locus:2122511 PE=1 SV=1	-0.801715	1.74317	0.0435288	0.348114
2737	Q94BY7	AT3g17930/MEB5_15 OS=Arabidopsis thaliana (Mouse-ear cress) OX=3702 GN=DAC PE=1 SV=1	-0.800531	1.74174	0.0250871	0.264554
4300	Q9SGY7	Putative proline-rich receptor-like protein kinase PERK11 OS=Arabidopsis thaliana (Mouse-ear cress) OX=3702 GN=PERK11 PE=2 SV=2	-0.78564	1.72386	0.0392202	0.330408
1857	Q84K72	Forkhead-associated domain protein OS=Arabidopsis thaliana (Mouse-ear cress) OX=3702 GN=TAIR:locus:2009135 PE=1 SV=1	-0.779576	1.71663	0.0406456	0.335941
4534	Q9SS39	Probable 3-ketoacyl-CoA synthase 14 OS=Arabidopsis thaliana (Mouse-ear cress) OX=3702 GN=KCS14 PE=2 SV=1	-0.778056	1.71482	0.0138765	0.191216
4791	Q9XIA4	Cytochrome c biogenesis protein CCS1, chloroplastic OS=Arabidopsis thaliana (Mouse-ear cress) OX=3702 GN=CCS1 PE=1 SV=1	-0.771795	1.70739	0.0258436	0.267954
4795	Q9XIB8	At1g49510 OS=Arabidopsis thaliana (Mouse-ear cress) OX=3702 GN=emb1273 PE=1 SV=1	-0.771121	1.7066	0.0297748	0.287898
1655	Q42523	Methylcrotonoyl-CoA carboxylase subunit alpha, mitochondrial OS=Arabidopsis thaliana (Mouse-ear cress) OX=3702 GN=MCCA PE=1 SV=2	-0.75717	1.69017	0.0359863	0.315132
3138	Q9FHW7	SKP1-like protein 1B OS=Arabidopsis thaliana (Mouse-ear cress) OX=3702 GN=SKP1B PE=1 SV=1	-0.755944	1.68874	0.0391583	0.330408
2694	Q94AG6	S-adenosylmethionine carrier 1, chloroplastic/mitochondrial OS=Arabidopsis thaliana (Mouse-ear cress) OX=3702 GN=SAMC1 PE=1 SV=1	-0.72975	1.65835	0.00971756	0.160634
173	F4HZK4	Tetratricopeptide repeat (TPR)-like superfamily protein OS=Arabidopsis thaliana (Mouse-ear cress) OX=3702 GN=TAIR:locus:2037783 PE=1 SV=1	-0.725004	1.65291	0.000506133	0.0247472
4793	Q9XIA9	Long chain acyl-CoA synthetase 2 OS=Arabidopsis thaliana (Mouse-ear cress) OX=3702 GN=LACS2 PE=2 SV=1	-0.722759	1.65033	0.0162343	0.213018
487	O04036	Sugar transporter ERD6 OS=Arabidopsis thaliana (Mouse-ear cress) OX=3702 GN=ERD6 PE=1 SV=3	-0.722099	1.64958	0.0233265	0.256136
334	F4JEG0	Uncharacterized protein OS=Arabidopsis thaliana (Mouse-ear cress) OX=3702 GN=TAIR:locus:2079701 PE=1 SV=1	-0.706013	1.63129	0.000135924	0.0119126
2473	Q8W497	SpoU_sub_bind domain-containing protein OS=Arabidopsis thaliana (Mouse-ear cress) OX=3702 GN=TAIR:locus:2051910 PE=1 SV=1	-0.703287	1.62821	0.0184451	0.225467
2907	Q9C658	Protein decapping 5 OS=Arabidopsis thaliana (Mouse-ear cress) OX=3702 GN=DCP5 PE=1 SV=1	-0.699973	1.62447	0.00804149	0.145836
215	F4IB63	Protein kinase domain-containing protein OS=Arabidopsis thaliana (Mouse-ear cress) OX=3702 GN=TAIR:locus:2824870 PE=1 SV=1	-0.696442	1.6205	0.00614375	0.119906
1125	P42738	Chorismate mutase 1, chloroplastic OS=Arabidopsis thaliana (Mouse-ear cress) OX=3702 GN=CM1 PE=1 SV=3	-0.688153	1.61122	0.00406122	0.0929278
2337	Q8S8L9	Uncharacterized TPR repeat-containing protein At2g32450 OS=Arabidopsis thaliana (Mouse-ear cress) OX=3702 GN=TAIR:locus:2060206 PE=1 SV=1	-0.660416	1.58054	0.0128726	0.184603
2727	Q94BR2	DUF3700 domain-containing protein OS=Arabidopsis thaliana (Mouse-ear cress) OX=3702 GN=AILP1 PE=1 SV=1	-0.65607	1.57578	0.00133558	0.0467993
4792	Q9XIA7	Mitochondrial import receptor subunit TOM6 homolog OS=Arabidopsis thaliana (Mouse-ear cress) OX=3702 GN=TOM6 PE=1 SV=1	-0.652004	1.57135	0.0473915	0.362854
2548	Q93XY1	At5g53620 OS=Arabidopsis thaliana (Mouse-ear cress) OX=3702 GN=MNC6.16 PE=1 SV=1	-0.649484	1.56861	0.0426628	0.344713
958	O82768	Histidine biosynthesis bifunctional protein hisIE, chloroplastic OS=Arabidopsis thaliana (Mouse-ear cress) OX=3702 GN=HISN2 PE=1 SV=1	-0.641501	1.55995	0.0464915	0.358466
2251	Q8RWG2	Protein high chlorophyll fluorescent 107 OS=Arabidopsis thaliana (Mouse-ear cress) OX=3702 GN=HCF107 PE=1 SV=1	-0.633513	1.55134	0.00577452	0.115405
1642	Q42400	Amino acid permease 1 OS=Arabidopsis thaliana (Mouse-ear cress) OX=3702 GN=AAP1 PE=1 SV=1	-0.630959	1.54859	0.0177808	0.219659
2107	Q8L8W5	Peptidyl-prolyl cis-trans isomerase CYP21-2 OS=Arabidopsis thaliana (Mouse-ear cress) OX=3702 GN=CYP21-2 PE=2 SV=1	-0.625272	1.5425	0.0245702	0.262969
50	A0A1R7T3A2	Sulfate adenylyltransferase subunit OS=Arabidopsis thaliana (Mouse-ear cress) OX=3702 GN=AT5G20130 PE=1 SV=1	-0.624074	1.54122	0.0176415	0.219182
4055	Q9M591	Magnesium-protoporphyrin IX monomethyl ester [oxidative] cyclase, chloroplastic OS=Arabidopsis thaliana (Mouse-ear cress) OX=3702 GN=CRD1 PE=1 SV=2	-0.621691	1.53868	0.000355482	0.0209959
3833	Q9LVM2	NAD(P)H-quinone oxidoreductase subunit N, chloroplastic OS=Arabidopsis thaliana (Mouse-ear cress) OX=3702 GN=ndhN PE=2 SV=1	-0.620867	1.5378	0.0215481	0.24294
63	A0JQ00	At5g02740 OS=Arabidopsis thaliana (Mouse-ear cress) OX=3702 GN=TAIR:locus:2151226 PE=1 SV=1	-0.619401	1.53624	0.000600979	0.0276391
425	F4K2E9	Pre-mRNA-splicing factor ATP-dependent RNA helicase DEAH7 OS=Arabidopsis thaliana (Mouse-ear cress) OX=3702 GN=CUV PE=1 SV=1	-0.606514	1.52258	0.017142	0.216692
4695	Q9SZ51	Phytocyanin domain-containing protein OS=Arabidopsis thaliana (Mouse-ear cress) OX=3702 GN=ENODL15 PE=1 SV=1	-0.604862	1.52083	0.00308827	0.0782176
157	F4HVG8	Chloroplast sensor kinase, chloroplastic OS=Arabidopsis thaliana (Mouse-ear cress) OX=3702 GN=CSK PE=1 SV=1	-0.599198	1.51487	0.00156362	0.051148
1443	Q0WQ75	Vacuolar protein sorting-associated protein 51 homolog OS=Arabidopsis thaliana (Mouse-ear cress) OX=3702 GN=VPS51 PE=1 SV=1	-0.594491	1.50994	0.0263405	0.27129
1474	Q0WWQ1	Autophagy-related protein 3 OS=Arabidopsis thaliana (Mouse-ear cress) OX=3702 GN=ATG3 PE=1 SV=2	-0.594306	1.50975	0.0175833	0.219182
3264	Q9FLT9	Chloroplastic import inner membrane translocase subunit HP30-2 OS=Arabidopsis thaliana (Mouse-ear cress) OX=3702 GN=HP30-2 PE=1 SV=1	-0.590419	1.50568	0.000652596	0.0291472
3417	Q9FY49	Leucine aminopeptidase OS=Arabidopsis thaliana (Mouse-ear cress) OX=3702 GN=LKHA4 PE=2 SV=1	-0.586109	1.50119	0.016378	0.214133
935	O82314	Probable transcriptional regulatory protein At2g25830 OS=Arabidopsis thaliana (Mouse-ear cress) OX=3702 GN=TAIR:locus:2043480 PE=2 SV=2	-0.564158	1.47852	0.010626	0.166749
1372	P93051	Sugar transporter ERD6-like 7 OS=Arabidopsis thaliana (Mouse-ear cress) OX=3702 GN=TAIR:locus:2066400 PE=2 SV=2	-0.563582	1.47793	0.0260861	0.269867
4127	Q9MBA2	Putative septum site-determining protein minD homolog, chloroplastic OS=Arabidopsis thaliana (Mouse-ear cress) OX=3702 GN=MIND1 PE=1 SV=1	-0.561156	1.47545	0.0436852	0.348114
4426	Q9SKS8	At2g20920/F5H14.11 OS=Arabidopsis thaliana (Mouse-ear cress) OX=3702 GN=TAIR:locus:2051462 PE=1 SV=1	-0.557149	1.47136	0.0355737	0.314328
3480	Q9LER7	50S ribosomal protein 5, chloroplastic OS=Arabidopsis thaliana (Mouse-ear cress) OX=3702 GN=PSRP5 PE=1 SV=1	-0.556057	1.47025	0.011782	0.177111
3267	Q9FLW9	Plastidial pyruvate kinase 2 OS=Arabidopsis thaliana (Mouse-ear cress) OX=3702 GN=PKP2 PE=1 SV=1	-0.554766	1.46893	0.00259515	0.0723391
4282	Q9SFX2	U-box domain-containing protein 43 OS=Arabidopsis thaliana (Mouse-ear cress) OX=3702 GN=PUB43 PE=2 SV=1	-0.550559	1.46465	0.00222849	0.0659322
640	O23482	Oligopeptide transporter 3 OS=Arabidopsis thaliana (Mouse-ear cress) OX=3702 GN=OPT3 PE=2 SV=3	-0.549438	1.46352	0.0256677	0.267324
2155	Q8LC68	NAP1-related protein 2 OS=Arabidopsis thaliana (Mouse-ear cress) OX=3702 GN=NRP2 PE=1 SV=2	-0.542928	1.45693	0.0190674	0.227846
1497	Q24JL3	Thiosulfate/3-mercaptopyruvate sulfurtransferase 2 OS=Arabidopsis thaliana (Mouse-ear cress) OX=3702 GN=STR2 PE=1 SV=1	-0.54215	1.45614	0.03388	0.306829
3825	Q9LVE0	Protein NRT1/ PTR FAMILY 6.4 OS=Arabidopsis thaliana (Mouse-ear cress) OX=3702 GN=NPF6.4 PE=1 SV=1	-0.536117	1.45006	0.0139964	0.191216
484	O03983	Probable desiccation-related protein LEA14 OS=Arabidopsis thaliana (Mouse-ear cress) OX=3702 GN=LEA14 PE=1 SV=1	-0.528892	1.44282	0.0426557	0.344713
529	O04658	Probable nucleolar protein 5-1 OS=Arabidopsis thaliana (Mouse-ear cress) OX=3702 GN=NOP5-1 PE=1 SV=2	-0.524972	1.43891	0.0273579	0.275279
1726	Q56ZZ7	Plastidic glucose transporter 4 OS=Arabidopsis thaliana (Mouse-ear cress) OX=3702 GN=TAIR:locus:2181422 PE=1 SV=2	-0.52445	1.43838	0.00220351	0.0656108
3845	Q9LVY0	Peptide chain release factor PrfB1, chloroplastic OS=Arabidopsis thaliana (Mouse-ear cress) OX=3702 GN=PRFB1 PE=2 SV=1	-0.522545	1.43649	0.0100416	0.162166
698	O48782	Heme oxygenase 1, chloroplastic OS=Arabidopsis thaliana (Mouse-ear cress) OX=3702 GN=HO1 PE=1 SV=2	-0.517797	1.43177	0.011122	0.173043
691	O48721	Uroporphyrinogen-III synthase, chloroplastic OS=Arabidopsis thaliana (Mouse-ear cress) OX=3702 GN=UROS PE=2 SV=2	-0.517511	1.43148	0.0306715	0.288976
2163	Q8LCQ4	Photosystem I chlorophyll a/b-binding protein 6, chloroplastic OS=Arabidopsis thaliana (Mouse-ear cress) OX=3702 GN=LHCA6 PE=1 SV=1	-0.515453	1.42944	0.00307825	0.0782176
2952	Q9C882	Trihelix transcription factor GTL1 OS=Arabidopsis thaliana (Mouse-ear cress) OX=3702 GN=GTL1 PE=1 SV=2	-0.507309	1.4214	0.0324051	0.298063
2744	Q94C26	Cysteine-rich and transmembrane domain-containing protein PCC1 OS=Arabidopsis thaliana (Mouse-ear cress) OX=3702 GN=PCC1 PE=1 SV=1	-0.502716	1.41688	0.0327678	0.299619
3369	Q9FT77	Disease resistance protein RLM3 OS=Arabidopsis thaliana (Mouse-ear cress) OX=3702 GN=RLM3 PE=2 SV=1	-0.500611	1.41481	0.0154298	0.205362
3137	Q9FHM9	Protein EXORDIUM-like 3 OS=Arabidopsis thaliana (Mouse-ear cress) OX=3702 GN=EXL3 PE=2 SV=1	-0.498951	1.41319	0.03211	0.296523
3883	Q9LXV3	Dicarboxylate transporter 1, chloroplastic OS=Arabidopsis thaliana (Mouse-ear cress) OX=3702 GN=DIT1 PE=1 SV=1	-0.497971	1.41223	0.00267902	0.0729946
3019	Q9CAC8	At1g63610 OS=Arabidopsis thaliana (Mouse-ear cress) OX=3702 GN=F24D7.19 PE=1 SV=1	-0.493015	1.40738	0.0139797	0.191216
4779	Q9XI12	J domain-containing protein OS=Arabidopsis thaliana (Mouse-ear cress) OX=3702 GN=TAIR:locus:2036967 PE=1 SV=1	-0.492596	1.40697	0.0280541	0.279638
4889	Q9ZUI4	Ribosomal RNA-processing protein 43 OS=Arabidopsis thaliana (Mouse-ear cress) OX=3702 GN=TAIR:locus:2202705 PE=1 SV=1	-0.489596	1.40405	0.0292698	0.285627
2905	Q9C639	Photosystem I chlorophyll a/b-binding protein 5, chloroplastic OS=Arabidopsis thaliana (Mouse-ear cress) OX=3702 GN=LHCA5 PE=1 SV=1	-0.489157	1.40362	0.0466121	0.358466
1742	Q5XF03	Probable glycerol-3-phosphate acyltransferase 8 OS=Arabidopsis thaliana (Mouse-ear cress) OX=3702 GN=GPAT8 PE=2 SV=1	-0.478842	1.39362	0.0074496	0.137862
1436	Q0WPA5	Protein MANNAN SYNTHESIS-RELATED 2 OS=Arabidopsis thaliana (Mouse-ear cress) OX=3702 GN=MSR2 PE=2 SV=1	-0.476178	1.39105	0.00350012	0.08502
2342	Q8S9I8	1-acyl-sn-glycerol-3-phosphate acyltransferase OS=Arabidopsis thaliana (Mouse-ear cress) OX=3702 GN=TAIR:locus:505006201 PE=1 SV=1	-0.472138	1.38716	0.0324895	0.298248
4776	Q9XI07	SWI/SNF complex subunit SWI3C OS=Arabidopsis thaliana (Mouse-ear cress) OX=3702 GN=SWI3C PE=1 SV=1	-0.467112	1.38234	0.00890958	0.155
3542	Q9LHQ4	DUF1995 domain-containing protein OS=Arabidopsis thaliana (Mouse-ear cress) OX=3702 GN=TAIR:locus:2083435 PE=1 SV=1	-0.464951	1.38027	0.0349721	0.311895
2760	Q94CJ5	Protein RETICULATA-RELATED 4, chloroplastic OS=Arabidopsis thaliana (Mouse-ear cress) OX=3702 GN=RER4 PE=2 SV=1	-0.456356	1.37207	0.0171826	0.216692
2331	Q8S4F6	Sulfoquinovosyl transferase SQD2 OS=Arabidopsis thaliana (Mouse-ear cress) OX=3702 GN=SQD2 PE=1 SV=1	-0.455777	1.37152	0.0060157	0.118402
1744	Q5XF33	Magnesium-chelatase subunit ChlI-2, chloroplastic OS=Arabidopsis thaliana (Mouse-ear cress) OX=3702 GN=CHLI2 PE=1 SV=1	-0.451718	1.36767	0.0104492	0.16509
1789	Q6NLB6	At4g13220 OS=Arabidopsis thaliana (Mouse-ear cress) OX=3702 GN=TAIR:locus:2119300 PE=1 SV=1	-0.439595	1.35622	0.0391128	0.330408
3069	Q9FFF4	Acetolactate synthase small subunit 1, chloroplastic OS=Arabidopsis thaliana (Mouse-ear cress) OX=3702 GN=VAT1 PE=1 SV=1	-0.43951	1.35614	0.0111388	0.173043
2022	Q8H1Q1	Thylakoid lumenal protein TL20.3, chloroplastic OS=Arabidopsis thaliana (Mouse-ear cress) OX=3702 GN=TL20.3 PE=1 SV=1	-0.437589	1.35434	0.0360926	0.315132
1085	P34802	Heterodimeric geranylgeranyl pyrophosphate synthase large subunit 1, chloroplastic OS=Arabidopsis thaliana (Mouse-ear cress) OX=3702 GN=GGPPS1 PE=1 SV=2	-0.433944	1.35092	0.0126268	0.18386
3409	Q9FXC0	At1g56700 OS=Arabidopsis thaliana (Mouse-ear cress) OX=3702 GN=TAIR:locus:2027615 PE=1 SV=1	-0.425588	1.34312	0.0181086	0.221938
4921	Q9ZVI7	Probable galacturonosyltransferase 7 OS=Arabidopsis thaliana (Mouse-ear cress) OX=3702 GN=GAUT7 PE=1 SV=2	-0.424957	1.34253	0.0445248	0.351024
1717	Q56Y42	Pyridoxal reductase, chloroplastic OS=Arabidopsis thaliana (Mouse-ear cress) OX=3702 GN=PLR1 PE=1 SV=1	-0.418097	1.33616	0.0422831	0.344713
3621	Q9LKU2	Sec-independent protein translocase protein TATA, chloroplastic OS=Arabidopsis thaliana (Mouse-ear cress) OX=3702 GN=TATA PE=1 SV=1	-0.416712	1.33488	0.0217394	0.243763
3689	Q9LQK7	Protein ABCI7, chloroplastic OS=Arabidopsis thaliana (Mouse-ear cress) OX=3702 GN=ABCI7 PE=1 SV=1	-0.416476	1.33466	0.019112	0.227846
2498	Q8W585	ATP-dependent zinc metalloprotease FTSH 8, chloroplastic OS=Arabidopsis thaliana (Mouse-ear cress) OX=3702 GN=FTSH8 PE=1 SV=1	-0.413856	1.33224	0.0456002	0.354202
2415	Q8VZ74	GTPase ERA-like, chloroplastic OS=Arabidopsis thaliana (Mouse-ear cress) OX=3702 GN=TAIR:locus:2154915 PE=2 SV=1	-0.404947	1.32404	0.018566	0.225757
2682	Q94A65	Rhodanese-like domain-containing protein 14, chloroplastic OS=Arabidopsis thaliana (Mouse-ear cress) OX=3702 GN=TAIR:locus:2137792 PE=2 SV=1	-0.40395	1.32313	0.0180383	0.221661
1785	Q6NKS4	Light-harvesting complex-like protein 3 isotype 2, chloroplastic OS=Arabidopsis thaliana (Mouse-ear cress) OX=3702 GN=LIL3.2 PE=1 SV=1	-0.403198	1.32244	0.0291916	0.285463
1538	Q38890	Endoglucanase 25 OS=Arabidopsis thaliana (Mouse-ear cress) OX=3702 GN=KOR PE=1 SV=1	-0.399368	1.31893	0.00450358	0.0986025
3119	Q9FGY1	Beta-D-xylosidase 1 OS=Arabidopsis thaliana (Mouse-ear cress) OX=3702 GN=BXL1 PE=1 SV=1	-0.394788	1.31475	0.0472547	0.362807
996	P16127	Magnesium-chelatase subunit ChlI-1, chloroplastic OS=Arabidopsis thaliana (Mouse-ear cress) OX=3702 GN=CHLI1 PE=1 SV=1	-0.393739	1.31379	0.0112442	0.174098
3500	Q9LFB2	Auxin transporter-like protein 1 OS=Arabidopsis thaliana (Mouse-ear cress) OX=3702 GN=LAX1 PE=2 SV=1	-0.393016	1.31314	0.0113734	0.174932
1359	P93004	Aquaporin PIP2-7 OS=Arabidopsis thaliana (Mouse-ear cress) OX=3702 GN=PIP2-7 PE=1 SV=2	-0.392407	1.31258	0.0250723	0.264554
849	O80574	4-hydroxy-tetrahydrodipicolinate reductase 1, chloroplastic OS=Arabidopsis thaliana (Mouse-ear cress) OX=3702 GN=DAPB1 PE=1 SV=2	-0.389029	1.30951	0.00916142	0.155493
4949	Q9ZWG1	Mitochondrial uncoupling protein 2 OS=Arabidopsis thaliana (Mouse-ear cress) OX=3702 GN=PUMP2 PE=2 SV=1	-0.388236	1.30879	0.0320552	0.296523
4189	Q9SA34	Inosine-5-monophosphate dehydrogenase 2 OS=Arabidopsis thaliana (Mouse-ear cress) OX=3702 GN=TAIR:locus:2032775 PE=1 SV=1	-0.386457	1.30718	0.0158381	0.209
2469	Q8W471	Long-chain-fatty-acid--[acyl-carrier-protein] ligase AEE15, chloroplastic OS=Arabidopsis thaliana (Mouse-ear cress) OX=3702 GN=AAE15 PE=1 SV=1	-0.383454	1.30446	0.0458202	0.355317
3088	Q9FFU3	Inositol-1,4,5-trisphosphate 5-phosphatase OS=Arabidopsis thaliana (Mouse-ear cress) OX=3702 GN=MBG8.14 PE=1 SV=1	-0.383135	1.30417	0.015979	0.210262
4926	Q9ZVN2	Acyltransferase-like protein At1g54570, chloroplastic OS=Arabidopsis thaliana (Mouse-ear cress) OX=3702 GN=TAIR:locus:2199481 PE=1 SV=1	-0.381972	1.30312	0.0449408	0.352618
562	O22682	S-sulfo-L-cysteine synthase (O-acetyl-L-serine-dependent), chloroplastic OS=Arabidopsis thaliana (Mouse-ear cress) OX=3702 GN=CS26 PE=1 SV=1	-0.381691	1.30287	0.0212284	0.24109
45	A0A1P8BDL4	Maf-like protein OS=Arabidopsis thaliana (Mouse-ear cress) OX=3702 GN=AT5G66550 PE=1 SV=1	-0.37665	1.29832	0.0438978	0.34905
1847	Q84JF5	Protein PLASTID TRANSCRIPTIONALLY ACTIVE 14 OS=Arabidopsis thaliana (Mouse-ear cress) OX=3702 GN=PTAC14 PE=1 SV=1	-0.372609	1.29469	0.00462183	0.0992775
3263	Q9FLT2	Inositol polyphosphate multikinase beta OS=Arabidopsis thaliana (Mouse-ear cress) OX=3702 GN=IPK2b PE=1 SV=1	-0.371809	1.29397	0.0360511	0.315132
1709	Q56WF8	Serine carboxypeptidase-like 48 OS=Arabidopsis thaliana (Mouse-ear cress) OX=3702 GN=SCPL48 PE=2 SV=2	-0.371573	1.29376	0.0267003	0.27314
2523	Q93VT6	Ribosomal RNA small subunit methyltransferase J OS=Arabidopsis thaliana (Mouse-ear cress) OX=3702 GN=MAH20.10 PE=1 SV=1	-0.370891	1.29315	0.0168655	0.216692
3902	Q9LYN0	PRA1 family protein B1 OS=Arabidopsis thaliana (Mouse-ear cress) OX=3702 GN=PRA1B1 PE=1 SV=1	-0.36679	1.28948	0.0101939	0.162718
2658	Q949Q5	Photosystem I subunit O OS=Arabidopsis thaliana (Mouse-ear cress) OX=3702 GN=PSAO PE=1 SV=1	-0.365145	1.28801	0.0380464	0.326665
1519	Q38833	Chlorophyll synthase, chloroplastic OS=Arabidopsis thaliana (Mouse-ear cress) OX=3702 GN=CHLG PE=2 SV=1	-0.360438	1.28382	0.00874057	0.153428
869	O80842	Cell division protein FtsY homolog, chloroplastic OS=Arabidopsis thaliana (Mouse-ear cress) OX=3702 GN=CPFTSY PE=1 SV=2	-0.357398	1.28111	0.0235909	0.257834
2861	Q9C4Z7	Cell division topological specificity factor homolog, chloroplastic OS=Arabidopsis thaliana (Mouse-ear cress) OX=3702 GN=MINE1 PE=1 SV=1	-0.354664	1.27869	0.00806884	0.145836
107	B5X565	GTP-binding protein EngA OS=Arabidopsis thaliana (Mouse-ear cress) OX=3702 GN=emb2738 PE=1 SV=1	-0.353772	1.2779	0.0484968	0.369291
4794	Q9XIB5	B3 domain-containing protein REM19 OS=Arabidopsis thaliana (Mouse-ear cress) OX=3702 GN=REM19 PE=1 SV=1	-0.353186	1.27738	0.0206011	0.238609
589	O22886	Uroporphyrinogen decarboxylase 2, chloroplastic OS=Arabidopsis thaliana (Mouse-ear cress) OX=3702 GN=HEME2 PE=2 SV=1	-0.348035	1.27283	0.0486248	0.369534
1689	Q43349	29 kDa ribonucleoprotein, chloroplastic OS=Arabidopsis thaliana (Mouse-ear cress) OX=3702 GN=CP29A PE=2 SV=2	-0.34227	1.26775	0.0447056	0.351367
1995	Q8H0W0	Protein LOW PSII ACCUMULATION 3, chloroplastic OS=Arabidopsis thaliana (Mouse-ear cress) OX=3702 GN=LPA3 PE=1 SV=1	-0.338991	1.26487	0.0127777	0.184603
2233	Q8RU07	[Acyl-carrier-protein] S-malonyltransferase OS=Arabidopsis thaliana (Mouse-ear cress) OX=3702 GN=EMB3147 PE=1 SV=1	-0.338975	1.26486	0.0273798	0.275279
2170	Q8LDD3	Protein CURVATURE THYLAKOID 1D, chloroplastic OS=Arabidopsis thaliana (Mouse-ear cress) OX=3702 GN=CURT1D PE=1 SV=1	-0.336458	1.26265	0.0388741	0.330408
4459	Q9SLV3	At1g58270/F19C14_8 OS=Arabidopsis thaliana (Mouse-ear cress) OX=3702 GN=ZW9 PE=1 SV=1	-0.333746	1.26028	0.0249663	0.264554
3061	Q9FF91	GPI-anchored adhesin-like protein OS=Arabidopsis thaliana (Mouse-ear cress) OX=3702 GN=MRO11.7 PE=1 SV=1	-0.331261	1.25811	0.0242854	0.260589
1011	P21218	Protochlorophyllide reductase B, chloroplastic OS=Arabidopsis thaliana (Mouse-ear cress) OX=3702 GN=PORB PE=1 SV=3	-0.329748	1.25679	0.0175484	0.219182
2390	Q8VYL1	Adenylate kinase 5, chloroplastic OS=Arabidopsis thaliana (Mouse-ear cress) OX=3702 GN=TAIR:locus:2182407 PE=1 SV=1	-0.32937	1.25646	0.0401103	0.334864
1539	Q38893	Zeta-carotene desaturase, chloroplastic/chromoplastic OS=Arabidopsis thaliana (Mouse-ear cress) OX=3702 GN=ZDS1 PE=1 SV=3	-0.325729	1.2533	0.0323594	0.298063
4683	Q9SYL9	50S ribosomal protein L13, chloroplastic OS=Arabidopsis thaliana (Mouse-ear cress) OX=3702 GN=RPL13 PE=2 SV=1	-0.324027	1.25182	0.0171838	0.216692
2566	Q93YS4	ABC transporter G family member 22 OS=Arabidopsis thaliana (Mouse-ear cress) OX=3702 GN=ABCG22 PE=1 SV=1	-0.320737	1.24897	0.0223134	0.247364
3857	Q9LW85	MAR-binding filament-like protein 1 OS=Arabidopsis thaliana (Mouse-ear cress) OX=3702 GN=MFP1 PE=2 SV=2	-0.307743	1.23777	0.0117232	0.176799
3065	Q9FFC7	Alanine--tRNA ligase, chloroplastic/mitochondrial OS=Arabidopsis thaliana (Mouse-ear cress) OX=3702 GN=EMB86 PE=1 SV=2	-0.303739	1.23434	0.0379069	0.326069
1537	Q38885	Preprotein translocase subunit SCY1, chloroplastic OS=Arabidopsis thaliana (Mouse-ear cress) OX=3702 GN=SCY1 PE=1 SV=2	-0.301252	1.23221	0.0198909	0.2345
2809	Q94K75	Rho-N domain-containing protein 1, chloroplastic OS=Arabidopsis thaliana (Mouse-ear cress) OX=3702 GN=RHON1 PE=1 SV=1	-0.29975	1.23093	0.0401642	0.334864
3727	Q9LSE4	Protein COFACTOR ASSEMBLY OF COMPLEX C SUBUNIT B CCB1, chloroplastic OS=Arabidopsis thaliana (Mouse-ear cress) OX=3702 GN=CCB1 PE=1 SV=1	-0.29394	1.22598	0.0490613	0.370263
696	O48741	Protochlorophyllide reductase C, chloroplastic OS=Arabidopsis thaliana (Mouse-ear cress) OX=3702 GN=PORC PE=1 SV=1	-0.291725	1.2241	0.0205035	0.238096
2684	Q94A78	1-aminocyclopropane-1-carboxylate oxidase homolog 4 OS=Arabidopsis thaliana (Mouse-ear cress) OX=3702 GN=TAIR:locus:2020818 PE=2 SV=1	-0.291354	1.22379	0.0168616	0.216692
541	O22126	Fasciclin-like arabinogalactan protein 8 OS=Arabidopsis thaliana (Mouse-ear cress) OX=3702 GN=FLA8 PE=2 SV=1	-0.287642	1.22064	0.041865	0.344183
875	O80885	Membrane metalloprotease ARASP, chloroplastic OS=Arabidopsis thaliana (Mouse-ear cress) OX=3702 GN=ARASP PE=2 SV=1	-0.28627	1.21948	0.0299365	0.287898
4631	Q9SVI9	CRM domain-containing protein OS=Arabidopsis thaliana (Mouse-ear cress) OX=3702 GN=CFM4 PE=1 SV=1	-0.282219	1.21606	0.05	0.373855
2113	Q8L968	Inosine triphosphate pyrophosphatase OS=Arabidopsis thaliana (Mouse-ear cress) OX=3702 GN=TAIR:locus:2119420 PE=2 SV=1	-0.281971	1.21585	0.0279999	0.279638
4593	Q9SUA1	DEK_C domain-containing protein OS=Arabidopsis thaliana (Mouse-ear cress) OX=3702 GN=DEK3 PE=1 SV=1	-0.280109	1.21429	0.0439777	0.34905
1590	Q39196	Probable aquaporin PIP1-4 OS=Arabidopsis thaliana (Mouse-ear cress) OX=3702 GN=PIP1.4 PE=1 SV=1	-0.280064	1.21425	0.0291498	0.285463
2962	Q9C8G5	CSC1-like protein ERD4 OS=Arabidopsis thaliana (Mouse-ear cress) OX=3702 GN=ERD4 PE=1 SV=1	-0.277153	1.2118	0.0304023	0.288976
4198	Q9SAB3	Polyadenylate-binding protein RBP45B OS=Arabidopsis thaliana (Mouse-ear cress) OX=3702 GN=RBP45B PE=1 SV=1	-0.27124	1.20684	0.0282864	0.280032
1364	P93025	Phototropin-2 OS=Arabidopsis thaliana (Mouse-ear cress) OX=3702 GN=PHOT2 PE=1 SV=2	-0.259086	1.19672	0.0213041	0.241359
2006	Q8H112	PGR5-like protein 1A, chloroplastic OS=Arabidopsis thaliana (Mouse-ear cress) OX=3702 GN=PGRL1A PE=1 SV=1	-0.248388	1.18788	0.0241467	0.260589
756	O64530	Thiosulfate/3-mercaptopyruvate sulfurtransferase 1, mitochondrial OS=Arabidopsis thaliana (Mouse-ear cress) OX=3702 GN=STR1 PE=1 SV=1	-0.241184	1.18196	0.0386366	0.330408
1036	P25864	50S ribosomal protein L9, chloroplastic OS=Arabidopsis thaliana (Mouse-ear cress) OX=3702 GN=RPL9 PE=2 SV=1	-0.236892	1.17845	0.0307329	0.288976
4340	Q9SIM4	60S ribosomal protein L14-1 OS=Arabidopsis thaliana (Mouse-ear cress) OX=3702 GN=RPL14A PE=2 SV=1	-0.235775	1.17754	0.0428587	0.345622
1229	P52410	3-oxoacyl-[acyl-carrier-protein] synthase I, chloroplastic OS=Arabidopsis thaliana (Mouse-ear cress) OX=3702 GN=KAS1 PE=1 SV=2	-0.208338	1.15536	0.0495098	0.372125

## Sheet: up
PG ID	Accession	Description	Log FC	FC	P value	padj
866	Q9M0D2	Probable xyloglucan endotransglucosylase/hydrolase protein 18 OS=Arabidopsis thaliana (Mouse-ear cress) OX=3702 GN=XTH18 PE=2 SV=1	7.99302	0.00392521	9.86188e-07	0.000546615
1542	Q38910	Probable xyloglucan endotransglucosylase/hydrolase protein 23 OS=Arabidopsis thaliana (Mouse-ear cress) OX=3702 GN=XTH23 PE=2 SV=1	7.35541	0.00610661	1.0591e-06	0.000546615
4839	Q9ZQ94	UDP-glycosyltransferase 73C5 OS=Arabidopsis thaliana (Mouse-ear cress) OX=3702 GN=UGT73C5 PE=2 SV=1	5.7128	0.0190667	0.000328585	0.0206253
2867	Q9C515	ADP-ribosyl cyclase/cyclic ADP-ribose hydrolase OS=Arabidopsis thaliana (Mouse-ear cress) OX=3702 GN=F15E12.17 PE=1 SV=1	5.17747	0.0276329	0.000289968	0.0192415
38	A0A1P8B8B4	DPPIV_N domain-containing protein OS=Arabidopsis thaliana (Mouse-ear cress) OX=3702 GN=AT4G01870 PE=1 SV=1	5.066	0.0298526	3.35674e-08	3.89801e-05
2770	Q94F08	HIPL2 protein OS=Arabidopsis thaliana (Mouse-ear cress) OX=3702 GN=HIPL2 PE=2 SV=2	4.95343	0.0322753	0.00038917	0.0220451
1044	P27323	Heat shock protein 90-1 OS=Arabidopsis thaliana (Mouse-ear cress) OX=3702 GN=HSP90-1 PE=1 SV=3	4.69584	0.0385845	0.00260078	0.0723391
4119	Q9MAP5	Subtilisin-like protease SBT3.3 OS=Arabidopsis thaliana (Mouse-ear cress) OX=3702 GN=SBT3.3 PE=2 SV=1	4.63024	0.0403793	2.80422e-05	0.00495089
1524	Q38857	Xyloglucan endotransglucosylase/hydrolase protein 22 OS=Arabidopsis thaliana (Mouse-ear cress) OX=3702 GN=XTH22 PE=1 SV=1	4.17372	0.0554096	0.000370097	0.0214888
3251	Q9FLH8	Probable fructokinase-7 OS=Arabidopsis thaliana (Mouse-ear cress) OX=3702 GN=TAIR:locus:2165361 PE=1 SV=1	3.94414	0.0649673	0.000427602	0.0230955
4223	Q9SCS6	RPW8-like protein 4 OS=Arabidopsis thaliana (Mouse-ear cress) OX=3702 GN=HR4 PE=2 SV=1	3.87724	0.068051	0.00909381	0.15537
2441	Q8VZP3	Ureidoglycolate hydrolase OS=Arabidopsis thaliana (Mouse-ear cress) OX=3702 GN=TAIR:locus:2039205 PE=1 SV=1	3.85642	0.0690404	0.0252661	0.265522
2741	Q94C15	At1g69680/T6C23_12 OS=Arabidopsis thaliana (Mouse-ear cress) OX=3702 GN=TAIR:locus:2205070 PE=1 SV=1	3.82742	0.0704422	3.82077e-06	0.00136519
3581	Q9LJK5	VID27 domain-containing protein OS=Arabidopsis thaliana (Mouse-ear cress) OX=3702 GN=TAIR:locus:2094113 PE=1 SV=1	3.81774	0.0709164	0.00071819	0.0314716
4217	Q9SB64	Protein NBR1 homolog OS=Arabidopsis thaliana (Mouse-ear cress) OX=3702 GN=NBR1 PE=1 SV=1	3.72288	0.0757358	0.000538632	0.0258263
4681	Q9SYK9	UDP-glycosyltransferase 74E2 OS=Arabidopsis thaliana (Mouse-ear cress) OX=3702 GN=UGT74E2 PE=1 SV=1	3.59406	0.0828095	4.61867e-05	0.00638781
598	O22975	1-acylglycerol-3-phosphate O-acyltransferase OS=Arabidopsis thaliana (Mouse-ear cress) OX=3702 GN=TAIR:locus:2134996 PE=1 SV=1	3.58031	0.0836027	9.09021e-09	2.97659e-05
4407	Q9SK82	UDP-glycosyltransferase 85A1 OS=Arabidopsis thaliana (Mouse-ear cress) OX=3702 GN=UGT85A1 PE=2 SV=1	3.55249	0.0852303	1.06406e-07	9.8851e-05
1016	P22954	Heat shock 70 kDa protein 2 OS=Arabidopsis thaliana (Mouse-ear cress) OX=3702 GN=HSP70-2 PE=1 SV=2	3.54657	0.0855805	0.00309655	0.0782176
1797	Q6NMC6	Protein ABIL3 OS=Arabidopsis thaliana (Mouse-ear cress) OX=3702 GN=ABIL3 PE=2 SV=1	3.5228	0.0870025	0.000758377	0.032318
1139	P42801	Inositol-3-phosphate synthase isozyme 1 OS=Arabidopsis thaliana (Mouse-ear cress) OX=3702 GN=IPS1 PE=1 SV=3	3.51781	0.087304	0.000804552	0.0333674
2430	Q8VZG2	Protein HYPER-SENSITIVITY-RELATED 4 OS=Arabidopsis thaliana (Mouse-ear cress) OX=3702 GN=HSR4 PE=2 SV=1	3.51418	0.0875237	0.000593053	0.0275473
3302	Q9FMP3	Dihydropyrimidinase OS=Arabidopsis thaliana (Mouse-ear cress) OX=3702 GN=PYD2 PE=1 SV=1	3.51412	0.0875273	0.00196258	0.0603358
3192	Q9FJL3	Peptidyl-prolyl cis-trans isomerase FKBP65 OS=Arabidopsis thaliana (Mouse-ear cress) OX=3702 GN=FKBP65 PE=1 SV=1	3.4627	0.0907037	8.70547e-05	0.00900347
547	O22190	Indole-3-acetic acid-amido synthetase GH3.3 OS=Arabidopsis thaliana (Mouse-ear cress) OX=3702 GN=GH3.3 PE=1 SV=1	3.38999	0.095392	0.00322738	0.0810335
1233	P52839	Cytosolic sulfotransferase 12 OS=Arabidopsis thaliana (Mouse-ear cress) OX=3702 GN=SOT12 PE=1 SV=2	3.27606	0.103231	2.12118e-05	0.00469185
742	O49627	Iron-sulfur cluster assembly protein 1 OS=Arabidopsis thaliana (Mouse-ear cress) OX=3702 GN=ISU1 PE=1 SV=1	3.24473	0.105496	0.00415182	0.0944789
2385	Q8VYH2	Squalene epoxidase 3 OS=Arabidopsis thaliana (Mouse-ear cress) OX=3702 GN=SQE3 PE=1 SV=1	3.12931	0.114284	0.000234259	0.0169454
3529	Q9LHA8	Heat shock 70 kDa protein 4 OS=Arabidopsis thaliana (Mouse-ear cress) OX=3702 GN=HSP70-4 PE=1 SV=1	3.0195	0.123322	9.99444e-05	0.00928483
3911	Q9LYV6	GEM-like protein 5 OS=Arabidopsis thaliana (Mouse-ear cress) OX=3702 GN=TAIR:locus:2183901 PE=1 SV=1	3.00869	0.124249	0.000783433	0.032879
1414	Q07488	Blue copper protein OS=Arabidopsis thaliana (Mouse-ear cress) OX=3702 GN=BCB PE=2 SV=2	2.99355	0.12556	0.000443364	0.0234026
3823	Q9LVB8	Probable carboxylesterase 120 OS=Arabidopsis thaliana (Mouse-ear cress) OX=3702 GN=CXE20 PE=2 SV=1	2.89623	0.134322	0.00215205	0.0649109
4908	Q9ZV49	Expressed protein OS=Arabidopsis thaliana (Mouse-ear cress) OX=3702 GN=MSF3.7 PE=1 SV=1	2.88531	0.135343	1.59967e-05	0.00371524
131	C0LGD7	Probable LRR receptor-like serine/threonine-protein kinase At1g06840 OS=Arabidopsis thaliana (Mouse-ear cress) OX=3702 GN=TAIR:locus:2033158 PE=1 SV=2	2.86341	0.137413	0.000273468	0.0184095
4091	Q9M9E1	ABC transporter G family member 40 OS=Arabidopsis thaliana (Mouse-ear cress) OX=3702 GN=ABCG40 PE=1 SV=1	2.78874	0.144713	4.71388e-07	0.0003128
2525	Q93VV9	Mitochondrial import inner membrane translocase subunit PAM16 like 2 OS=Arabidopsis thaliana (Mouse-ear cress) OX=3702 GN=PAM16L2 PE=2 SV=1	2.71289	0.152524	0.000570357	0.0270337
507	O04313	PYK10-binding protein 2 OS=Arabidopsis thaliana (Mouse-ear cress) OX=3702 GN=PBP2 PE=1 SV=1	2.70509	0.153351	0.0445865	0.351024
4677	Q9SYG2	Trihelix transcription factor ASIL1 OS=Arabidopsis thaliana (Mouse-ear cress) OX=3702 GN=ASIL1 PE=1 SV=1	2.69741	0.154169	0.030935	0.289603
2627	Q940Z5	Phenolic glucoside malonyltransferase 1 OS=Arabidopsis thaliana (Mouse-ear cress) OX=3702 GN=PMAT1 PE=1 SV=1	2.68833	0.155143	4.67569e-05	0.00638781
3475	Q9LE06	Methionine aminotransferase BCAT4 OS=Arabidopsis thaliana (Mouse-ear cress) OX=3702 GN=BCAT4 PE=1 SV=1	2.60365	0.164521	0.00172501	0.0556436
2275	Q8RWV3	Cyclin-L1-1 OS=Arabidopsis thaliana (Mouse-ear cress) OX=3702 GN=CYCL1-1 PE=1 SV=2	2.5989	0.165065	0.0115882	0.17658
2888	Q9C5I1	UDP-sugar pyrophosphorylase OS=Arabidopsis thaliana (Mouse-ear cress) OX=3702 GN=USP PE=1 SV=1	2.4369	0.184681	5.86103e-05	0.00713603
2914	Q9C6E4	Protein EXORDIUM-like 1 OS=Arabidopsis thaliana (Mouse-ear cress) OX=3702 GN=EXL1 PE=2 SV=1	2.42125	0.186694	0.00014273	0.0120542
1356	P92983	Proline dehydrogenase 1, mitochondrial OS=Arabidopsis thaliana (Mouse-ear cress) OX=3702 GN=POX1 PE=1 SV=2	2.40976	0.188188	0.00330463	0.0820856
3853	Q9LW27	Bifunctional dihydrocamalexate synthase/camalexin synthase OS=Arabidopsis thaliana (Mouse-ear cress) OX=3702 GN=CYP71B15 PE=1 SV=1	2.3302	0.198857	8.81641e-05	0.00900347
2210	Q8LG92	LS1-like protein OS=Arabidopsis thaliana (Mouse-ear cress) OX=3702 GN=TAIR:locus:2098272 PE=1 SV=1	2.31719	0.200658	0.000311966	0.0201214
636	O23404	Pyruvate, phosphate dikinase 1, chloroplastic OS=Arabidopsis thaliana (Mouse-ear cress) OX=3702 GN=PPDK PE=1 SV=2	2.31368	0.201146	0.00866404	0.153021
1756	Q67XN2	Beta-glucosidase 8 OS=Arabidopsis thaliana (Mouse-ear cress) OX=3702 GN=BGLU8 PE=2 SV=1	2.30967	0.201707	0.021059	0.239753
2131	Q8LAH7	12-oxophytodienoate reductase 1 OS=Arabidopsis thaliana (Mouse-ear cress) OX=3702 GN=OPR1 PE=1 SV=2	2.30619	0.202194	3.5307e-07	0.000273335
3087	Q9FFT6	SUI1 domain-containing protein OS=Arabidopsis thaliana (Mouse-ear cress) OX=3702 GN=MBG8.21 PE=1 SV=1	2.24789	0.210532	2.97219e-08	3.89801e-05
3999	Q9M1Q9	ABC transporter B family member 21 OS=Arabidopsis thaliana (Mouse-ear cress) OX=3702 GN=ABCB21 PE=1 SV=2	2.24579	0.210839	0.000334332	0.0207063
3768	Q9LTW0	ALA-interacting subunit 1 OS=Arabidopsis thaliana (Mouse-ear cress) OX=3702 GN=ALIS1 PE=1 SV=1	2.22298	0.214198	0.000165987	0.0135265
959	O82772	Probable inactive beta-glucosidase 25 OS=Arabidopsis thaliana (Mouse-ear cress) OX=3702 GN=BGLU25 PE=2 SV=1	2.19135	0.218947	0.00736582	0.136857
2863	Q9C505	Eukaryotic translation initiation factor 5A-3 OS=Arabidopsis thaliana (Mouse-ear cress) OX=3702 GN=ELF5A-3 PE=2 SV=1	2.18268	0.220267	0.000151183	0.0125401
792	O65201	Acyl-coenzyme A oxidase 2, peroxisomal OS=Arabidopsis thaliana (Mouse-ear cress) OX=3702 GN=ACX2 PE=1 SV=2	2.18138	0.220464	0.00353335	0.08502
3471	Q9LDV4	Alanine aminotransferase 2, mitochondrial OS=Arabidopsis thaliana (Mouse-ear cress) OX=3702 GN=ALAAT2 PE=1 SV=1	2.14803	0.225621	0.0233803	0.256136
2735	Q94BV7	External alternative NAD(P)H-ubiquinone oxidoreductase B2, mitochondrial OS=Arabidopsis thaliana (Mouse-ear cress) OX=3702 GN=NDB2 PE=1 SV=1	2.14675	0.22582	0.000849698	0.0341963
3696	Q9LQU2	Protein PLANT CADMIUM RESISTANCE 1 OS=Arabidopsis thaliana (Mouse-ear cress) OX=3702 GN=PCR1 PE=1 SV=1	2.14263	0.226466	0.00342377	0.0841449
2458	Q8W0Z9	Carbon catabolite repressor protein 4 homolog 1 OS=Arabidopsis thaliana (Mouse-ear cress) OX=3702 GN=CCR4-1 PE=2 SV=1	2.10445	0.23254	0.039336	0.330408
2582	Q93Z72	PKS_ER domain-containing protein OS=Arabidopsis thaliana (Mouse-ear cress) OX=3702 GN=TAIR:locus:2148186 PE=1 SV=1	2.10411	0.232594	3.67838e-05	0.00569535
3754	Q9LTC0	Probable serine/threonine-protein kinase PBL19 OS=Arabidopsis thaliana (Mouse-ear cress) OX=3702 GN=PBL19 PE=1 SV=1	2.10268	0.232826	0.000215269	0.0161278
486	O04023	Protein SRC2 homolog OS=Arabidopsis thaliana (Mouse-ear cress) OX=3702 GN=SRC2 PE=1 SV=1	2.0953	0.23402	8.33533e-05	0.00900347
3484	Q9LEW3	Aspartyl protease AED1 OS=Arabidopsis thaliana (Mouse-ear cress) OX=3702 GN=AED1 PE=2 SV=1	2.04561	0.24222	0.0229509	0.253826
3793	Q9LUD2	AT3g14620/MIE1_12 OS=Arabidopsis thaliana (Mouse-ear cress) OX=3702 GN=CYP72A8 PE=1 SV=1	1.9665	0.255872	0.0199806	0.234828
1329	P69834	2-C-methyl-D-erythritol 4-phosphate cytidylyltransferase, chloroplastic OS=Arabidopsis thaliana (Mouse-ear cress) OX=3702 GN=ISPD PE=1 SV=1	1.94895	0.259004	0.00255663	0.071973
4626	Q9SVC2	Syntaxin-122 OS=Arabidopsis thaliana (Mouse-ear cress) OX=3702 GN=SYP122 PE=1 SV=1	1.94354	0.259977	9.4087e-06	0.00291356
3757	Q9LTK1	SIS domain-containing protein OS=Arabidopsis thaliana (Mouse-ear cress) OX=3702 GN=TAIR:locus:2145136 PE=1 SV=1	1.93524	0.261478	0.0388196	0.330408
857	O80713	Short-chain dehydrogenase reductase 3a OS=Arabidopsis thaliana (Mouse-ear cress) OX=3702 GN=SDR3a PE=2 SV=1	1.92331	0.26365	0.00115125	0.0435119
263	F4IT98	Nuclear transport factor 2 (NTF2) family protein with RNA binding (RRM-RBD-RNP motifs) domain-containing protein OS=Arabidopsis thaliana (Mouse-ear cress) OX=3702 GN=AT2G03640 PE=1 SV=1	1.90433	0.267141	0.00188334	0.0590951
4720	Q9SZT7	Cytochrome P450, family 81, subfamily D, polypeptide 8 OS=Arabidopsis thaliana (Mouse-ear cress) OX=3702 GN=cytochrome P450 PE=1 SV=1	1.87968	0.271745	0.000108352	0.00986851
3589	Q9LK01	AB hydrolase-1 domain-containing protein OS=Arabidopsis thaliana (Mouse-ear cress) OX=3702 GN=TAIR:locus:2087213 PE=1 SV=1	1.83904	0.279508	0.00728038	0.135813
3107	Q9FGK5	Ras-related protein RABA5a OS=Arabidopsis thaliana (Mouse-ear cress) OX=3702 GN=RABA5A PE=1 SV=1	1.8355	0.280195	0.025532	0.266508
995	P14891	3-hydroxy-3-methylglutaryl-coenzyme A reductase 1 OS=Arabidopsis thaliana (Mouse-ear cress) OX=3702 GN=HMG1 PE=1 SV=1	1.77199	0.292805	0.0100872	0.162166
3848	Q9LVZ7	Phosphatidylcholine:diacylglycerol cholinephosphotransferase 1 OS=Arabidopsis thaliana (Mouse-ear cress) OX=3702 GN=ROD1 PE=1 SV=1	1.72089	0.303362	0.0170096	0.216692
3888	Q9LY14	Peptide methionine sulfoxide reductase A3 OS=Arabidopsis thaliana (Mouse-ear cress) OX=3702 GN=MSRA3 PE=1 SV=1	1.71284	0.30506	0.00420697	0.0944789
4276	Q9SFT9	PPPDE domain-containing protein OS=Arabidopsis thaliana (Mouse-ear cress) OX=3702 GN=T1B9.26 PE=1 SV=1	1.68615	0.310756	3.30088e-05	0.00547592
1705	Q501E6	Flotillin-like protein 1 OS=Arabidopsis thaliana (Mouse-ear cress) OX=3702 GN=FLOT1 PE=2 SV=1	1.65844	0.316781	0.00309839	0.0782176
4629	Q9SVG4	Berberine bridge enzyme-like 19 OS=Arabidopsis thaliana (Mouse-ear cress) OX=3702 GN=TAIR:locus:2121539 PE=1 SV=2	1.65373	0.317816	2.61922e-05	0.00495089
284	F4IZR5	Protein EXPORTIN 1B OS=Arabidopsis thaliana (Mouse-ear cress) OX=3702 GN=XPO1B PE=2 SV=1	1.6451	0.319725	0.000487178	0.0240811
704	O48849	Receptor like protein 23 OS=Arabidopsis thaliana (Mouse-ear cress) OX=3702 GN=RLP23 PE=1 SV=1	1.63781	0.321345	0.00454135	0.0986025
4832	Q9ZQ18	Cytoplasmic 60S subunit biogenesis factor REI1 homolog 2 OS=Arabidopsis thaliana (Mouse-ear cress) OX=3702 GN=REIL2 PE=1 SV=1	1.63553	0.321851	0.00958295	0.159544
303	F4J5M9	Clathrin light chain 3 OS=Arabidopsis thaliana (Mouse-ear cress) OX=3702 GN=TAIR:locus:2074378 PE=1 SV=1	1.63402	0.32219	0.039489	0.331094
2183	Q8LE58	ESCRT-related protein CHMP1A OS=Arabidopsis thaliana (Mouse-ear cress) OX=3702 GN=CHMP1A PE=1 SV=1	1.63103	0.322857	0.00100293	0.0388218
3104	Q9FGH9	Exocyst complex component EXO70B1 OS=Arabidopsis thaliana (Mouse-ear cress) OX=3702 GN=EXO70B1 PE=1 SV=1	1.6186	0.325652	0.00294164	0.0780795
46	A0A1P8BDN6	FeThRed_A domain-containing protein OS=Arabidopsis thaliana (Mouse-ear cress) OX=3702 GN=FTRA2 PE=1 SV=1	1.61647	0.326133	0.00380453	0.088593
1131	P42762	Chaperone protein ClpD, chloroplastic OS=Arabidopsis thaliana (Mouse-ear cress) OX=3702 GN=CLPD PE=1 SV=1	1.60094	0.329663	1.21315e-06	0.000563506
3942	Q9LZK5	DnaJ protein ERDJ3B OS=Arabidopsis thaliana (Mouse-ear cress) OX=3702 GN=ERDJ3B PE=1 SV=1	1.59813	0.330305	0.00179028	0.0570532
3396	Q9FWS3	Zinc finger CCCH domain-containing protein 16 OS=Arabidopsis thaliana (Mouse-ear cress) OX=3702 GN=CG1 PE=1 SV=2	1.59299	0.331484	0.000141165	0.0120542
1119	P42730	Chaperone protein ClpB1 OS=Arabidopsis thaliana (Mouse-ear cress) OX=3702 GN=CLPB1 PE=1 SV=2	1.59234	0.331634	1.08975e-05	0.00306597
1077	P33157	Glucan endo-1,3-beta-glucosidase, acidic isoform OS=Arabidopsis thaliana (Mouse-ear cress) OX=3702 GN=BG2 PE=1 SV=2	1.57151	0.336456	0.00276867	0.0743381
1602	Q39241	Thioredoxin H5 OS=Arabidopsis thaliana (Mouse-ear cress) OX=3702 GN=TRX5 PE=1 SV=1	1.56533	0.337901	0.00261677	0.0723505
1190	P49040	Sucrose synthase 1 OS=Arabidopsis thaliana (Mouse-ear cress) OX=3702 GN=SUS1 PE=1 SV=3	1.5628	0.338492	0.000374748	0.0214902
3867	Q9LXC6	PB1 domain-containing protein OS=Arabidopsis thaliana (Mouse-ear cress) OX=3702 GN=TAIR:locus:2144721 PE=1 SV=1	1.54901	0.341743	0.00353964	0.08502
21	A0A1P8AV92	Mediator of RNA polymerase II transcription subunit 15a-like protein OS=Arabidopsis thaliana (Mouse-ear cress) OX=3702 GN=AT1G15790 PE=1 SV=1	1.52122	0.348392	0.0247414	0.263623
4819	Q9ZPE7	Protein EXORDIUM OS=Arabidopsis thaliana (Mouse-ear cress) OX=3702 GN=EXO PE=2 SV=1	1.51433	0.35006	0.000350424	0.0209959
692	O48723	Patatin-like protein 2 OS=Arabidopsis thaliana (Mouse-ear cress) OX=3702 GN=PLP2 PE=1 SV=1	1.51186	0.350658	0.000486157	0.0240811
4734	Q9T053	Phospholipase D gamma 1 OS=Arabidopsis thaliana (Mouse-ear cress) OX=3702 GN=PLDGAMMA1 PE=1 SV=1	1.50895	0.351367	0.0104265	0.16509
672	O24521	Non-symbiotic hemoglobin 2 OS=Arabidopsis thaliana (Mouse-ear cress) OX=3702 GN=AHB2 PE=1 SV=1	1.50842	0.351496	0.021808	0.243763
1814	Q6NQK0	TOM1-like protein 4 OS=Arabidopsis thaliana (Mouse-ear cress) OX=3702 GN=TOL4 PE=1 SV=1	1.504	0.352574	0.00233578	0.0678106
1023	P24806	Xyloglucan endotransglucosylase/hydrolase protein 24 OS=Arabidopsis thaliana (Mouse-ear cress) OX=3702 GN=XTH24 PE=1 SV=2	1.50326	0.352755	0.000647554	0.0291472
3989	Q9M156	UDP-glycosyltransferase 72B1 OS=Arabidopsis thaliana (Mouse-ear cress) OX=3702 GN=UGT72B1 PE=1 SV=1	1.49733	0.354208	0.0166223	0.215497
3503	Q9LFE2	WD_REPEATS_REGION domain-containing protein OS=Arabidopsis thaliana (Mouse-ear cress) OX=3702 GN=TORMOZEMBRYO DEFECTIVE PE=1 SV=1	1.4811	0.358216	0.000223245	0.0164599
989	P11490	Plastocyanin minor isoform, chloroplastic OS=Arabidopsis thaliana (Mouse-ear cress) OX=3702 GN=PETE PE=1 SV=2	1.46963	0.361074	0.0134799	0.189166
3682	Q9LQ43	DUF569 domain-containing protein OS=Arabidopsis thaliana (Mouse-ear cress) OX=3702 GN=AT1G59710 PE=1 SV=1	1.46807	0.361466	0.0435489	0.348114
4027	Q9M2T6	Glucan endo-1,3-beta-D-glucosidase OS=Arabidopsis thaliana (Mouse-ear cress) OX=3702 GN=T22E16.90 PE=1 SV=1	1.46639	0.361887	0.0307182	0.288976
3713	Q9LRZ0	Topless-related protein 2 OS=Arabidopsis thaliana (Mouse-ear cress) OX=3702 GN=TPR2 PE=1 SV=2	1.44257	0.367911	0.0116707	0.17658
2490	Q8W4L0	Probable calcium-binding protein CML49 OS=Arabidopsis thaliana (Mouse-ear cress) OX=3702 GN=CML49 PE=2 SV=1	1.41276	0.375593	0.00237246	0.0684476
1551	Q38942	Protein RAE1 OS=Arabidopsis thaliana (Mouse-ear cress) OX=3702 GN=RAE1 PE=1 SV=2	1.36356	0.388623	1.54718e-05	0.00371524
4536	Q9SS82	8-amino-7-oxononanoate synthase OS=Arabidopsis thaliana (Mouse-ear cress) OX=3702 GN=MZB10.8 PE=1 SV=1	1.35826	0.390051	0.0132988	0.187759
2338	Q8S8Q6	Tetraspanin-8 OS=Arabidopsis thaliana (Mouse-ear cress) OX=3702 GN=TET8 PE=2 SV=1	1.35039	0.392185	0.0374384	0.323237
1024	P25071	Calmodulin-like protein 12 OS=Arabidopsis thaliana (Mouse-ear cress) OX=3702 GN=CML12 PE=1 SV=3	1.31179	0.402822	3.42158e-05	0.00548043
4600	Q9SUJ1	Syntaxin-43 OS=Arabidopsis thaliana (Mouse-ear cress) OX=3702 GN=SYP43 PE=2 SV=2	1.3077	0.403963	0.000438777	0.0234026
3151	Q9FI97	UDP-glycosyltransferase 76C5 OS=Arabidopsis thaliana (Mouse-ear cress) OX=3702 GN=UGT76C5 PE=2 SV=1	1.2982	0.406634	0.0443396	0.350268
2395	Q8VYQ7	WLM domain-containing protein OS=Arabidopsis thaliana (Mouse-ear cress) OX=3702 GN=MXH1.3 PE=1 SV=1	1.28517	0.410324	0.00458609	0.0990808
2369	Q8VY15	Splicing factor PWI domain-containing protein / RNA recognition motif (RRM)-containing protein OS=Arabidopsis thaliana (Mouse-ear cress) OX=3702 GN=TAIR:locus:2195568 PE=1 SV=1	1.28036	0.411694	0.0279515	0.279638
4530	Q9SRY5	Glutathione S-transferase F7 OS=Arabidopsis thaliana (Mouse-ear cress) OX=3702 GN=GSTF7 PE=2 SV=3	1.27479	0.413286	2.87781e-05	0.00495089
1240	P54121	Protein AIG2 A OS=Arabidopsis thaliana (Mouse-ear cress) OX=3702 GN=AIG2A PE=2 SV=1	1.26998	0.414666	0.00179873	0.0570532
4633	Q9SVM3	Receptor-like protein 49 OS=Arabidopsis thaliana (Mouse-ear cress) OX=3702 GN=RLP49 PE=2 SV=2	1.26967	0.414754	0.0349832	0.311895
4882	Q9ZU93	Plant UBX domain-containing protein 2 OS=Arabidopsis thaliana (Mouse-ear cress) OX=3702 GN=PUX2 PE=1 SV=2	1.22577	0.42757	0.00466682	0.0994375
2189	Q8LEM4	Autophagy-related protein 8a OS=Arabidopsis thaliana (Mouse-ear cress) OX=3702 GN=ATG8A PE=1 SV=2	1.21968	0.429378	0.00268721	0.0729946
1050	P28493	Pathogenesis-related protein 5 OS=Arabidopsis thaliana (Mouse-ear cress) OX=3702 GN=TAIR:locus:2037235 PE=1 SV=1	1.20223	0.434604	4.53015e-05	0.00638781
3704	Q9LRJ9	Cysteine-rich repeat secretory protein 38 OS=Arabidopsis thaliana (Mouse-ear cress) OX=3702 GN=CRRSP38 PE=2 SV=1	1.20092	0.434999	2.79692e-05	0.00495089
1129	P42760	Glutathione S-transferase F6 OS=Arabidopsis thaliana (Mouse-ear cress) OX=3702 GN=GSTF6 PE=2 SV=2	1.20011	0.435243	0.0474743	0.362854
3654	Q9LNP3	LEA_2 domain-containing protein OS=Arabidopsis thaliana (Mouse-ear cress) OX=3702 GN=TAIR:locus:2007968 PE=1 SV=1	1.18789	0.438944	2.8667e-05	0.00495089
4635	Q9SVM8	Glycine-rich RNA-binding protein 2, mitochondrial OS=Arabidopsis thaliana (Mouse-ear cress) OX=3702 GN=RBG2 PE=1 SV=1	1.1829	0.440464	0.0156538	0.207157
4664	Q9SXC0	Aldo_ket_red domain-containing protein OS=Arabidopsis thaliana (Mouse-ear cress) OX=3702 GN=TAIR:locus:2025936 PE=1 SV=1	1.17756	0.442099	0.000477248	0.0240811
4579	Q9SU14	Nudix hydrolase 7 OS=Arabidopsis thaliana (Mouse-ear cress) OX=3702 GN=NUDT7 PE=1 SV=1	1.17459	0.443009	2.67296e-06	0.00103466
2887	Q9C5H4	Protein MODIFIED TRANSPORT TO THE VACUOLE 1 OS=Arabidopsis thaliana (Mouse-ear cress) OX=3702 GN=MTV1 PE=1 SV=1	1.17273	0.443582	0.00939812	0.158061
3881	Q9LXU5	LRRNT_2 domain-containing protein OS=Arabidopsis thaliana (Mouse-ear cress) OX=3702 GN=TAIR:locus:2182260 PE=1 SV=1	1.16891	0.444756	0.000822416	0.0338064
2708	Q94AU2	25.3 kDa vesicle transport protein OS=Arabidopsis thaliana (Mouse-ear cress) OX=3702 GN=SEC22 PE=2 SV=1	1.16718	0.445292	0.0339508	0.306829
4778	Q9XI11	DPP6 amino-terminal domain protein OS=Arabidopsis thaliana (Mouse-ear cress) OX=3702 GN=TAIR:locus:2036982 PE=1 SV=1	1.1611	0.447172	0.00596857	0.117975
1712	Q56WN1	Glutamine synthetase cytosolic isozyme 1-1 OS=Arabidopsis thaliana (Mouse-ear cress) OX=3702 GN=GLN1-1 PE=1 SV=2	1.15855	0.447962	0.000237127	0.0169454
2648	Q945K9	AT4g34150/F28A23_90 OS=Arabidopsis thaliana (Mouse-ear cress) OX=3702 GN=TAIR:locus:2124321 PE=1 SV=1	1.15695	0.448459	0.000259059	0.0178961
3281	Q9FM97	Pyruvate kinase OS=Arabidopsis thaliana (Mouse-ear cress) OX=3702 GN=MCD7.8 PE=1 SV=1	1.15187	0.450042	0.0038589	0.0889783
4803	Q9XIQ1	Cytochrome P450, family 89, subfamily A, polypeptide 5 OS=Arabidopsis thaliana (Mouse-ear cress) OX=3702 GN=cytochrome P450 PE=1 SV=1	1.14838	0.451132	0.00629202	0.121777
2299	Q8RXG3	Mitogen-activated protein kinase kinase 5 OS=Arabidopsis thaliana (Mouse-ear cress) OX=3702 GN=MKK5 PE=1 SV=2	1.14376	0.452577	0.0137883	0.191216
4387	Q9SJQ0	Pyruvate kinase OS=Arabidopsis thaliana (Mouse-ear cress) OX=3702 GN=TAIR:locus:2044928 PE=1 SV=2	1.1416	0.453256	0.032898	0.300219
3664	Q9LPC3	Berberine bridge enzyme-like 1 OS=Arabidopsis thaliana (Mouse-ear cress) OX=3702 GN=SEC1A PE=2 SV=1	1.13665	0.454816	6.25921e-05	0.00714244
701	O48832	Protein EARLY-RESPONSIVE TO DEHYDRATION 7, chloroplastic OS=Arabidopsis thaliana (Mouse-ear cress) OX=3702 GN=ERD7 PE=1 SV=1	1.13663	0.454822	0.0139128	0.191216
4129	Q9MBH2	Protein AIG2 B OS=Arabidopsis thaliana (Mouse-ear cress) OX=3702 GN=AIG2B PE=2 SV=1	1.13528	0.455246	0.0185099	0.225665
1186	P48512	Transcription initiation factor IIB-1 OS=Arabidopsis thaliana (Mouse-ear cress) OX=3702 GN=TFIIB1 PE=1 SV=1	1.12465	0.458614	0.00551674	0.112392
2225	Q8LPN7	E3 ubiquitin-protein ligase RING1-like OS=Arabidopsis thaliana (Mouse-ear cress) OX=3702 GN=TAIR:locus:2092231 PE=1 SV=1	1.12221	0.459391	0.0165627	0.215497
2829	Q96266	Glutathione S-transferase F8, chloroplastic OS=Arabidopsis thaliana (Mouse-ear cress) OX=3702 GN=GSTF8 PE=1 SV=3	1.10835	0.463824	4.14322e-05	0.00620815
561	O22633	Protein NOI4 OS=Arabidopsis thaliana (Mouse-ear cress) OX=3702 GN=NOI4 PE=1 SV=1	1.10777	0.464011	0.0343304	0.308442
497	O04197	Coronatine-insensitive protein 1 OS=Arabidopsis thaliana (Mouse-ear cress) OX=3702 GN=COI1 PE=1 SV=1	1.10537	0.464785	0.00780333	0.142143
3658	Q9LNV0	C2 domain-containing protein OS=Arabidopsis thaliana (Mouse-ear cress) OX=3702 GN=TAIR:locus:2025002 PE=1 SV=1	1.1053	0.464806	0.00197439	0.0603358
580	O22822	UDP-glycosyltransferase 74F2 OS=Arabidopsis thaliana (Mouse-ear cress) OX=3702 GN=UGT74F2 PE=1 SV=1	1.0965	0.46765	0.000487325	0.0240811
200	F4I6B2	SIT4 phosphatase-associated family protein OS=Arabidopsis thaliana (Mouse-ear cress) OX=3702 GN=TAIR:locus:2028185 PE=1 SV=1	1.07243	0.475519	0.00046319	0.0240811
3135	Q9FHL8	LRRNT_2 domain-containing protein OS=Arabidopsis thaliana (Mouse-ear cress) OX=3702 GN=TAIR:locus:2154463 PE=1 SV=1	1.06844	0.476833	0.0094258	0.158061
3211	Q9FK60	Superoxide dismutase [Cu-Zn] 3 OS=Arabidopsis thaliana (Mouse-ear cress) OX=3702 GN=CSD3 PE=1 SV=1	1.06564	0.477761	0.020441	0.237966
4501	Q9SR06	Protein CLP1 homolog OS=Arabidopsis thaliana (Mouse-ear cress) OX=3702 GN=CLPS3 PE=1 SV=1	1.05411	0.481595	0.00578789	0.115405
3947	Q9LZR5	Histone deacetylase HDT3 OS=Arabidopsis thaliana (Mouse-ear cress) OX=3702 GN=HDT3 PE=1 SV=2	1.04856	0.483452	0.0375535	0.323629
4472	Q9SMU8	Peroxidase 34 OS=Arabidopsis thaliana (Mouse-ear cress) OX=3702 GN=PER34 PE=1 SV=1	1.04711	0.483936	1.1881e-05	0.00306597
2930	Q9C7F5	Nuclear transport factor 2B OS=Arabidopsis thaliana (Mouse-ear cress) OX=3702 GN=NTF2B PE=1 SV=1	1.03088	0.489411	0.00381455	0.088593
3234	Q9FKT4	KH domain-containing protein At5g56140 OS=Arabidopsis thaliana (Mouse-ear cress) OX=3702 GN=TAIR:locus:2161845 PE=2 SV=1	1.02716	0.490674	0.0254184	0.266442
793	O65202	Peroxisomal acyl-coenzyme A oxidase 1 OS=Arabidopsis thaliana (Mouse-ear cress) OX=3702 GN=ACX1 PE=1 SV=1	1.01308	0.495488	0.00289833	0.0773722
2934	Q9C7N2	MACPF domain-containing protein CAD1 OS=Arabidopsis thaliana (Mouse-ear cress) OX=3702 GN=CAD1 PE=2 SV=1	1.00963	0.496674	0.0013128	0.0467993
3653	Q9LNJ9	Bifunctional fucokinase/fucose pyrophosphorylase OS=Arabidopsis thaliana (Mouse-ear cress) OX=3702 GN=FKGP PE=1 SV=2	1.00868	0.497001	0.000947544	0.0372995
4093	Q9M9H6	Probable choline kinase 1 OS=Arabidopsis thaliana (Mouse-ear cress) OX=3702 GN=CK1 PE=2 SV=1	1.00811	0.497197	0.00571213	0.115405
1981	Q8GZ29	Indole-3-acetic acid-amido synthetase GH3.15 OS=Arabidopsis thaliana (Mouse-ear cress) OX=3702 GN=GH3.15 PE=1 SV=1	1.00534	0.498154	0.0452282	0.35366
4397	Q9SJY5	Mitochondrial uncoupling protein 5 OS=Arabidopsis thaliana (Mouse-ear cress) OX=3702 GN=PUMP5 PE=2 SV=1	1.00212	0.499267	0.0241575	0.260589
1132	P42763	Dehydrin ERD14 OS=Arabidopsis thaliana (Mouse-ear cress) OX=3702 GN=ERD14 PE=1 SV=1	0.999739	0.50009	0.00202813	0.0615729
1986	Q8H0S3	Protein transport protein SEC23 OS=Arabidopsis thaliana (Mouse-ear cress) OX=3702 GN=TAIR:locus:2201051 PE=1 SV=1	0.96575	0.512012	0.0270785	0.275181
3046	Q9FY71	Protein EXORDIUM-like 4 OS=Arabidopsis thaliana (Mouse-ear cress) OX=3702 GN=EXL4 PE=2 SV=1	0.956688	0.515238	0.00303232	0.0782176
397	F4JU03	GST C-terminal domain-containing protein OS=Arabidopsis thaliana (Mouse-ear cress) OX=3702 GN=TAIR:locus:2134005 PE=1 SV=1	0.954859	0.515892	0.0068188	0.129809
3954	Q9LZX4	Fasciclin-like arabinogalactan protein 10 OS=Arabidopsis thaliana (Mouse-ear cress) OX=3702 GN=FLA10 PE=2 SV=1	0.95426	0.516106	0.0422745	0.344713
1698	Q4F883	Senescence-associated carboxylesterase 101 OS=Arabidopsis thaliana (Mouse-ear cress) OX=3702 GN=SAG101 PE=1 SV=1	0.952432	0.516761	0.0187154	0.226389
743	O49629	Probable plastid-lipid-associated protein 2, chloroplastic OS=Arabidopsis thaliana (Mouse-ear cress) OX=3702 GN=PAP2 PE=1 SV=1	0.938129	0.521909	0.00427253	0.0954129
4438	Q9SL42	Peptidyl-prolyl cis-trans isomerase Pin1 OS=Arabidopsis thaliana (Mouse-ear cress) OX=3702 GN=PIN1 PE=1 SV=1	0.930172	0.524796	0.00139171	0.0482423
2675	Q94A08	Probable galactinol--sucrose galactosyltransferase 2 OS=Arabidopsis thaliana (Mouse-ear cress) OX=3702 GN=RFS2 PE=2 SV=2	0.927812	0.525655	0.0124625	0.183502
2783	Q94II5	Usp domain-containing protein OS=Arabidopsis thaliana (Mouse-ear cress) OX=3702 GN=RD2 PE=1 SV=1	0.920339	0.528385	5.71653e-05	0.00713603
3769	Q9LTW4	Aspartic proteinase NANA, chloroplast OS=Arabidopsis thaliana (Mouse-ear cress) OX=3702 GN=NANA PE=1 SV=1	0.917295	0.529501	0.0204361	0.237966
3876	Q9LXP4	Pyr_redox_2 domain-containing protein OS=Arabidopsis thaliana (Mouse-ear cress) OX=3702 GN=F26G5_140 PE=1 SV=1	0.903775	0.534486	0.0325948	0.298625
1067	P31168	Dehydrin COR47 OS=Arabidopsis thaliana (Mouse-ear cress) OX=3702 GN=COR47 PE=1 SV=2	0.903442	0.53461	0.020874	0.239071
3935	Q9LZF6	Cell division control protein 48 homolog E OS=Arabidopsis thaliana (Mouse-ear cress) OX=3702 GN=CDC48E PE=2 SV=2	0.902716	0.534879	0.00301009	0.0782176
1862	Q84L32	Probable ubiquitin receptor RAD23a OS=Arabidopsis thaliana (Mouse-ear cress) OX=3702 GN=RAD23A PE=2 SV=2	0.899833	0.535949	0.00596422	0.117975
1409	Q06738	Low-temperature-induced 78 kDa protein OS=Arabidopsis thaliana (Mouse-ear cress) OX=3702 GN=RD29A PE=1 SV=2	0.890366	0.539477	0.0298332	0.287898
4225	Q9SCU1	Patellin-6 OS=Arabidopsis thaliana (Mouse-ear cress) OX=3702 GN=PATL6 PE=2 SV=1	0.887936	0.540387	0.00714026	0.134277
3900	Q9LYG3	NADP-dependent malic enzyme 2 OS=Arabidopsis thaliana (Mouse-ear cress) OX=3702 GN=NADP-ME2 PE=1 SV=1	0.885073	0.54146	5.3577e-05	0.00691292
1498	Q24JN5	Prolyl 4-hydroxylase 5 OS=Arabidopsis thaliana (Mouse-ear cress) OX=3702 GN=P4H5 PE=2 SV=1	0.884283	0.541757	0.0451253	0.353469
3783	Q9LU44	Splicing factor-like protein 1 OS=Arabidopsis thaliana (Mouse-ear cress) OX=3702 GN=SF1 PE=1 SV=1	0.881937	0.542638	0.00421036	0.0944789
1355	P92981	5-adenylylsulfate reductase 2, chloroplastic OS=Arabidopsis thaliana (Mouse-ear cress) OX=3702 GN=APR2 PE=1 SV=2	0.878549	0.543914	0.0155387	0.20622
2018	Q8H1F4	Coatomer subunit zeta-3 OS=Arabidopsis thaliana (Mouse-ear cress) OX=3702 GN=TAIR:locus:2133569 PE=2 SV=1	0.878147	0.544066	0.0304014	0.288976
3626	Q9LM33	Mitogen-activated protein kinase 8 OS=Arabidopsis thaliana (Mouse-ear cress) OX=3702 GN=MPK8 PE=1 SV=2	0.877899	0.544159	0.0257511	0.267593
2569	Q93YW5	Probable protein phosphatase 2C 58 OS=Arabidopsis thaliana (Mouse-ear cress) OX=3702 GN=TAIR:locus:2121373 PE=2 SV=1	0.868385	0.54776	0.000316225	0.0201214
3349	Q9FNZ1	Zinc finger CCCH domain-containing protein 63 OS=Arabidopsis thaliana (Mouse-ear cress) OX=3702 GN=ZFWD2 PE=2 SV=1	0.865144	0.548992	0.00759024	0.138957
4517	Q9SRH6	Hypersensitive-induced response protein 3 OS=Arabidopsis thaliana (Mouse-ear cress) OX=3702 GN=HIR3 PE=1 SV=1	0.863189	0.549736	0.00227747	0.0667799
3336	Q9FNH6	NDR1/HIN1-like protein 3 OS=Arabidopsis thaliana (Mouse-ear cress) OX=3702 GN=NHL3 PE=1 SV=1	0.862477	0.550008	0.000744732	0.0320304
1110	P41916	GTP-binding nuclear protein Ran-1 OS=Arabidopsis thaliana (Mouse-ear cress) OX=3702 GN=RAN1 PE=1 SV=1	0.860685	0.550691	0.00140283	0.0482677
1932	Q8GWB7	Inositol phosphorylceramide glucuronosyltransferase 1 OS=Arabidopsis thaliana (Mouse-ear cress) OX=3702 GN=IPUT1 PE=1 SV=1	0.860084	0.550921	0.00909811	0.15537
3024	Q9CAI3	Probable cinnamyl alcohol dehydrogenase 1 OS=Arabidopsis thaliana (Mouse-ear cress) OX=3702 GN=CAD1 PE=2 SV=1	0.854822	0.552933	0.0218311	0.243763
4518	Q9SRI1	Protein transport protein SEC13 homolog A OS=Arabidopsis thaliana (Mouse-ear cress) OX=3702 GN=SEC13A PE=1 SV=1	0.848384	0.555406	0.0288628	0.284041
1897	Q84WV7	DUF1681 domain-containing protein OS=Arabidopsis thaliana (Mouse-ear cress) OX=3702 GN=TAIR:locus:2076461 PE=1 SV=1	0.838902	0.559069	0.000591392	0.0275473
375	F4JPR7	Plant UBX domain-containing protein 8 OS=Arabidopsis thaliana (Mouse-ear cress) OX=3702 GN=PUX8 PE=1 SV=1	0.837105	0.559766	0.00909329	0.15537
2594	Q93ZI7	TPR_REGION domain-containing protein OS=Arabidopsis thaliana (Mouse-ear cress) OX=3702 GN=MOK9.1 PE=1 SV=1	0.832692	0.561481	0.000410431	0.0226958
4454	Q9SLK2	ALA-interacting subunit 3 OS=Arabidopsis thaliana (Mouse-ear cress) OX=3702 GN=ALIS3 PE=1 SV=1	0.830219	0.562444	0.0414025	0.341589
289	F4J270	Probable glucan endo-1,3-beta-glucosidase BG3 OS=Arabidopsis thaliana (Mouse-ear cress) OX=3702 GN=BG3 PE=2 SV=1	0.829614	0.56268	0.000921789	0.0365958
3190	Q9FJI5	Glucose-6-phosphate 1-dehydrogenase 6, cytoplasmic OS=Arabidopsis thaliana (Mouse-ear cress) OX=3702 GN=G6PD6 PE=1 SV=1	0.825618	0.564241	0.00124483	0.0458267
3949	Q9LZS7	GDSL esterase/lipase At5g03610 OS=Arabidopsis thaliana (Mouse-ear cress) OX=3702 GN=TAIR:locus:2144558 PE=2 SV=1	0.824154	0.564813	0.00577246	0.115405
2097	Q8L7Z3	Anamorsin homolog OS=Arabidopsis thaliana (Mouse-ear cress) OX=3702 GN=TAIR:locus:2146178 PE=1 SV=1	0.820269	0.566336	0.00180556	0.0570532
3674	Q9LPN5	Vacuolar protein sorting-associated protein 60.1 OS=Arabidopsis thaliana (Mouse-ear cress) OX=3702 GN=VPS60-1 PE=1 SV=1	0.814435	0.568631	0.00130732	0.0467993
4094	Q9M9K1	Probable 2,3-bisphosphoglycerate-independent phosphoglycerate mutase 2 OS=Arabidopsis thaliana (Mouse-ear cress) OX=3702 GN=PGM2 PE=1 SV=1	0.793075	0.577113	0.00019727	0.0155308
3735	Q9LSQ5	NAD(P)H dehydrogenase (quinone) FQR1 OS=Arabidopsis thaliana (Mouse-ear cress) OX=3702 GN=FQR1 PE=1 SV=1	0.792061	0.577518	0.000252385	0.0177625
646	O23569	L-lactate dehydrogenase OS=Arabidopsis thaliana (Mouse-ear cress) OX=3702 GN=dl4665w PE=1 SV=1	0.781483	0.581769	0.000261988	0.0178961
1141	P42825	Chaperone protein dnaJ 2 OS=Arabidopsis thaliana (Mouse-ear cress) OX=3702 GN=ATJ2 PE=1 SV=2	0.780456	0.582183	0.000785698	0.032879
3577	Q9LJE5	YTH domain-containing protein ECT2 OS=Arabidopsis thaliana (Mouse-ear cress) OX=3702 GN=ECT2 PE=1 SV=1	0.780436	0.582191	0.000853987	0.0341963
4823	Q9ZPI5	Peroxisomal fatty acid beta-oxidation multifunctional protein MFP2 OS=Arabidopsis thaliana (Mouse-ear cress) OX=3702 GN=MFP2 PE=1 SV=1	0.77538	0.584235	0.039	0.330408
4860	Q9ZSI6	Glyco_hydro_19_cat domain-containing protein OS=Arabidopsis thaliana (Mouse-ear cress) OX=3702 GN=TAIR:locus:2133412 PE=1 SV=1	0.771072	0.585982	0.0306585	0.288976
4110	Q9MA96	Signal peptidase complex subunit 3A OS=Arabidopsis thaliana (Mouse-ear cress) OX=3702 GN=TAIR:locus:2096229 PE=2 SV=1	0.769706	0.586537	0.0311537	0.29058
881	O80939	L-type lectin-domain containing receptor kinase IV.1 OS=Arabidopsis thaliana (Mouse-ear cress) OX=3702 GN=LECRK41 PE=2 SV=1	0.759449	0.590722	0.00965559	0.160179
3259	Q9FLP3	GrpE protein homolog 1, mitochondrial OS=Arabidopsis thaliana (Mouse-ear cress) OX=3702 GN=Mge1 PE=2 SV=1	0.754743	0.592652	0.0271752	0.275181
2518	Q93VP9	PHB domain-containing protein OS=Arabidopsis thaliana (Mouse-ear cress) OX=3702 GN=AtSLP1 PE=1 SV=1	0.751715	0.593897	0.0267553	0.27314
2987	Q9C998	Probable ribose-5-phosphate isomerase 1 OS=Arabidopsis thaliana (Mouse-ear cress) OX=3702 GN=RPI1 PE=1 SV=1	0.741711	0.59803	0.00134	0.0467993
821	O65719	Heat shock 70 kDa protein 3 OS=Arabidopsis thaliana (Mouse-ear cress) OX=3702 GN=HSP70-3 PE=1 SV=1	0.741003	0.598323	5.22573e-05	0.00691292
3309	Q9FMV3	CBS domain-containing protein CBSCBSPB1 OS=Arabidopsis thaliana (Mouse-ear cress) OX=3702 GN=CBSCBSPB1 PE=1 SV=1	0.737967	0.599584	0.000730451	0.0317098
3034	Q9CAR7	Hypersensitive-induced response protein 2 OS=Arabidopsis thaliana (Mouse-ear cress) OX=3702 GN=HIR2 PE=1 SV=1	0.73735	0.59984	0.0431101	0.347048
2906	Q9C642	Protein DCL homolog, chloroplastic OS=Arabidopsis thaliana (Mouse-ear cress) OX=3702 GN=DCL PE=2 SV=1	0.729619	0.603063	0.0170299	0.216692
2359	Q8VXY4	TIP41-like protein OS=Arabidopsis thaliana (Mouse-ear cress) OX=3702 GN=TIP41L PE=2 SV=1	0.724753	0.605101	0.027206	0.275181
824	O65787	Cytochrome P450 71B6 OS=Arabidopsis thaliana (Mouse-ear cress) OX=3702 GN=CYP71B6 PE=2 SV=1	0.724157	0.605351	0.00167488	0.0544043
2693	Q94AG1	AT3g07470/F21O3_18 OS=Arabidopsis thaliana (Mouse-ear cress) OX=3702 GN=TAIR:locus:2079601 PE=1 SV=1	0.720049	0.607077	0.00863707	0.153021
4906	Q9ZV36	UDP-glucuronic acid decarboxylase 6 OS=Arabidopsis thaliana (Mouse-ear cress) OX=3702 GN=UXS6 PE=2 SV=1	0.718734	0.60763	0.0352069	0.312092
4883	Q9ZU97	Protein VAC14 homolog OS=Arabidopsis thaliana (Mouse-ear cress) OX=3702 GN=VAC14 PE=1 SV=2	0.716374	0.608625	0.0124894	0.183502
2889	Q9C5J7	ATP-dependent 6-phosphofructokinase 7 OS=Arabidopsis thaliana (Mouse-ear cress) OX=3702 GN=PFK7 PE=1 SV=1	0.713206	0.609963	6.96115e-05	0.0076987
338	F4JG03	TPR_REGION domain-containing protein OS=Arabidopsis thaliana (Mouse-ear cress) OX=3702 GN=TPR8 PE=1 SV=1	0.704562	0.613629	0.00240124	0.0688502
787	O64883	Beta-glucosidase 26, peroxisomal OS=Arabidopsis thaliana (Mouse-ear cress) OX=3702 GN=BGLU26 PE=1 SV=1	0.702111	0.614672	0.00154295	0.0510669
2963	Q9C8G9	ABC transporter C family member 1 OS=Arabidopsis thaliana (Mouse-ear cress) OX=3702 GN=ABCC1 PE=1 SV=1	0.700805	0.615229	0.035176	0.312092
1600	Q39232	Sucrose transport protein SUC1 OS=Arabidopsis thaliana (Mouse-ear cress) OX=3702 GN=SUC1 PE=1 SV=1	0.700094	0.615532	0.0113642	0.174932
3272	Q9FM01	UDP-glucose 6-dehydrogenase 4 OS=Arabidopsis thaliana (Mouse-ear cress) OX=3702 GN=UGD4 PE=1 SV=1	0.697909	0.616465	0.000352947	0.0209959
719	O49313	NADH dehydrogenase [ubiquinone] 1 alpha subcomplex subunit 13-B OS=Arabidopsis thaliana (Mouse-ear cress) OX=3702 GN=TAIR:locus:2046575 PE=2 SV=1	0.690719	0.619545	0.00125296	0.0458267
449	F4K6Z5	L-ascorbate oxidase OS=Arabidopsis thaliana (Mouse-ear cress) OX=3702 GN=TAIR:locus:505006625 PE=1 SV=1	0.689242	0.620179	0.0491026	0.370263
3701	Q9LR44	UDP-glycosyltransferase 75B1 OS=Arabidopsis thaliana (Mouse-ear cress) OX=3702 GN=UGT75B1 PE=1 SV=1	0.688024	0.620704	0.000471767	0.0240811
3814	Q9LV60	Cysteine-rich repeat secretory protein 55 OS=Arabidopsis thaliana (Mouse-ear cress) OX=3702 GN=CRRSP55 PE=2 SV=1	0.687795	0.620802	0.00431531	0.0959072
2002	Q8H100	Probable ADP-ribosylation factor GTPase-activating protein AGD8 OS=Arabidopsis thaliana (Mouse-ear cress) OX=3702 GN=AGD8 PE=1 SV=1	0.687524	0.620919	0.00860609	0.153021
2055	Q8L6Y1	Ubiquitin carboxyl-terminal hydrolase 14 OS=Arabidopsis thaliana (Mouse-ear cress) OX=3702 GN=UBP14 PE=1 SV=1	0.684712	0.62213	0.00306976	0.0782176
637	O23406	UDP-glycosyltransferase 75D1 OS=Arabidopsis thaliana (Mouse-ear cress) OX=3702 GN=UGT75D1 PE=2 SV=2	0.682448	0.623107	0.00150064	0.0506938
4328	Q9SID0	Probable fructokinase-1 OS=Arabidopsis thaliana (Mouse-ear cress) OX=3702 GN=TAIR:locus:2061320 PE=2 SV=1	0.680817	0.623812	0.0011522	0.0435119
4363	Q9SJ44	Ubiquitin-conjugating enzyme E2 variant 1C OS=Arabidopsis thaliana (Mouse-ear cress) OX=3702 GN=UEV1C PE=1 SV=1	0.67851	0.62481	0.00705155	0.133148
1128	P42759	Dehydrin ERD10 OS=Arabidopsis thaliana (Mouse-ear cress) OX=3702 GN=ERD10 PE=1 SV=1	0.675525	0.626104	0.00151628	0.0506938
1898	Q84WV8	Nicotinate phosphoribosyltransferase 2 OS=Arabidopsis thaliana (Mouse-ear cress) OX=3702 GN=NAPRT2 PE=2 SV=1	0.675182	0.626253	0.0290641	0.285418
2320	Q8RY11	Aminopeptidase P2 OS=Arabidopsis thaliana (Mouse-ear cress) OX=3702 GN=APP2 PE=2 SV=1	0.669845	0.628574	0.0209476	0.239071
1376	P93655	Lon protease homolog 1, mitochondrial OS=Arabidopsis thaliana (Mouse-ear cress) OX=3702 GN=LON1 PE=1 SV=2	0.663435	0.631373	0.0102582	0.163183
3673	Q9LPL6	TOM1-like protein 3 OS=Arabidopsis thaliana (Mouse-ear cress) OX=3702 GN=TOL3 PE=1 SV=1	0.663096	0.631521	0.0142272	0.192207
3882	Q9LXV0	UDP-glycosyltransferase 92A1 OS=Arabidopsis thaliana (Mouse-ear cress) OX=3702 GN=UGT92A1 PE=2 SV=1	0.656745	0.634308	0.010076	0.162166
2591	Q93ZG7	DEAD-box ATP-dependent RNA helicase 38 OS=Arabidopsis thaliana (Mouse-ear cress) OX=3702 GN=RH38 PE=1 SV=2	0.655714	0.634761	0.00486012	0.102615
4515	Q9SRG3	Protein disulfide isomerase-like 1-2 OS=Arabidopsis thaliana (Mouse-ear cress) OX=3702 GN=PDIL1-2 PE=2 SV=1	0.64501	0.639488	0.00531933	0.109849
3476	Q9LE22	Probable calcium-binding protein CML27 OS=Arabidopsis thaliana (Mouse-ear cress) OX=3702 GN=CML27 PE=1 SV=1	0.64114	0.641206	0.00875314	0.153428
110	B7ZWR6	Outer envelope protein 61 OS=Arabidopsis thaliana (Mouse-ear cress) OX=3702 GN=OEP61 PE=1 SV=1	0.640508	0.641487	0.00546291	0.11228
2039	Q8L557	Protein EMBRYO DEFECTIVE 514 OS=Arabidopsis thaliana (Mouse-ear cress) OX=3702 GN=EMB514 PE=1 SV=1	0.638219	0.642506	0.0174546	0.219127
3570	Q9LJ65	Fe2OG dioxygenase domain-containing protein OS=Arabidopsis thaliana (Mouse-ear cress) OX=3702 GN=TAIR:locus:2085879 PE=1 SV=1	0.637617	0.642774	0.00189562	0.0590951
3489	Q9LF33	UDP-glucose 6-dehydrogenase 3 OS=Arabidopsis thaliana (Mouse-ear cress) OX=3702 GN=UGD3 PE=1 SV=1	0.622802	0.649408	0.00990267	0.162166
3115	Q9FGT3	Aha1_N domain-containing protein OS=Arabidopsis thaliana (Mouse-ear cress) OX=3702 GN=TAIR:locus:2155851 PE=1 SV=1	0.622476	0.649555	0.0283348	0.280032
490	O04130	D-3-phosphoglycerate dehydrogenase 2, chloroplastic OS=Arabidopsis thaliana (Mouse-ear cress) OX=3702 GN=PGDH2 PE=1 SV=2	0.619543	0.650877	0.0122931	0.183115
751	O64471	Mitochondrial outer membrane import complex protein METAXIN OS=Arabidopsis thaliana (Mouse-ear cress) OX=3702 GN=MTX1 PE=1 SV=1	0.616362	0.652314	0.0142347	0.192207
1740	Q5XEP2	Hsp70-Hsp90 organizing protein 2 OS=Arabidopsis thaliana (Mouse-ear cress) OX=3702 GN=HOP2 PE=1 SV=1	0.61563	0.652645	0.0128765	0.184603
201	F4I7I0	Alanine aminotransferase 1, mitochondrial OS=Arabidopsis thaliana (Mouse-ear cress) OX=3702 GN=ALAAT1 PE=1 SV=1	0.61549	0.652708	0.00118508	0.0443928
1621	Q41916	Cysteine proteinase inhibitor 5 OS=Arabidopsis thaliana (Mouse-ear cress) OX=3702 GN=CYS5 PE=2 SV=2	0.614611	0.653106	0.0262607	0.271069
4144	Q9S7C0	Heat shock 70 kDa protein 14 OS=Arabidopsis thaliana (Mouse-ear cress) OX=3702 GN=HSP70-14 PE=1 SV=1	0.613885	0.653435	0.0299223	0.287898
4452	Q9SLJ2	Dehydrin HIRD11 OS=Arabidopsis thaliana (Mouse-ear cress) OX=3702 GN=HIRD11 PE=1 SV=1	0.611483	0.654523	0.0238733	0.260309
901	O81439	Probable plastid-lipid-associated protein 1, chloroplastic OS=Arabidopsis thaliana (Mouse-ear cress) OX=3702 GN=PAP1 PE=1 SV=1	0.602134	0.658779	0.00325534	0.0812959
249	F4IL68	SH3 domain-containing protein OS=Arabidopsis thaliana (Mouse-ear cress) OX=3702 GN=TAIR:locus:2054875 PE=1 SV=1	0.598888	0.660263	0.025117	0.264554
3606	Q9LK72	Lectin-like protein At3g16530 OS=Arabidopsis thaliana (Mouse-ear cress) OX=3702 GN=TAIR:locus:2088349 PE=1 SV=1	0.596435	0.661386	0.0121347	0.181824
3896	Q9LYE7	Uncharacterized protein At5g11420 OS=Arabidopsis thaliana (Mouse-ear cress) OX=3702 GN=TAIR:locus:2144206 PE=1 SV=1	0.595224	0.661942	0.0391177	0.330408
4423	Q9SKQ0	Peptidyl-prolyl cis-trans isomerase CYP19-2 OS=Arabidopsis thaliana (Mouse-ear cress) OX=3702 GN=CYP19-2 PE=2 SV=1	0.594104	0.662456	0.0125627	0.183502
102	B3H797	Transmembrane/coiled-coil protein (DUF726) OS=Arabidopsis thaliana (Mouse-ear cress) OX=3702 GN=TAIR:locus:2122269 PE=1 SV=1	0.591367	0.663714	0.0371149	0.322608
3496	Q9LF98	Fructose-bisphosphate aldolase 8, cytosolic OS=Arabidopsis thaliana (Mouse-ear cress) OX=3702 GN=FBA8 PE=1 SV=1	0.590298	0.664205	0.000210664	0.0160415
4755	Q9XEX2	Peroxiredoxin-2B OS=Arabidopsis thaliana (Mouse-ear cress) OX=3702 GN=PRXIIB PE=1 SV=1	0.590291	0.664209	0.0417978	0.344183
485	O03986	Heat shock protein 90-4 OS=Arabidopsis thaliana (Mouse-ear cress) OX=3702 GN=HSP90-4 PE=1 SV=1	0.587526	0.665483	0.0247448	0.263623
4863	Q9ZSK3	Actin-depolymerizing factor 4 OS=Arabidopsis thaliana (Mouse-ear cress) OX=3702 GN=ADF4 PE=1 SV=2	0.583388	0.667395	0.00127439	0.0462465
4624	Q9SV91	Cupin_3 domain-containing protein OS=Arabidopsis thaliana (Mouse-ear cress) OX=3702 GN=F24G24.100 PE=1 SV=1	0.583184	0.667489	0.0295694	0.287429
3050	Q9FE62	Thioredoxin-like protein YLS8 OS=Arabidopsis thaliana (Mouse-ear cress) OX=3702 GN=YLS8 PE=1 SV=1	0.580384	0.668786	0.00917222	0.155493
3116	Q9FGT8	Temperature-induced lipocalin-1 OS=Arabidopsis thaliana (Mouse-ear cress) OX=3702 GN=TIL PE=1 SV=1	0.564211	0.676325	0.000613024	0.0279166
3169	Q9FIU6	Organelle RRM domain-containing protein 2, mitochondrial OS=Arabidopsis thaliana (Mouse-ear cress) OX=3702 GN=ORRM2 PE=1 SV=1	0.563188	0.676805	0.0186484	0.226167
2134	Q8LAM2	5-nucleotidase OS=Arabidopsis thaliana (Mouse-ear cress) OX=3702 GN=TAIR:locus:2129510 PE=1 SV=1	0.561694	0.677506	0.035961	0.315132
683	O48588	MOSC domain-containing protein OS=Arabidopsis thaliana (Mouse-ear cress) OX=3702 GN=T19K24.17 PE=1 SV=1	0.559578	0.678501	0.00519002	0.108593
2417	Q8VZ96	Derlin-2.1 OS=Arabidopsis thaliana (Mouse-ear cress) OX=3702 GN=DER2.1 PE=2 SV=3	0.548549	0.683707	0.0305496	0.288976
3530	Q9LHB9	Peroxidase 32 OS=Arabidopsis thaliana (Mouse-ear cress) OX=3702 GN=PER32 PE=1 SV=3	0.546756	0.684558	0.0315032	0.292664
4610	Q9SUT5	Protein SGT1 homolog B OS=Arabidopsis thaliana (Mouse-ear cress) OX=3702 GN=SGT1B PE=1 SV=1	0.542752	0.68646	0.0200198	0.234828
2822	Q96250	ATP synthase subunit gamma, mitochondrial OS=Arabidopsis thaliana (Mouse-ear cress) OX=3702 GN=ATPC PE=1 SV=1	0.537425	0.689	0.00369244	0.0866231
1954	Q8GXN6	Vacuolar protein sorting-associated protein 20 homolog 1 OS=Arabidopsis thaliana (Mouse-ear cress) OX=3702 GN=VPS20.1 PE=1 SV=1	0.534275	0.690505	0.00255308	0.071973
1619	Q41188	Cold shock protein 2 OS=Arabidopsis thaliana (Mouse-ear cress) OX=3702 GN=CSP2 PE=1 SV=1	0.527822	0.693601	0.00532098	0.109849
3685	Q9LQF2	Alkaline/neutral invertase CINV1 OS=Arabidopsis thaliana (Mouse-ear cress) OX=3702 GN=CINV1 PE=1 SV=1	0.526191	0.694386	0.00660919	0.126336
4638	Q9SVQ9	AT4g13180/F17N18_70 OS=Arabidopsis thaliana (Mouse-ear cress) OX=3702 GN=TAIR:locus:2119345 PE=1 SV=1	0.525918	0.694517	0.0172141	0.216692
1918	Q8GUM2	Heat shock 70 kDa protein 9, mitochondrial OS=Arabidopsis thaliana (Mouse-ear cress) OX=3702 GN=HSP70-9 PE=1 SV=1	0.525367	0.694783	0.00114456	0.0435119
4679	Q9SYG7	Aldehyde dehydrogenase family 7 member B4 OS=Arabidopsis thaliana (Mouse-ear cress) OX=3702 GN=ALDH7B4 PE=2 SV=3	0.524904	0.695005	0.00895066	0.155134
2193	Q8LEV0	TPR_REGION domain-containing protein OS=Arabidopsis thaliana (Mouse-ear cress) OX=3702 GN=TAIR:locus:2181848 PE=1 SV=1	0.520895	0.696939	0.042441	0.344713
3126	Q9FH98	Anthranilate N-hydroxycinnamoyl/benzoyltransferase-like protein OS=Arabidopsis thaliana (Mouse-ear cress) OX=3702 GN=TAIR:locus:2155558 PE=1 SV=1	0.515286	0.699654	0.0338324	0.306829
4163	Q9S7U9	Mitogen-activated protein kinase kinase 2 OS=Arabidopsis thaliana (Mouse-ear cress) OX=3702 GN=MKK2 PE=1 SV=2	0.515181	0.699705	0.0222941	0.247364
806	O65423	PKS_ER domain-containing protein OS=Arabidopsis thaliana (Mouse-ear cress) OX=3702 GN=F18E5.200 PE=1 SV=1	0.513981	0.700287	0.0268217	0.273217
1140	P42804	Glutamyl-tRNA reductase 1, chloroplastic OS=Arabidopsis thaliana (Mouse-ear cress) OX=3702 GN=HEMA1 PE=1 SV=2	0.511418	0.701532	0.0195787	0.231408
162	F4HWC3	Calponin-like domain protein OS=Arabidopsis thaliana (Mouse-ear cress) OX=3702 GN=TAIR:locus:2037365 PE=1 SV=1	0.510585	0.701938	0.0132427	0.187538
775	O64764	Thioredoxin O1, mitochondrial OS=Arabidopsis thaliana (Mouse-ear cress) OX=3702 GN=TAIR:locus:2044772 PE=1 SV=1	0.503965	0.705166	0.0208523	0.239071
4859	Q9ZSD4	Syntaxin-121 OS=Arabidopsis thaliana (Mouse-ear cress) OX=3702 GN=SYP121 PE=1 SV=1	0.503712	0.70529	0.00950613	0.158834
1653	Q42512	Protein COLD-REGULATED 15A, chloroplastic OS=Arabidopsis thaliana (Mouse-ear cress) OX=3702 GN=COR15A PE=1 SV=1	0.498266	0.707957	0.0426717	0.344713
728	O49457	J domain-containing protein OS=Arabidopsis thaliana (Mouse-ear cress) OX=3702 GN=F20O9.160 PE=1 SV=1	0.497954	0.70811	0.0127835	0.184603
780	O64818	Uncharacterized protein At2g23090 OS=Arabidopsis thaliana (Mouse-ear cress) OX=3702 GN=TAIR:locus:2045359 PE=1 SV=1	0.488336	0.712847	0.0302406	0.288976
2384	Q8VYG9	Plant intracellular Ras-group-related LRR protein 9 OS=Arabidopsis thaliana (Mouse-ear cress) OX=3702 GN=PIRL9 PE=2 SV=1	0.485797	0.714103	0.00271329	0.0732746
4473	Q9SMV6	Protein EXPORTIN 1A OS=Arabidopsis thaliana (Mouse-ear cress) OX=3702 GN=XPO1 PE=1 SV=1	0.480949	0.716506	0.0139821	0.191216
3261	Q9FLQ4	Dihydrolipoyllysine-residue succinyltransferase component of 2-oxoglutarate dehydrogenase complex 1, mitochondrial OS=Arabidopsis thaliana (Mouse-ear cress) OX=3702 GN=TAIR:locus:2161670 PE=1 SV=1	0.477893	0.718025	0.0131056	0.186735
4440	Q9SL48	SEC1 family transport protein SLY1 OS=Arabidopsis thaliana (Mouse-ear cress) OX=3702 GN=SLY1 PE=1 SV=1	0.475913	0.719012	0.0314126	0.292408
325	F4JAU3	Prolyl 4-hydroxylase 2 OS=Arabidopsis thaliana (Mouse-ear cress) OX=3702 GN=P4H2 PE=1 SV=1	0.469822	0.722054	0.00350445	0.08502
1171	P46645	Aspartate aminotransferase, cytoplasmic isozyme 1 OS=Arabidopsis thaliana (Mouse-ear cress) OX=3702 GN=ASP2 PE=1 SV=2	0.46822	0.722856	0.00759852	0.138957
4545	Q9SSK5	MLP-like protein 43 OS=Arabidopsis thaliana (Mouse-ear cress) OX=3702 GN=MLP43 PE=1 SV=1	0.467805	0.723064	0.0465921	0.358466
1182	P48421	Cytochrome P450 83A1 OS=Arabidopsis thaliana (Mouse-ear cress) OX=3702 GN=CYP83A1 PE=1 SV=2	0.467689	0.723122	0.0352	0.312092
193	F4I420	Eukaryotic translation initiation factor 5B OS=Arabidopsis thaliana (Mouse-ear cress) OX=3702 GN=TAIR:locus:2030116 PE=1 SV=1	0.466812	0.723562	0.00441131	0.0971116
1920	Q8GUM8	HD domain-containing protein OS=Arabidopsis thaliana (Mouse-ear cress) OX=3702 GN=TAIR:locus:2029111 PE=1 SV=1	0.463925	0.725011	0.0372193	0.322608
1721	Q56YU0	Aldehyde dehydrogenase family 2 member C4 OS=Arabidopsis thaliana (Mouse-ear cress) OX=3702 GN=ALDH2C4 PE=1 SV=2	0.463131	0.72541	0.0125339	0.183502
261	F4ISU2	Early endosome antigen OS=Arabidopsis thaliana (Mouse-ear cress) OX=3702 GN=TAIR:locus:2045412 PE=1 SV=1	0.461288	0.726337	0.00363529	0.0857153
1812	Q6NQH9	Polyadenylate-binding protein-interacting protein 6 OS=Arabidopsis thaliana (Mouse-ear cress) OX=3702 GN=CID6 PE=2 SV=1	0.46114	0.726412	0.00811912	0.146176
4550	Q9SSN3	Toll/interleukin-1 receptor-like protein OS=Arabidopsis thaliana (Mouse-ear cress) OX=3702 GN=TIR PE=1 SV=1	0.460417	0.726776	0.0146406	0.195418
2411	Q8VZ50	Probable calcium-binding protein CML14 OS=Arabidopsis thaliana (Mouse-ear cress) OX=3702 GN=CML14 PE=2 SV=1	0.460164	0.726904	0.0490456	0.370263
1622	Q41931	1-aminocyclopropane-1-carboxylate oxidase 2 OS=Arabidopsis thaliana (Mouse-ear cress) OX=3702 GN=ACO2 PE=1 SV=2	0.456591	0.728706	0.0373072	0.322704
3350	Q9FPF0	Protein DJ-1 homolog A OS=Arabidopsis thaliana (Mouse-ear cress) OX=3702 GN=DJ1A PE=1 SV=1	0.454671	0.729677	0.0125545	0.183502
1838	Q7XJE6	Metacaspase-1 OS=Arabidopsis thaliana (Mouse-ear cress) OX=3702 GN=AMC1 PE=1 SV=1	0.450275	0.731903	0.0048181	0.102192
3209	Q9FK35	Adenylate kinase 3 OS=Arabidopsis thaliana (Mouse-ear cress) OX=3702 GN=ADK2 PE=1 SV=1	0.449557	0.732268	0.0266554	0.27314
4590	Q9SU93	Saposin B-type domain-containing protein OS=Arabidopsis thaliana (Mouse-ear cress) OX=3702 GN=TAIR:locus:2134348 PE=1 SV=1	0.449501	0.732296	0.0341313	0.30769
588	O22874	Expansin-A8 OS=Arabidopsis thaliana (Mouse-ear cress) OX=3702 GN=EXPA8 PE=2 SV=1	0.446366	0.733889	0.0393084	0.330408
1243	P54609	Cell division control protein 48 homolog A OS=Arabidopsis thaliana (Mouse-ear cress) OX=3702 GN=CDC48A PE=1 SV=1	0.445774	0.734191	0.00143075	0.0488664
3086	Q9FFT4	Pyruvate decarboxylase 2 OS=Arabidopsis thaliana (Mouse-ear cress) OX=3702 GN=PDC2 PE=2 SV=1	0.442047	0.73609	0.0419491	0.344264
1253	P55737	Heat shock protein 90-2 OS=Arabidopsis thaliana (Mouse-ear cress) OX=3702 GN=HSP90-2 PE=1 SV=1	0.437486	0.73842	0.0022859	0.0667799
1883	Q84W56	Ribonuclease J OS=Arabidopsis thaliana (Mouse-ear cress) OX=3702 GN=RNJ PE=1 SV=1	0.4366	0.738874	0.00980818	0.161557
2357	Q8VX13	Protein disulfide isomerase-like 1-3 OS=Arabidopsis thaliana (Mouse-ear cress) OX=3702 GN=PDIL1-3 PE=2 SV=1	0.435845	0.739261	0.00266333	0.0729946
3995	Q9M1J1	Mitochondrial fission 1 protein A OS=Arabidopsis thaliana (Mouse-ear cress) OX=3702 GN=FIS1A PE=1 SV=1	0.435526	0.739424	0.0075055	0.138345
4380	Q9SJI8	Multiprotein-bridging factor 1a OS=Arabidopsis thaliana (Mouse-ear cress) OX=3702 GN=MBF1A PE=2 SV=1	0.433245	0.740594	0.0242581	0.260589
697	O48773	Protein disulfide-isomerase 2-3 OS=Arabidopsis thaliana (Mouse-ear cress) OX=3702 GN=PDIL2-3 PE=2 SV=1	0.432523	0.740965	0.0393136	0.330408
4025	Q9M2P9	Uncharacterized protein At3g57990 OS=Arabidopsis thaliana (Mouse-ear cress) OX=3702 GN=T10K17.200 PE=1 SV=1	0.42962	0.742457	0.0317223	0.294112
1167	P46422	Glutathione S-transferase F2 OS=Arabidopsis thaliana (Mouse-ear cress) OX=3702 GN=GSTF2 PE=1 SV=3	0.426883	0.743867	0.00355089	0.08502
553	O22263	Protein disulfide-isomerase like 2-1 OS=Arabidopsis thaliana (Mouse-ear cress) OX=3702 GN=PDIL2-1 PE=2 SV=1	0.423714	0.745503	0.0135659	0.189801
3518	Q9LFW1	UDP-arabinopyranose mutase 2 OS=Arabidopsis thaliana (Mouse-ear cress) OX=3702 GN=RGP2 PE=1 SV=1	0.423637	0.745543	0.0116052	0.17658
4798	Q9XIJ0	Nucleic acid-binding, OB-fold-like protein OS=Arabidopsis thaliana (Mouse-ear cress) OX=3702 GN=TAIR:locus:2019918 PE=1 SV=1	0.423126	0.745807	0.0339527	0.306829
3910	Q9LYU8	Aspartokinase 1, chloroplastic OS=Arabidopsis thaliana (Mouse-ear cress) OX=3702 GN=AK1 PE=1 SV=1	0.421024	0.746894	0.0308992	0.289603
1179	P48347	14-3-3-like protein GF14 epsilon OS=Arabidopsis thaliana (Mouse-ear cress) OX=3702 GN=GRF10 PE=1 SV=1	0.420246	0.747297	0.00839656	0.150008
2732	Q94BT9	Copper transport protein ATX1 OS=Arabidopsis thaliana (Mouse-ear cress) OX=3702 GN=ATX1 PE=1 SV=2	0.419165	0.747857	0.0240458	0.260589
1512	Q37145	Calcium-transporting ATPase 1 OS=Arabidopsis thaliana (Mouse-ear cress) OX=3702 GN=ACA1 PE=1 SV=3	0.418723	0.748087	0.0341804	0.30769
1564	Q39024	Mitogen-activated protein kinase 4 OS=Arabidopsis thaliana (Mouse-ear cress) OX=3702 GN=MPK4 PE=1 SV=2	0.417991	0.748466	0.00648967	0.125081
920	Q9CAX7	Small nuclear ribonucleoprotein G OS=Arabidopsis thaliana (Mouse-ear cress) OX=3702 GN=F24K9.17 PE=1 SV=1	0.414189	0.750441	0.0465333	0.358466
2951	Q9C865	SH3 domain-containing protein 1 OS=Arabidopsis thaliana (Mouse-ear cress) OX=3702 GN=SH3P1 PE=1 SV=1	0.412399	0.751373	0.0166552	0.215497
1569	Q39043	Heat shock 70 kDa protein BIP2 OS=Arabidopsis thaliana (Mouse-ear cress) OX=3702 GN=BIP2 PE=1 SV=2	0.412112	0.751522	0.00550447	0.112392
2286	Q8RX71	BAG family molecular chaperone regulator 4 OS=Arabidopsis thaliana (Mouse-ear cress) OX=3702 GN=BAG4 PE=1 SV=1	0.410462	0.752382	0.0309865	0.289603
4943	Q9ZW34	Cytosolic enolase 3 OS=Arabidopsis thaliana (Mouse-ear cress) OX=3702 GN=ENO3 PE=1 SV=1	0.407853	0.753744	0.0194963	0.231021
1994	Q8H0V6	ABC transporter F family member 3 OS=Arabidopsis thaliana (Mouse-ear cress) OX=3702 GN=ABCF3 PE=1 SV=1	0.40753	0.753913	0.0115123	0.176484
872	O80852	Glutathione S-transferase F9 OS=Arabidopsis thaliana (Mouse-ear cress) OX=3702 GN=GSTF9 PE=1 SV=1	0.407106	0.754135	0.0116371	0.17658
2010	Q8H136	DEAD-box ATP-dependent RNA helicase 14 OS=Arabidopsis thaliana (Mouse-ear cress) OX=3702 GN=RH14 PE=1 SV=2	0.405025	0.755223	0.00337725	0.0834432
3168	Q9FIS4	ATP-dependent Clp protease ATP-binding subunit OS=Arabidopsis thaliana (Mouse-ear cress) OX=3702 GN=MTG10.17 PE=1 SV=1	0.400486	0.757603	0.0404376	0.334864
3588	Q9LJX4	Pumilio homolog 5 OS=Arabidopsis thaliana (Mouse-ear cress) OX=3702 GN=APUM5 PE=1 SV=2	0.40045	0.757622	0.0285358	0.28142
3619	Q9LKR3	Heat shock 70 kDa protein BIP1 OS=Arabidopsis thaliana (Mouse-ear cress) OX=3702 GN=BIP1 PE=1 SV=1	0.398455	0.75867	0.0178691	0.220164
2260	Q8RWM6	Transmembrane emp24 domain-containing protein p24delta5 OS=Arabidopsis thaliana (Mouse-ear cress) OX=3702 GN=TAIR:locus:2201098 PE=1 SV=1	0.393423	0.761321	0.0101224	0.162166
3422	Q9FY99	Glucose-6-phosphate 1-dehydrogenase 2, chloroplastic OS=Arabidopsis thaliana (Mouse-ear cress) OX=3702 GN=G6PD2 PE=1 SV=2	0.392834	0.761632	0.0143173	0.192207
4796	Q9XIE2	ABC transporter G family member 36 OS=Arabidopsis thaliana (Mouse-ear cress) OX=3702 GN=ABCG36 PE=1 SV=1	0.390937	0.762634	0.0101244	0.162166
3348	Q9FNX5	Dynamin-related protein 1E OS=Arabidopsis thaliana (Mouse-ear cress) OX=3702 GN=DRP1E PE=1 SV=1	0.388167	0.7641	0.018945	0.227846
4293	Q9SGR6	AT1G76160 protein OS=Arabidopsis thaliana (Mouse-ear cress) OX=3702 GN=sks5 PE=1 SV=1	0.387047	0.764693	0.0191793	0.227846
92	A8MS32	AT5G64130 protein OS=Arabidopsis thaliana (Mouse-ear cress) OX=3702 GN=MHJ24.11 PE=1 SV=1	0.382163	0.767286	0.0100474	0.162166
4018	Q9M2E2	(+)-neomenthol dehydrogenase OS=Arabidopsis thaliana (Mouse-ear cress) OX=3702 GN=SDR1 PE=1 SV=1	0.379102	0.768916	0.0143071	0.192207
4350	Q9SIV0	S-alkyl-thiohydroximate lyase SUR1 OS=Arabidopsis thaliana (Mouse-ear cress) OX=3702 GN=SUR1 PE=1 SV=1	0.376685	0.770205	0.0191377	0.227846
2147	Q8LBN7	Costars family protein At4g33640 OS=Arabidopsis thaliana (Mouse-ear cress) OX=3702 GN=TAIR:locus:2134183 PE=1 SV=1	0.3746	0.771319	0.048018	0.366246
4855	Q9ZRW8	Glutathione S-transferase U19 OS=Arabidopsis thaliana (Mouse-ear cress) OX=3702 GN=GSTU19 PE=1 SV=1	0.371445	0.773008	0.0214942	0.242921
2911	Q9C6B3	Gamma carbonic anhydrase 2, mitochondrial OS=Arabidopsis thaliana (Mouse-ear cress) OX=3702 GN=GAMMACA2 PE=1 SV=1	0.366051	0.775903	0.0254683	0.266442
3510	Q9LFL3	TOM1-like protein 1 OS=Arabidopsis thaliana (Mouse-ear cress) OX=3702 GN=TOL1 PE=1 SV=1	0.365784	0.776047	0.0331473	0.3019
4494	Q9SQR2	NADPH-dependent aldehyde reductase 2, chloroplastic OS=Arabidopsis thaliana (Mouse-ear cress) OX=3702 GN=ChlADR2 PE=1 SV=1	0.363416	0.777322	0.0404432	0.334864
1103	P40940	ADP-ribosylation factor 3 OS=Arabidopsis thaliana (Mouse-ear cress) OX=3702 GN=ARF3 PE=1 SV=2	0.362661	0.777729	0.0171987	0.216692
1015	P22953	Heat shock 70 kDa protein 1 OS=Arabidopsis thaliana (Mouse-ear cress) OX=3702 GN=HSP70-1 PE=1 SV=3	0.36166	0.778269	0.00454272	0.0986025
3548	Q9LIA8	UDP-glucose 6-dehydrogenase 2 OS=Arabidopsis thaliana (Mouse-ear cress) OX=3702 GN=UGD2 PE=1 SV=1	0.359501	0.779434	0.0177255	0.21956
1611	Q39255	SKP1-like protein 1A OS=Arabidopsis thaliana (Mouse-ear cress) OX=3702 GN=SKP1A PE=1 SV=1	0.353531	0.782666	0.0170955	0.216692
2900	Q9C5X3	SNARE-interacting protein KEULE OS=Arabidopsis thaliana (Mouse-ear cress) OX=3702 GN=KEU PE=1 SV=2	0.3524	0.78328	0.0454211	0.35366
3068	Q9FFF3	Conserved oligomeric Golgi complex subunit 1 OS=Arabidopsis thaliana (Mouse-ear cress) OX=3702 GN=COG1 PE=1 SV=1	0.350614	0.78425	0.0356621	0.314328
879	O80925	ADP-ribosylation factor GTPase-activating protein AGD7 OS=Arabidopsis thaliana (Mouse-ear cress) OX=3702 GN=AGD7 PE=1 SV=1	0.34868	0.785302	0.0304391	0.288976
612	O23144	Proton pump-interactor 1 OS=Arabidopsis thaliana (Mouse-ear cress) OX=3702 GN=PPI1 PE=1 SV=2	0.347952	0.785699	0.0460229	0.356294
1525	Q38858	Calreticulin-2 OS=Arabidopsis thaliana (Mouse-ear cress) OX=3702 GN=CRT2 PE=1 SV=3	0.340612	0.789706	0.00718356	0.134547
1308	P57752	Acyl-CoA-binding domain-containing protein 6 OS=Arabidopsis thaliana (Mouse-ear cress) OX=3702 GN=ACBP6 PE=1 SV=1	0.337722	0.79129	0.0440352	0.34905
4576	Q9STX5	Endoplasmin homolog OS=Arabidopsis thaliana (Mouse-ear cress) OX=3702 GN=HSP90-7 PE=1 SV=1	0.322908	0.799457	0.0122997	0.183115
3103	Q9FGH3	Epimerase domain-containing protein OS=Arabidopsis thaliana (Mouse-ear cress) OX=3702 GN=MQJ2.6 PE=1 SV=1	0.322382	0.799748	0.0209046	0.239071
1708	Q56WD9	3-ketoacyl-CoA thiolase 2, peroxisomal OS=Arabidopsis thaliana (Mouse-ear cress) OX=3702 GN=PED1 PE=1 SV=2	0.318941	0.801658	0.0141166	0.192207
825	O65896	Cytidine deaminase 1 OS=Arabidopsis thaliana (Mouse-ear cress) OX=3702 GN=CDA1 PE=1 SV=1	0.314824	0.803949	0.0474952	0.362854
1540	Q38900	Peptidyl-prolyl cis-trans isomerase CYP19-1 OS=Arabidopsis thaliana (Mouse-ear cress) OX=3702 GN=CYP19-1 PE=2 SV=1	0.311921	0.805568	0.0300911	0.288192
973	Q9M1P5	ADP-ribosylation factor A1E OS=Arabidopsis thaliana (Mouse-ear cress) OX=3702 GN=T17J13.250 PE=1 SV=1	0.307791	0.807878	0.013425	0.188967
3492	Q9LF46	2-hydroxyacyl-CoA lyase OS=Arabidopsis thaliana (Mouse-ear cress) OX=3702 GN=HACL PE=1 SV=1	0.296639	0.814147	0.0443286	0.350268
4418	Q9SKI2	Vacuolar protein sorting-associated protein 2 homolog 1 OS=Arabidopsis thaliana (Mouse-ear cress) OX=3702 GN=VPS2.1 PE=1 SV=2	0.293502	0.815919	0.0232674	0.256107
1086	P34893	10 kDa chaperonin, mitochondrial OS=Arabidopsis thaliana (Mouse-ear cress) OX=3702 GN=CPN10 PE=1 SV=1	0.289632	0.81811	0.0266945	0.27314
3333	Q9FNE2	Glutaredoxin-C2 OS=Arabidopsis thaliana (Mouse-ear cress) OX=3702 GN=GRXC2 PE=3 SV=1	0.28948	0.818197	0.0347748	0.311231
4490	Q9SPE6	Alpha-soluble NSF attachment protein 2 OS=Arabidopsis thaliana (Mouse-ear cress) OX=3702 GN=ASNAP2 PE=1 SV=1	0.287236	0.81947	0.019039	0.227846
3801	Q9LUT2	S-adenosylmethionine synthase 4 OS=Arabidopsis thaliana (Mouse-ear cress) OX=3702 GN=METK4 PE=1 SV=1	0.281808	0.822559	0.045304	0.35366
2419	Q8VZB1	NAD(P)-binding Rossmann-fold superfamily protein OS=Arabidopsis thaliana (Mouse-ear cress) OX=3702 GN=EMB2799 PE=1 SV=1	0.280958	0.823045	0.0402575	0.334864
4239	Q9SD66	Thylakoid soluble phosphoprotein OS=Arabidopsis thaliana (Mouse-ear cress) OX=3702 GN=F13I12.120 PE=1 SV=1	0.280726	0.823177	0.027879	0.279638
645	O23553	Beta-amylase 3, chloroplastic OS=Arabidopsis thaliana (Mouse-ear cress) OX=3702 GN=BAM3 PE=1 SV=3	0.279203	0.824046	0.0422972	0.344713
4185	Q9SA06	F28K20.6 protein OS=Arabidopsis thaliana (Mouse-ear cress) OX=3702 GN=TAIR:locus:2029529 PE=1 SV=1	0.275912	0.825928	0.0403571	0.334864
2557	Q93Y35	26S proteasome non-ATPase regulatory subunit 6 homolog OS=Arabidopsis thaliana (Mouse-ear cress) OX=3702 GN=RPN7 PE=1 SV=1	0.27137	0.828532	0.0344412	0.308841
1848	Q84JF7	Probable adenylate kinase 6, chloroplastic OS=Arabidopsis thaliana (Mouse-ear cress) OX=3702 GN=TAIR:locus:2056098 PE=2 SV=1	0.265064	0.832162	0.0496726	0.372745
2146	Q8LBK6	Monothiol glutaredoxin-S15, mitochondrial OS=Arabidopsis thaliana (Mouse-ear cress) OX=3702 GN=GRXS15 PE=1 SV=2	0.256902	0.836883	0.0432346	0.347447
1650	Q42472	Glutamate decarboxylase 2 OS=Arabidopsis thaliana (Mouse-ear cress) OX=3702 GN=GAD2 PE=1 SV=1	0.25466	0.838185	0.0454542	0.35366
145	F4HQD4	Heat shock 70 kDa protein 15 OS=Arabidopsis thaliana (Mouse-ear cress) OX=3702 GN=HSP70-15 PE=1 SV=1	0.251353	0.840108	0.0295783	0.287429
4205	Q9SAJ4	Phosphoglycerate kinase 3, cytosolic OS=Arabidopsis thaliana (Mouse-ear cress) OX=3702 GN=PGK3 PE=1 SV=1	0.238024	0.847906	0.0281959	0.27985
248	F4IKM1	Tropinone reductase homolog At2g29340 OS=Arabidopsis thaliana (Mouse-ear cress) OX=3702 GN=TAIR:locus:2042982 PE=2 SV=1	0.232195	0.851339	0.0494077	0.371959
4429	Q9SKU1	Clathrin light chain 1 OS=Arabidopsis thaliana (Mouse-ear cress) OX=3702 GN=TAIR:locus:2051472 PE=2 SV=1	0.230854	0.85213	0.0434712	0.348114
3355	Q9FPJ4	Ras-related protein RABD2b OS=Arabidopsis thaliana (Mouse-ear cress) OX=3702 GN=RABD2B PE=1 SV=1	0.230601	0.85228	0.0381315	0.326791
